# Supplementary material for: Evaluation of whole and core genome multilocus sequence typing allele schemes for Salmonella enterica outbreak detection in a national surveillance network, PulseNet USA
Source: Front Microbiol. 2023 Sep 21;14:1254777. doi: 10.3389/fmicb.2023.1254777 (PMC10558246; doi:10.3389/fmicb.2023.1254777)
Supplement: Supplementary file 1 [file Table_1.XLSX]

## Sheet: Supplementary Table S1
Supplementary Table S1. Loci names for schema
wgMLST (All loci)	wgMLST (Chromosomal-associated loci)	Core loci	Plasmid loci	7-Gene MLST loci
SALM_1159	SALM_1159	SALM_12272	SALM_1235	SALM_25364
SALM_1160	SALM_1160	SALM_13534	SALM_1242	SALM_25365
SALM_1161	SALM_1161	SALM_13975	SALM_1243	SALM_25362
SALM_1162	SALM_1162	SALM_14202	SALM_1247	SALM_25363
SALM_1163	SALM_1163	SALM_14531	SALM_1283	SALM_25360
SALM_1164	SALM_1164	SALM_14541	SALM_1286	SALM_25361
SALM_1165	SALM_1165	SALM_14543	SALM_1287	SALM_25359
SALM_1166	SALM_1166	SALM_14562	SALM_1288
SALM_1167	SALM_1167	SALM_14564	SALM_1289
SALM_1168	SALM_1168	SALM_14589	SALM_1290
SALM_1169	SALM_1169	SALM_14590	SALM_1291
SALM_1170	SALM_1170	SALM_14592	SALM_1292
SALM_1171	SALM_1171	SALM_14593	SALM_1293
SALM_1172	SALM_1172	SALM_14598	SALM_1294
SALM_1173	SALM_1173	SALM_14673	SALM_1295
SALM_1174	SALM_1174	SALM_14674	SALM_1296
SALM_1175	SALM_1175	SALM_14675	SALM_1297
SALM_1176	SALM_1176	SALM_14676	SALM_1298
SALM_1177	SALM_1177	SALM_14677	SALM_1299
SALM_1178	SALM_1178	SALM_14678	SALM_1300
SALM_1179	SALM_1179	SALM_14679	SALM_1301
SALM_1180	SALM_1180	SALM_14680	SALM_1302
SALM_1181	SALM_1181	SALM_14681	SALM_1303
SALM_1182	SALM_1182	SALM_14682	SALM_1304
SALM_1183	SALM_1183	SALM_14683	SALM_1305
SALM_1184	SALM_1184	SALM_14684	SALM_1306
SALM_1185	SALM_1185	SALM_14685	SALM_1307
SALM_1186	SALM_1186	SALM_14686	SALM_1308
SALM_1187	SALM_1187	SALM_14687	SALM_1309
SALM_1188	SALM_1188	SALM_14688	SALM_1310
SALM_1189	SALM_1189	SALM_14689	SALM_1311
SALM_1190	SALM_1190	SALM_14690	SALM_1312
SALM_1191	SALM_1191	SALM_14692	SALM_1313
SALM_1192	SALM_1192	SALM_14708	SALM_1314
SALM_1193	SALM_1193	SALM_14711	SALM_1315
SALM_1194	SALM_1194	SALM_14715	SALM_1316
SALM_1195	SALM_1195	SALM_14716	SALM_1317
SALM_1196	SALM_1196	SALM_14717	SALM_1318
SALM_1197	SALM_1197	SALM_14718	SALM_1319
SALM_1198	SALM_1198	SALM_14719	SALM_1320
SALM_1199	SALM_1199	SALM_14720	SALM_1321
SALM_1200	SALM_1200	SALM_14721	SALM_1322
SALM_1201	SALM_1201	SALM_14733	SALM_1323
SALM_1202	SALM_1202	SALM_14734	SALM_1324
SALM_1203	SALM_1203	SALM_14736	SALM_1325
SALM_1204	SALM_1204	SALM_14738	SALM_1326
SALM_1205	SALM_1205	SALM_14739	SALM_1327
SALM_1206	SALM_1206	SALM_14740	SALM_1328
SALM_1207	SALM_1207	SALM_14741	SALM_1329
SALM_1208	SALM_1208	SALM_14742	SALM_1330
SALM_1209	SALM_1209	SALM_14744	SALM_1331
SALM_1210	SALM_1210	SALM_14745	SALM_1332
SALM_1211	SALM_1211	SALM_14746	SALM_1333
SALM_1212	SALM_1212	SALM_14748	SALM_1334
SALM_1213	SALM_1213	SALM_14752	SALM_1335
SALM_1214	SALM_1214	SALM_14753	SALM_1336
SALM_1215	SALM_1215	SALM_14754	SALM_1337
SALM_1216	SALM_1216	SALM_14755	SALM_1338
SALM_1217	SALM_1217	SALM_14756	SALM_1339
SALM_1218	SALM_1218	SALM_14757	SALM_1340
SALM_1219	SALM_1219	SALM_14758	SALM_1341
SALM_1220	SALM_1220	SALM_14759	SALM_1342
SALM_1221	SALM_1221	SALM_14760	SALM_1343
SALM_1222	SALM_1222	SALM_14761	SALM_1344
SALM_1223	SALM_1223	SALM_14762	SALM_1345
SALM_1224	SALM_1224	SALM_14763	SALM_1346
SALM_1225	SALM_1225	SALM_14764	SALM_1347
SALM_1226	SALM_1226	SALM_14768	SALM_1348
SALM_1227	SALM_1227	SALM_14769	SALM_1349
SALM_1228	SALM_1228	SALM_14770	SALM_1350
SALM_1229	SALM_1229	SALM_14771	SALM_1351
SALM_1230	SALM_1230	SALM_14772	SALM_1352
SALM_1231	SALM_1231	SALM_14774	SALM_1353
SALM_1232	SALM_1232	SALM_14775	SALM_1354
SALM_1233	SALM_1233	SALM_14776	SALM_1355
SALM_1234	SALM_1234	SALM_14777	SALM_1356
SALM_1235	SALM_1236	SALM_14778	SALM_1357
SALM_1236	SALM_1237	SALM_14779	SALM_1358
SALM_1237	SALM_1238	SALM_14780	SALM_1359
SALM_1238	SALM_1239	SALM_14781	SALM_1360
SALM_1239	SALM_1240	SALM_14782	SALM_1361
SALM_1240	SALM_1241	SALM_14783	SALM_1362
SALM_1241	SALM_1244	SALM_14784	SALM_1363
SALM_1242	SALM_1245	SALM_14785	SALM_1364
SALM_1243	SALM_1246	SALM_14786	SALM_1365
SALM_1244	SALM_1248	SALM_14787	SALM_1366
SALM_1245	SALM_1249	SALM_14788	SALM_1367
SALM_1246	SALM_1250	SALM_14789	SALM_1372
SALM_1247	SALM_1251	SALM_14791	SALM_1373
SALM_1248	SALM_1252	SALM_14792	SALM_1374
SALM_1249	SALM_1253	SALM_14793	SALM_1375
SALM_1250	SALM_1254	SALM_14794	SALM_1376
SALM_1251	SALM_1255	SALM_14795	SALM_1377
SALM_1252	SALM_1256	SALM_14796	SALM_1378
SALM_1253	SALM_1257	SALM_14797	SALM_1379
SALM_1254	SALM_1258	SALM_14798	SALM_1380
SALM_1255	SALM_1259	SALM_14799	SALM_1381
SALM_1256	SALM_1260	SALM_14800	SALM_1382
SALM_1257	SALM_1261	SALM_14801	SALM_1383
SALM_1258	SALM_1262	SALM_14802	SALM_1384
SALM_1259	SALM_1263	SALM_14803	SALM_1385
SALM_1260	SALM_1264	SALM_14804	SALM_1386
SALM_1261	SALM_1265	SALM_14805	SALM_1387
SALM_1262	SALM_1266	SALM_14806	SALM_1388
SALM_1263	SALM_1267	SALM_14807	SALM_1389
SALM_1264	SALM_1268	SALM_14808	SALM_1391
SALM_1265	SALM_1269	SALM_14809	SALM_1392
SALM_1266	SALM_1270	SALM_14810	SALM_1393
SALM_1267	SALM_1271	SALM_14811	SALM_1394
SALM_1268	SALM_1272	SALM_14812	SALM_1395
SALM_1269	SALM_1273	SALM_14813	SALM_1396
SALM_1270	SALM_1274	SALM_14814	SALM_1397
SALM_1271	SALM_1275	SALM_14815	SALM_1398
SALM_1272	SALM_1276	SALM_14816	SALM_1399
SALM_1273	SALM_1277	SALM_14817	SALM_1400
SALM_1274	SALM_1278	SALM_14819	SALM_1401
SALM_1275	SALM_1279	SALM_14820	SALM_1402
SALM_1276	SALM_1280	SALM_14821	SALM_1403
SALM_1277	SALM_1281	SALM_14822	SALM_1404
SALM_1278	SALM_1282	SALM_14823	SALM_1405
SALM_1279	SALM_1284	SALM_14824	SALM_1406
SALM_1280	SALM_1285	SALM_14825	SALM_1407
SALM_1281	SALM_1368	SALM_14827	SALM_1409
SALM_1282	SALM_1369	SALM_14832	SALM_1410
SALM_1283	SALM_1370	SALM_14833	SALM_1411
SALM_1284	SALM_1371	SALM_14834	SALM_1412
SALM_1285	SALM_1390	SALM_14835	SALM_1413
SALM_1286	SALM_1408	SALM_14836	SALM_1414
SALM_1287	SALM_1419	SALM_14837	SALM_1415
SALM_1288	SALM_1420	SALM_14838	SALM_1416
SALM_1289	SALM_1421	SALM_14839	SALM_1417
SALM_1290	SALM_1424	SALM_14840	SALM_1418
SALM_1291	SALM_1438	SALM_14845	SALM_1422
SALM_1292	SALM_1439	SALM_14846	SALM_1423
SALM_1293	SALM_1440	SALM_14847	SALM_1425
SALM_1294	SALM_1441	SALM_14849	SALM_1426
SALM_1295	SALM_1445	SALM_14850	SALM_1427
SALM_1296	SALM_1446	SALM_14851	SALM_1428
SALM_1297	SALM_1447	SALM_14852	SALM_1429
SALM_1298	SALM_1448	SALM_14853	SALM_1430
SALM_1299	SALM_1449	SALM_14854	SALM_1431
SALM_1300	SALM_1450	SALM_14855	SALM_1432
SALM_1301	SALM_1451	SALM_14856	SALM_1433
SALM_1302	SALM_1452	SALM_14857	SALM_1434
SALM_1303	SALM_1453	SALM_14858	SALM_1435
SALM_1304	SALM_1454	SALM_14859	SALM_1436
SALM_1305	SALM_1455	SALM_14860	SALM_1437
SALM_1306	SALM_1456	SALM_14869	SALM_1442
SALM_1307	SALM_1457	SALM_14870	SALM_1443
SALM_1308	SALM_1458	SALM_14871	SALM_1444
SALM_1309	SALM_1459	SALM_14873	SALM_1460
SALM_1310	SALM_1461	SALM_14874	SALM_1463
SALM_1311	SALM_1462	SALM_14875	SALM_1464
SALM_1312	SALM_1466	SALM_14876	SALM_1465
SALM_1313	SALM_1481	SALM_14878	SALM_1467
SALM_1314	SALM_1517	SALM_14879	SALM_1468
SALM_1315	SALM_1523	SALM_14880	SALM_1469
SALM_1316	SALM_1524	SALM_14881	SALM_1470
SALM_1317	SALM_1525	SALM_14882	SALM_1471
SALM_1318	SALM_1526	SALM_14883	SALM_1472
SALM_1319	SALM_1527	SALM_14884	SALM_1473
SALM_1320	SALM_1528	SALM_14885	SALM_1474
SALM_1321	SALM_1529	SALM_14886	SALM_1475
SALM_1322	SALM_1530	SALM_14887	SALM_1476
SALM_1323	SALM_1531	SALM_14888	SALM_1477
SALM_1324	SALM_1532	SALM_14889	SALM_1478
SALM_1325	SALM_1533	SALM_14890	SALM_1479
SALM_1326	SALM_1534	SALM_14891	SALM_1480
SALM_1327	SALM_1535	SALM_14892	SALM_1482
SALM_1328	SALM_1536	SALM_14893	SALM_1483
SALM_1329	SALM_1537	SALM_14894	SALM_1484
SALM_1330	SALM_1538	SALM_14895	SALM_1485
SALM_1331	SALM_1539	SALM_14896	SALM_1486
SALM_1332	SALM_1540	SALM_14897	SALM_1487
SALM_1333	SALM_1541	SALM_14898	SALM_1488
SALM_1334	SALM_1542	SALM_14899	SALM_1489
SALM_1335	SALM_1543	SALM_14901	SALM_1490
SALM_1336	SALM_1544	SALM_14903	SALM_1491
SALM_1337	SALM_1545	SALM_14904	SALM_1492
SALM_1338	SALM_1546	SALM_14905	SALM_1493
SALM_1339	SALM_1547	SALM_14906	SALM_1494
SALM_1340	SALM_1548	SALM_14907	SALM_1495
SALM_1341	SALM_1549	SALM_14908	SALM_1496
SALM_1342	SALM_1552	SALM_14909	SALM_1497
SALM_1343	SALM_1553	SALM_14910	SALM_1498
SALM_1344	SALM_1555	SALM_14911	SALM_1499
SALM_1345	SALM_1556	SALM_14912	SALM_1500
SALM_1346	SALM_1557	SALM_14913	SALM_1501
SALM_1347	SALM_1558	SALM_14914	SALM_1502
SALM_1348	SALM_1559	SALM_14918	SALM_1503
SALM_1349	SALM_1560	SALM_14920	SALM_1504
SALM_1350	SALM_1561	SALM_14921	SALM_1505
SALM_1351	SALM_1562	SALM_14922	SALM_1506
SALM_1352	SALM_1563	SALM_14923	SALM_1507
SALM_1353	SALM_1564	SALM_14924	SALM_1508
SALM_1354	SALM_1565	SALM_14964	SALM_1509
SALM_1355	SALM_1566	SALM_14965	SALM_1510
SALM_1356	SALM_1567	SALM_14966	SALM_1511
SALM_1357	SALM_1570	SALM_14967	SALM_1512
SALM_1358	SALM_1572	SALM_14968	SALM_1513
SALM_1359	SALM_1575	SALM_14969	SALM_1514
SALM_1360	SALM_1576	SALM_14970	SALM_1515
SALM_1361	SALM_1577	SALM_14971	SALM_1516
SALM_1362	SALM_1578	SALM_14973	SALM_1518
SALM_1363	SALM_1579	SALM_14974	SALM_1519
SALM_1364	SALM_1580	SALM_14975	SALM_1520
SALM_1365	SALM_1581	SALM_14976	SALM_1521
SALM_1366	SALM_1582	SALM_14977	SALM_1522
SALM_1367	SALM_1583	SALM_14978	SALM_1550
SALM_1368	SALM_1584	SALM_14979	SALM_1551
SALM_1369	SALM_1585	SALM_15061	SALM_1554
SALM_1370	SALM_1586	SALM_15062	SALM_1568
SALM_1371	SALM_1587	SALM_15063	SALM_1569
SALM_1372	SALM_1588	SALM_15064	SALM_1571
SALM_1373	SALM_1589	SALM_15065	SALM_1573
SALM_1374	SALM_1590	SALM_15069	SALM_1574
SALM_1375	SALM_1591	SALM_15070	SALM_1637
SALM_1376	SALM_1592	SALM_15071	SALM_1640
SALM_1377	SALM_1593	SALM_15072	SALM_1641
SALM_1378	SALM_1594	SALM_15073	SALM_1642
SALM_1379	SALM_1595	SALM_15074	SALM_1643
SALM_1380	SALM_1596	SALM_15075	SALM_1644
SALM_1381	SALM_1597	SALM_15076	SALM_1645
SALM_1382	SALM_1598	SALM_15078	SALM_1646
SALM_1383	SALM_1599	SALM_15079	SALM_1647
SALM_1384	SALM_1600	SALM_15080	SALM_1648
SALM_1385	SALM_1601	SALM_15081	SALM_1649
SALM_1386	SALM_1602	SALM_15082	SALM_1650
SALM_1387	SALM_1603	SALM_15083	SALM_1651
SALM_1388	SALM_1604	SALM_15084	SALM_1652
SALM_1389	SALM_1605	SALM_15085	SALM_1653
SALM_1390	SALM_1606	SALM_15086	SALM_1654
SALM_1391	SALM_1607	SALM_15087	SALM_1655
SALM_1392	SALM_1608	SALM_15088	SALM_1656
SALM_1393	SALM_1609	SALM_15089	SALM_1657
SALM_1394	SALM_1610	SALM_15090	SALM_1658
SALM_1395	SALM_1611	SALM_15091	SALM_1659
SALM_1396	SALM_1612	SALM_15092	SALM_1660
SALM_1397	SALM_1613	SALM_15093	SALM_1661
SALM_1398	SALM_1614	SALM_15094	SALM_1662
SALM_1399	SALM_1615	SALM_15095	SALM_1663
SALM_1400	SALM_1616	SALM_15096	SALM_1664
SALM_1401	SALM_1617	SALM_15097	SALM_1665
SALM_1402	SALM_1618	SALM_15098	SALM_1666
SALM_1403	SALM_1619	SALM_15099	SALM_1667
SALM_1404	SALM_1620	SALM_15100	SALM_1668
SALM_1405	SALM_1621	SALM_15101	SALM_1669
SALM_1406	SALM_1622	SALM_15102	SALM_1670
SALM_1407	SALM_1623	SALM_15103	SALM_1671
SALM_1408	SALM_1624	SALM_15104	SALM_1672
SALM_1409	SALM_1625	SALM_15105	SALM_1673
SALM_1410	SALM_1626	SALM_15106	SALM_1674
SALM_1411	SALM_1627	SALM_15107	SALM_1675
SALM_1412	SALM_1628	SALM_15108	SALM_1676
SALM_1413	SALM_1629	SALM_15109	SALM_1677
SALM_1414	SALM_1630	SALM_15110	SALM_1678
SALM_1415	SALM_1631	SALM_15111	SALM_1679
SALM_1416	SALM_1632	SALM_15112	SALM_1680
SALM_1417	SALM_1633	SALM_15115	SALM_1681
SALM_1418	SALM_1634	SALM_15117	SALM_1682
SALM_1419	SALM_1635	SALM_15118	SALM_1683
SALM_1420	SALM_1636	SALM_15119	SALM_1684
SALM_1421	SALM_1638	SALM_15120	SALM_1685
SALM_1422	SALM_1639	SALM_15121	SALM_1686
SALM_1423	SALM_1834	SALM_15122	SALM_1687
SALM_1424	SALM_1835	SALM_15123	SALM_1688
SALM_1425	SALM_1836	SALM_15124	SALM_1689
SALM_1426	SALM_1837	SALM_15125	SALM_1690
SALM_1427	SALM_1838	SALM_15126	SALM_1691
SALM_1428	SALM_1839	SALM_15127	SALM_1692
SALM_1429	SALM_1840	SALM_15128	SALM_1693
SALM_1430	SALM_1841	SALM_15136	SALM_1694
SALM_1431	SALM_1842	SALM_15137	SALM_1695
SALM_1432	SALM_1843	SALM_15138	SALM_1696
SALM_1433	SALM_1844	SALM_15139	SALM_1697
SALM_1434	SALM_1845	SALM_15142	SALM_1698
SALM_1435	SALM_1846	SALM_15143	SALM_1699
SALM_1436	SALM_1847	SALM_15144	SALM_1700
SALM_1437	SALM_1848	SALM_15145	SALM_1701
SALM_1438	SALM_1849	SALM_15146	SALM_1702
SALM_1439	SALM_1850	SALM_15147	SALM_1703
SALM_1440	SALM_1851	SALM_15148	SALM_1704
SALM_1441	SALM_1852	SALM_15149	SALM_1705
SALM_1442	SALM_1853	SALM_15150	SALM_1706
SALM_1443	SALM_1854	SALM_15151	SALM_1707
SALM_1444	SALM_1855	SALM_15152	SALM_1708
SALM_1445	SALM_1856	SALM_15153	SALM_1709
SALM_1446	SALM_1857	SALM_15154	SALM_1710
SALM_1447	SALM_1858	SALM_15155	SALM_1711
SALM_1448	SALM_1859	SALM_15156	SALM_1712
SALM_1449	SALM_1860	SALM_15157	SALM_1713
SALM_1450	SALM_1861	SALM_15158	SALM_1714
SALM_1451	SALM_1862	SALM_15159	SALM_1715
SALM_1452	SALM_1863	SALM_15160	SALM_1716
SALM_1453	SALM_1864	SALM_15161	SALM_1717
SALM_1454	SALM_1865	SALM_15162	SALM_1718
SALM_1455	SALM_1866	SALM_15163	SALM_1719
SALM_1456	SALM_1867	SALM_15164	SALM_1720
SALM_1457	SALM_1868	SALM_15165	SALM_1721
SALM_1458	SALM_1869	SALM_15166	SALM_1722
SALM_1459	SALM_1870	SALM_15167	SALM_1723
SALM_1460	SALM_1871	SALM_15168	SALM_1724
SALM_1461	SALM_1872	SALM_15169	SALM_1725
SALM_1462	SALM_1873	SALM_15170	SALM_1726
SALM_1463	SALM_1874	SALM_15172	SALM_1727
SALM_1464	SALM_1875	SALM_15173	SALM_1728
SALM_1465	SALM_1876	SALM_15174	SALM_1729
SALM_1466	SALM_1877	SALM_15175	SALM_1730
SALM_1467	SALM_1884	SALM_15176	SALM_1731
SALM_1468	SALM_1885	SALM_15177	SALM_1732
SALM_1469	SALM_1886	SALM_15178	SALM_1733
SALM_1470	SALM_1887	SALM_15179	SALM_1734
SALM_1471	SALM_1888	SALM_15180	SALM_1735
SALM_1472	SALM_1889	SALM_15182	SALM_1736
SALM_1473	SALM_1890	SALM_15183	SALM_1737
SALM_1474	SALM_1891	SALM_15184	SALM_1738
SALM_1475	SALM_1892	SALM_15185	SALM_1739
SALM_1476	SALM_1893	SALM_15186	SALM_1740
SALM_1477	SALM_1894	SALM_15187	SALM_1741
SALM_1478	SALM_1895	SALM_15188	SALM_1742
SALM_1479	SALM_1896	SALM_15189	SALM_1743
SALM_1480	SALM_1897	SALM_15190	SALM_1744
SALM_1481	SALM_1898	SALM_15191	SALM_1745
SALM_1482	SALM_1899	SALM_15192	SALM_1746
SALM_1483	SALM_1900	SALM_15193	SALM_1747
SALM_1484	SALM_1901	SALM_15194	SALM_1748
SALM_1485	SALM_1902	SALM_15195	SALM_1749
SALM_1486	SALM_1903	SALM_15197	SALM_1750
SALM_1487	SALM_1904	SALM_15200	SALM_1751
SALM_1488	SALM_1905	SALM_15201	SALM_1752
SALM_1489	SALM_1906	SALM_15202	SALM_1753
SALM_1490	SALM_1907	SALM_15203	SALM_1754
SALM_1491	SALM_1908	SALM_15204	SALM_1755
SALM_1492	SALM_1909	SALM_15205	SALM_1756
SALM_1493	SALM_1910	SALM_15206	SALM_1757
SALM_1494	SALM_1911	SALM_15207	SALM_1758
SALM_1495	SALM_1912	SALM_15208	SALM_1759
SALM_1496	SALM_1913	SALM_15209	SALM_1760
SALM_1497	SALM_1914	SALM_15210	SALM_1761
SALM_1498	SALM_1915	SALM_15211	SALM_1762
SALM_1499	SALM_1916	SALM_15231	SALM_1763
SALM_1500	SALM_1917	SALM_15232	SALM_1764
SALM_1501	SALM_1918	SALM_15233	SALM_1765
SALM_1502	SALM_1919	SALM_15234	SALM_1766
SALM_1503	SALM_1920	SALM_15235	SALM_1767
SALM_1504	SALM_1921	SALM_15239	SALM_1768
SALM_1505	SALM_1922	SALM_15240	SALM_1769
SALM_1506	SALM_1923	SALM_15241	SALM_1770
SALM_1507	SALM_1924	SALM_15242	SALM_1771
SALM_1508	SALM_1925	SALM_15243	SALM_1772
SALM_1509	SALM_1926	SALM_15244	SALM_1773
SALM_1510	SALM_1927	SALM_15245	SALM_1774
SALM_1511	SALM_1928	SALM_15246	SALM_1775
SALM_1512	SALM_1929	SALM_15247	SALM_1776
SALM_1513	SALM_1930	SALM_15248	SALM_1777
SALM_1514	SALM_1931	SALM_15250	SALM_1778
SALM_1515	SALM_1932	SALM_15253	SALM_1779
SALM_1516	SALM_1933	SALM_15254	SALM_1780
SALM_1517	SALM_1934	SALM_15255	SALM_1781
SALM_1518	SALM_1935	SALM_15256	SALM_1782
SALM_1519	SALM_1936	SALM_15257	SALM_1783
SALM_1520	SALM_1937	SALM_15258	SALM_1784
SALM_1521	SALM_1938	SALM_15259	SALM_1785
SALM_1522	SALM_1939	SALM_15260	SALM_1786
SALM_1523	SALM_1940	SALM_15268	SALM_1787
SALM_1524	SALM_1941	SALM_15269	SALM_1788
SALM_1525	SALM_1942	SALM_15270	SALM_1789
SALM_1526	SALM_1943	SALM_15271	SALM_1790
SALM_1527	SALM_1944	SALM_15272	SALM_1791
SALM_1528	SALM_1945	SALM_15273	SALM_1792
SALM_1529	SALM_1946	SALM_15275	SALM_1793
SALM_1530	SALM_1947	SALM_15276	SALM_1794
SALM_1531	SALM_1948	SALM_15277	SALM_1795
SALM_1532	SALM_1949	SALM_15278	SALM_1796
SALM_1533	SALM_1950	SALM_15279	SALM_1797
SALM_1534	SALM_1951	SALM_15280	SALM_1798
SALM_1535	SALM_1952	SALM_15281	SALM_1799
SALM_1536	SALM_1953	SALM_15282	SALM_1800
SALM_1537	SALM_1954	SALM_15283	SALM_1801
SALM_1538	SALM_1955	SALM_15284	SALM_1802
SALM_1539	SALM_1956	SALM_15285	SALM_1803
SALM_1540	SALM_1957	SALM_15286	SALM_1804
SALM_1541	SALM_1958	SALM_15287	SALM_1805
SALM_1542	SALM_1959	SALM_15288	SALM_1806
SALM_1543	SALM_1960	SALM_15289	SALM_1807
SALM_1544	SALM_1961	SALM_15290	SALM_1808
SALM_1545	SALM_1962	SALM_15291	SALM_1809
SALM_1546	SALM_1964	SALM_15292	SALM_1810
SALM_1547	SALM_1965	SALM_15293	SALM_1811
SALM_1548	SALM_1966	SALM_15294	SALM_1812
SALM_1549	SALM_1967	SALM_15296	SALM_1813
SALM_1550	SALM_1968	SALM_15297	SALM_1814
SALM_1551	SALM_1969	SALM_15298	SALM_1815
SALM_1552	SALM_1970	SALM_15303	SALM_1816
SALM_1553	SALM_1971	SALM_15304	SALM_1817
SALM_1554	SALM_1972	SALM_15305	SALM_1818
SALM_1555	SALM_1973	SALM_15306	SALM_1819
SALM_1556	SALM_1974	SALM_15307	SALM_1820
SALM_1557	SALM_1975	SALM_15308	SALM_1821
SALM_1558	SALM_1976	SALM_15310	SALM_1822
SALM_1559	SALM_1977	SALM_15311	SALM_1823
SALM_1560	SALM_1978	SALM_15312	SALM_1824
SALM_1561	SALM_1979	SALM_15313	SALM_1825
SALM_1562	SALM_1980	SALM_15314	SALM_1826
SALM_1563	SALM_1981	SALM_15315	SALM_1827
SALM_1564	SALM_1982	SALM_15316	SALM_1828
SALM_1565	SALM_1983	SALM_15317	SALM_1829
SALM_1566	SALM_1984	SALM_15318	SALM_1830
SALM_1567	SALM_1985	SALM_15319	SALM_1831
SALM_1568	SALM_1986	SALM_15320	SALM_1832
SALM_1569	SALM_1987	SALM_15321	SALM_1833
SALM_1570	SALM_1988	SALM_15322	SALM_1878
SALM_1571	SALM_1989	SALM_15323	SALM_1879
SALM_1572	SALM_1990	SALM_15324	SALM_1880
SALM_1573	SALM_1991	SALM_15325	SALM_1881
SALM_1574	SALM_1992	SALM_15326	SALM_1882
SALM_1575	SALM_1993	SALM_15327	SALM_1883
SALM_1576	SALM_1994	SALM_15328	SALM_1963
SALM_1577	SALM_1995	SALM_15329	SALM_2159
SALM_1578	SALM_1996	SALM_15332	SALM_2168
SALM_1579	SALM_1997	SALM_15333	SALM_2169
SALM_1580	SALM_1998	SALM_15334	SALM_2170
SALM_1581	SALM_1999	SALM_15335	SALM_2357
SALM_1582	SALM_2000	SALM_15339	SALM_2524
SALM_1583	SALM_2001	SALM_15345	SALM_2525
SALM_1584	SALM_2002	SALM_15346	SALM_2527
SALM_1585	SALM_2003	SALM_15347	SALM_2528
SALM_1586	SALM_2004	SALM_15348	SALM_2529
SALM_1587	SALM_2005	SALM_15349	SALM_2530
SALM_1588	SALM_2006	SALM_15350	SALM_2531
SALM_1589	SALM_2007	SALM_15353	SALM_2562
SALM_1590	SALM_2008	SALM_15354	SALM_2564
SALM_1591	SALM_2009	SALM_15356	SALM_2573
SALM_1592	SALM_2010	SALM_15357	SALM_2697
SALM_1593	SALM_2011	SALM_15358	SALM_2698
SALM_1594	SALM_2012	SALM_15359	SALM_2700
SALM_1595	SALM_2013	SALM_15360	SALM_2701
SALM_1596	SALM_2014	SALM_15361	SALM_2703
SALM_1597	SALM_2015	SALM_15362	SALM_2736
SALM_1598	SALM_2016	SALM_15363	SALM_2847
SALM_1599	SALM_2017	SALM_15364	SALM_2887
SALM_1600	SALM_2018	SALM_15365	SALM_2888
SALM_1601	SALM_2019	SALM_15366	SALM_2910
SALM_1602	SALM_2020	SALM_15367	SALM_2911
SALM_1603	SALM_2021	SALM_15368	SALM_2912
SALM_1604	SALM_2022	SALM_15369	SALM_2913
SALM_1605	SALM_2023	SALM_15370	SALM_2964
SALM_1606	SALM_2024	SALM_15372	SALM_2977
SALM_1607	SALM_2025	SALM_15373	SALM_2981
SALM_1608	SALM_2026	SALM_15374	SALM_2989
SALM_1609	SALM_2027	SALM_15375	SALM_2992
SALM_1610	SALM_2028	SALM_15376	SALM_2993
SALM_1611	SALM_2029	SALM_15377	SALM_3000
SALM_1612	SALM_2030	SALM_15378	SALM_3001
SALM_1613	SALM_2031	SALM_15379	SALM_3064
SALM_1614	SALM_2032	SALM_15380	SALM_3065
SALM_1615	SALM_2033	SALM_15381	SALM_3066
SALM_1616	SALM_2034	SALM_15382	SALM_3082
SALM_1617	SALM_2035	SALM_15383	SALM_3259
SALM_1618	SALM_2036	SALM_15384	SALM_3266
SALM_1619	SALM_2037	SALM_15385	SALM_3324
SALM_1620	SALM_2038	SALM_15386	SALM_3385
SALM_1621	SALM_2039	SALM_15387	SALM_3386
SALM_1622	SALM_2040	SALM_15388	SALM_3426
SALM_1623	SALM_2041	SALM_15401	SALM_3561
SALM_1624	SALM_2042	SALM_15402	SALM_3655
SALM_1625	SALM_2043	SALM_15403	SALM_3684
SALM_1626	SALM_2044	SALM_15405	SALM_3685
SALM_1627	SALM_2045	SALM_15406	SALM_3686
SALM_1628	SALM_2046	SALM_15407	SALM_3769
SALM_1629	SALM_2047	SALM_15408	SALM_3871
SALM_1630	SALM_2048	SALM_15409	SALM_3905
SALM_1631	SALM_2049	SALM_15410	SALM_3906
SALM_1632	SALM_2050	SALM_15411	SALM_3907
SALM_1633	SALM_2051	SALM_15412	SALM_3916
SALM_1634	SALM_2052	SALM_15413	SALM_3917
SALM_1635	SALM_2053	SALM_15414	SALM_3918
SALM_1636	SALM_2054	SALM_15416	SALM_3919
SALM_1637	SALM_2055	SALM_15417	SALM_3920
SALM_1638	SALM_2056	SALM_15419	SALM_3921
SALM_1639	SALM_2057	SALM_15420	SALM_3922
SALM_1640	SALM_2058	SALM_15421	SALM_3923
SALM_1641	SALM_2059	SALM_15422	SALM_3924
SALM_1642	SALM_2060	SALM_15423	SALM_3925
SALM_1643	SALM_2061	SALM_15424	SALM_3927
SALM_1644	SALM_2062	SALM_15425	SALM_3928
SALM_1645	SALM_2063	SALM_15426	SALM_3946
SALM_1646	SALM_2064	SALM_15435	SALM_3977
SALM_1647	SALM_2065	SALM_15436	SALM_4018
SALM_1648	SALM_2066	SALM_15437	SALM_4036
SALM_1649	SALM_2067	SALM_15438	SALM_4051
SALM_1650	SALM_2068	SALM_15439	SALM_4058
SALM_1651	SALM_2069	SALM_15442	SALM_4059
SALM_1652	SALM_2070	SALM_15443	SALM_4073
SALM_1653	SALM_2071	SALM_15444	SALM_4129
SALM_1654	SALM_2072	SALM_15445	SALM_4130
SALM_1655	SALM_2073	SALM_15446	SALM_4166
SALM_1656	SALM_2074	SALM_15448	SALM_4167
SALM_1657	SALM_2075	SALM_15449	SALM_4220
SALM_1658	SALM_2076	SALM_15450	SALM_4221
SALM_1659	SALM_2077	SALM_15451	SALM_4222
SALM_1660	SALM_2078	SALM_15452	SALM_4223
SALM_1661	SALM_2079	SALM_15453	SALM_4224
SALM_1662	SALM_2080	SALM_15454	SALM_4225
SALM_1663	SALM_2081	SALM_15455	SALM_4226
SALM_1664	SALM_2082	SALM_15456	SALM_4227
SALM_1665	SALM_2083	SALM_15457	SALM_4228
SALM_1666	SALM_2084	SALM_15458	SALM_4531
SALM_1667	SALM_2085	SALM_15459	SALM_4533
SALM_1668	SALM_2086	SALM_15460	SALM_4542
SALM_1669	SALM_2087	SALM_15461	SALM_4546
SALM_1670	SALM_2088	SALM_15463	SALM_4575
SALM_1671	SALM_2089	SALM_15464	SALM_4624
SALM_1672	SALM_2090	SALM_15465	SALM_4625
SALM_1673	SALM_2091	SALM_15466	SALM_4721
SALM_1674	SALM_2092	SALM_15467	SALM_4824
SALM_1675	SALM_2093	SALM_15468	SALM_5072
SALM_1676	SALM_2094	SALM_15469	SALM_5073
SALM_1677	SALM_2095	SALM_15473	SALM_5074
SALM_1678	SALM_2096	SALM_15474	SALM_5075
SALM_1679	SALM_2097	SALM_15475	SALM_5076
SALM_1680	SALM_2098	SALM_15476	SALM_5181
SALM_1681	SALM_2099	SALM_15477	SALM_5185
SALM_1682	SALM_2100	SALM_15478	SALM_5186
SALM_1683	SALM_2101	SALM_15479	SALM_5187
SALM_1684	SALM_2102	SALM_15480	SALM_5188
SALM_1685	SALM_2103	SALM_15481	SALM_5190
SALM_1686	SALM_2104	SALM_15482	SALM_5191
SALM_1687	SALM_2105	SALM_15483	SALM_5197
SALM_1688	SALM_2106	SALM_15485	SALM_5198
SALM_1689	SALM_2107	SALM_15486	SALM_5370
SALM_1690	SALM_2108	SALM_15487	SALM_5371
SALM_1691	SALM_2109	SALM_15488	SALM_5457
SALM_1692	SALM_2110	SALM_15489	SALM_5590
SALM_1693	SALM_2111	SALM_15490	SALM_5609
SALM_1694	SALM_2112	SALM_15491	SALM_5610
SALM_1695	SALM_2113	SALM_15492	SALM_5616
SALM_1696	SALM_2114	SALM_15493	SALM_5619
SALM_1697	SALM_2115	SALM_15494	SALM_5648
SALM_1698	SALM_2116	SALM_15495	SALM_5649
SALM_1699	SALM_2117	SALM_15496	SALM_5650
SALM_1700	SALM_2118	SALM_15497	SALM_5651
SALM_1701	SALM_2119	SALM_15500	SALM_5652
SALM_1702	SALM_2120	SALM_15501	SALM_5653
SALM_1703	SALM_2121	SALM_15502	SALM_5654
SALM_1704	SALM_2122	SALM_15503	SALM_5655
SALM_1705	SALM_2123	SALM_15504	SALM_5656
SALM_1706	SALM_2124	SALM_15506	SALM_5657
SALM_1707	SALM_2125	SALM_15507	SALM_5658
SALM_1708	SALM_2126	SALM_15508	SALM_5659
SALM_1709	SALM_2127	SALM_15509	SALM_5660
SALM_1710	SALM_2128	SALM_15510	SALM_5661
SALM_1711	SALM_2129	SALM_15511	SALM_5662
SALM_1712	SALM_2130	SALM_15519	SALM_5663
SALM_1713	SALM_2131	SALM_15520	SALM_5664
SALM_1714	SALM_2132	SALM_15521	SALM_5665
SALM_1715	SALM_2133	SALM_15522	SALM_5666
SALM_1716	SALM_2134	SALM_15523	SALM_5667
SALM_1717	SALM_2135	SALM_15524	SALM_5668
SALM_1718	SALM_2136	SALM_15526	SALM_5669
SALM_1719	SALM_2137	SALM_15527	SALM_5670
SALM_1720	SALM_2138	SALM_15528	SALM_5671
SALM_1721	SALM_2139	SALM_15529	SALM_5672
SALM_1722	SALM_2140	SALM_15530	SALM_5673
SALM_1723	SALM_2141	SALM_15531	SALM_5674
SALM_1724	SALM_2142	SALM_15532	SALM_5675
SALM_1725	SALM_2143	SALM_15533	SALM_5676
SALM_1726	SALM_2144	SALM_15534	SALM_5677
SALM_1727	SALM_2145	SALM_15535	SALM_5678
SALM_1728	SALM_2146	SALM_15536	SALM_5679
SALM_1729	SALM_2147	SALM_15537	SALM_5680
SALM_1730	SALM_2148	SALM_15539	SALM_5681
SALM_1731	SALM_2149	SALM_15540	SALM_5682
SALM_1732	SALM_2150	SALM_15541	SALM_5683
SALM_1733	SALM_2151	SALM_15542	SALM_5684
SALM_1734	SALM_2152	SALM_15543	SALM_5685
SALM_1735	SALM_2153	SALM_15544	SALM_5686
SALM_1736	SALM_2154	SALM_15545	SALM_5687
SALM_1737	SALM_2155	SALM_15546	SALM_5688
SALM_1738	SALM_2156	SALM_15547	SALM_5689
SALM_1739	SALM_2157	SALM_15548	SALM_5690
SALM_1740	SALM_2158	SALM_15549	SALM_5691
SALM_1741	SALM_2160	SALM_15550	SALM_5692
SALM_1742	SALM_2161	SALM_15551	SALM_5693
SALM_1743	SALM_2162	SALM_15552	SALM_5694
SALM_1744	SALM_2163	SALM_15553	SALM_5695
SALM_1745	SALM_2164	SALM_15554	SALM_5696
SALM_1746	SALM_2165	SALM_15555	SALM_5697
SALM_1747	SALM_2166	SALM_15556	SALM_5698
SALM_1748	SALM_2167	SALM_15557	SALM_5699
SALM_1749	SALM_2171	SALM_15558	SALM_5700
SALM_1750	SALM_2172	SALM_15559	SALM_5701
SALM_1751	SALM_2173	SALM_15560	SALM_5702
SALM_1752	SALM_2174	SALM_15564	SALM_5703
SALM_1753	SALM_2175	SALM_15565	SALM_5704
SALM_1754	SALM_2176	SALM_15566	SALM_5705
SALM_1755	SALM_2177	SALM_15567	SALM_5706
SALM_1756	SALM_2178	SALM_15568	SALM_5707
SALM_1757	SALM_2179	SALM_15569	SALM_5708
SALM_1758	SALM_2180	SALM_15570	SALM_5709
SALM_1759	SALM_2181	SALM_15571	SALM_5710
SALM_1760	SALM_2182	SALM_15572	SALM_5711
SALM_1761	SALM_2183	SALM_15573	SALM_5712
SALM_1762	SALM_2184	SALM_15575	SALM_5713
SALM_1763	SALM_2185	SALM_15576	SALM_5714
SALM_1764	SALM_2186	SALM_15577	SALM_5715
SALM_1765	SALM_2187	SALM_15578	SALM_5716
SALM_1766	SALM_2188	SALM_15581	SALM_5717
SALM_1767	SALM_2189	SALM_15583	SALM_5718
SALM_1768	SALM_2190	SALM_15585	SALM_5719
SALM_1769	SALM_2191	SALM_15586	SALM_5720
SALM_1770	SALM_2192	SALM_15587	SALM_5757
SALM_1771	SALM_2193	SALM_15588	SALM_5759
SALM_1772	SALM_2194	SALM_15589	SALM_5760
SALM_1773	SALM_2195	SALM_15590	SALM_5761
SALM_1774	SALM_2196	SALM_15592	SALM_5762
SALM_1775	SALM_2197	SALM_15593	SALM_5763
SALM_1776	SALM_2198	SALM_15594	SALM_5764
SALM_1777	SALM_2199	SALM_15595	SALM_5765
SALM_1778	SALM_2200	SALM_15596	SALM_5766
SALM_1779	SALM_2201	SALM_15597	SALM_5767
SALM_1780	SALM_2202	SALM_15598	SALM_5768
SALM_1781	SALM_2203	SALM_15599	SALM_5769
SALM_1782	SALM_2204	SALM_15600	SALM_5770
SALM_1783	SALM_2205	SALM_15601	SALM_5771
SALM_1784	SALM_2206	SALM_15602	SALM_5772
SALM_1785	SALM_2207	SALM_15603	SALM_5773
SALM_1786	SALM_2208	SALM_15604	SALM_5774
SALM_1787	SALM_2209	SALM_15605	SALM_5789
SALM_1788	SALM_2210	SALM_15606	SALM_5790
SALM_1789	SALM_2211	SALM_15607	SALM_5792
SALM_1790	SALM_2212	SALM_15608	SALM_5861
SALM_1791	SALM_2213	SALM_15609	SALM_5862
SALM_1792	SALM_2214	SALM_15610	SALM_5863
SALM_1793	SALM_2215	SALM_15611	SALM_5864
SALM_1794	SALM_2216	SALM_15612	SALM_5877
SALM_1795	SALM_2217	SALM_15615	SALM_5878
SALM_1796	SALM_2218	SALM_15647	SALM_5884
SALM_1797	SALM_2219	SALM_15648	SALM_5885
SALM_1798	SALM_2220	SALM_15649	SALM_5886
SALM_1799	SALM_2221	SALM_15650	SALM_5925
SALM_1800	SALM_2222	SALM_15651	SALM_5926
SALM_1801	SALM_2223	SALM_15652	SALM_5936
SALM_1802	SALM_2224	SALM_15653	SALM_5937
SALM_1803	SALM_2225	SALM_15654	SALM_5938
SALM_1804	SALM_2226	SALM_15655	SALM_5939
SALM_1805	SALM_2227	SALM_15656	SALM_5940
SALM_1806	SALM_2228	SALM_15657	SALM_5941
SALM_1807	SALM_2229	SALM_15658	SALM_5942
SALM_1808	SALM_2230	SALM_15659	SALM_5943
SALM_1809	SALM_2231	SALM_15660	SALM_5944
SALM_1810	SALM_2232	SALM_15661	SALM_5945
SALM_1811	SALM_2233	SALM_15662	SALM_5946
SALM_1812	SALM_2234	SALM_15663	SALM_5947
SALM_1813	SALM_2235	SALM_15664	SALM_5948
SALM_1814	SALM_2236	SALM_15665	SALM_5949
SALM_1815	SALM_2237	SALM_15666	SALM_5950
SALM_1816	SALM_2238	SALM_15667	SALM_5951
SALM_1817	SALM_2239	SALM_15668	SALM_5952
SALM_1818	SALM_2240	SALM_15669	SALM_5953
SALM_1819	SALM_2241	SALM_15670	SALM_5954
SALM_1820	SALM_2242	SALM_15672	SALM_5955
SALM_1821	SALM_2243	SALM_15673	SALM_5956
SALM_1822	SALM_2244	SALM_15674	SALM_5978
SALM_1823	SALM_2245	SALM_15677	SALM_5987
SALM_1824	SALM_2246	SALM_15678	SALM_6089
SALM_1825	SALM_2247	SALM_15680	SALM_6090
SALM_1826	SALM_2248	SALM_15681	SALM_6093
SALM_1827	SALM_2249	SALM_15682	SALM_6139
SALM_1828	SALM_2250	SALM_15683	SALM_6291
SALM_1829	SALM_2251	SALM_15684	SALM_6366
SALM_1830	SALM_2252	SALM_15685	SALM_6423
SALM_1831	SALM_2253	SALM_15686	SALM_6424
SALM_1832	SALM_2254	SALM_15687	SALM_6425
SALM_1833	SALM_2255	SALM_15688	SALM_6561
SALM_1834	SALM_2256	SALM_15689	SALM_6562
SALM_1835	SALM_2257	SALM_15690	SALM_6563
SALM_1836	SALM_2258	SALM_15691	SALM_6564
SALM_1837	SALM_2259	SALM_15692	SALM_6565
SALM_1838	SALM_2260	SALM_15693	SALM_6566
SALM_1839	SALM_2261	SALM_15694	SALM_6567
SALM_1840	SALM_2262	SALM_15695	SALM_6568
SALM_1841	SALM_2263	SALM_15696	SALM_6569
SALM_1842	SALM_2264	SALM_15697	SALM_6570
SALM_1843	SALM_2265	SALM_15698	SALM_6571
SALM_1844	SALM_2266	SALM_15699	SALM_6572
SALM_1845	SALM_2267	SALM_15700	SALM_6573
SALM_1846	SALM_2268	SALM_15701	SALM_6574
SALM_1847	SALM_2269	SALM_15702	SALM_6575
SALM_1848	SALM_2270	SALM_15703	SALM_6576
SALM_1849	SALM_2271	SALM_15704	SALM_6577
SALM_1850	SALM_2272	SALM_15705	SALM_6578
SALM_1851	SALM_2273	SALM_15706	SALM_6579
SALM_1852	SALM_2274	SALM_15707	SALM_6580
SALM_1853	SALM_2275	SALM_15708	SALM_6581
SALM_1854	SALM_2276	SALM_15717	SALM_6582
SALM_1855	SALM_2277	SALM_15718	SALM_6583
SALM_1856	SALM_2278	SALM_15719	SALM_6584
SALM_1857	SALM_2279	SALM_15720	SALM_6585
SALM_1858	SALM_2280	SALM_15721	SALM_6586
SALM_1859	SALM_2281	SALM_15722	SALM_6587
SALM_1860	SALM_2282	SALM_15723	SALM_6588
SALM_1861	SALM_2283	SALM_15724	SALM_6589
SALM_1862	SALM_2284	SALM_15725	SALM_6590
SALM_1863	SALM_2285	SALM_15726	SALM_6591
SALM_1864	SALM_2286	SALM_15727	SALM_6592
SALM_1865	SALM_2287	SALM_15728	SALM_6593
SALM_1866	SALM_2288	SALM_15729	SALM_6594
SALM_1867	SALM_2289	SALM_15730	SALM_6595
SALM_1868	SALM_2290	SALM_15731	SALM_6596
SALM_1869	SALM_2291	SALM_15732	SALM_6597
SALM_1870	SALM_2292	SALM_15733	SALM_6598
SALM_1871	SALM_2293	SALM_15734	SALM_6599
SALM_1872	SALM_2294	SALM_15735	SALM_6600
SALM_1873	SALM_2295	SALM_15736	SALM_6601
SALM_1874	SALM_2296	SALM_15737	SALM_6602
SALM_1875	SALM_2297	SALM_15738	SALM_6603
SALM_1876	SALM_2298	SALM_15739	SALM_6604
SALM_1877	SALM_2299	SALM_15740	SALM_6605
SALM_1878	SALM_2300	SALM_15741	SALM_6606
SALM_1879	SALM_2301	SALM_15742	SALM_6607
SALM_1880	SALM_2302	SALM_15743	SALM_6608
SALM_1881	SALM_2303	SALM_15745	SALM_6609
SALM_1882	SALM_2304	SALM_15746	SALM_6610
SALM_1883	SALM_2305	SALM_15747	SALM_6611
SALM_1884	SALM_2306	SALM_15748	SALM_6612
SALM_1885	SALM_2307	SALM_15749	SALM_6613
SALM_1886	SALM_2308	SALM_15750	SALM_6614
SALM_1887	SALM_2309	SALM_15751	SALM_6615
SALM_1888	SALM_2310	SALM_15752	SALM_6616
SALM_1889	SALM_2311	SALM_15753	SALM_6617
SALM_1890	SALM_2312	SALM_15754	SALM_6618
SALM_1891	SALM_2313	SALM_15755	SALM_6619
SALM_1892	SALM_2314	SALM_15756	SALM_6620
SALM_1893	SALM_2315	SALM_15757	SALM_6621
SALM_1894	SALM_2316	SALM_15758	SALM_6622
SALM_1895	SALM_2317	SALM_15759	SALM_6623
SALM_1896	SALM_2318	SALM_15760	SALM_6624
SALM_1897	SALM_2319	SALM_15761	SALM_6625
SALM_1898	SALM_2320	SALM_15762	SALM_6626
SALM_1899	SALM_2321	SALM_15763	SALM_6627
SALM_1900	SALM_2322	SALM_15764	SALM_6628
SALM_1901	SALM_2323	SALM_15765	SALM_6629
SALM_1902	SALM_2324	SALM_15766	SALM_6630
SALM_1903	SALM_2325	SALM_15770	SALM_6631
SALM_1904	SALM_2326	SALM_15771	SALM_6632
SALM_1905	SALM_2327	SALM_15772	SALM_6633
SALM_1906	SALM_2328	SALM_15773	SALM_6634
SALM_1907	SALM_2329	SALM_15774	SALM_6635
SALM_1908	SALM_2330	SALM_15775	SALM_6636
SALM_1909	SALM_2331	SALM_15776	SALM_6637
SALM_1910	SALM_2332	SALM_15777	SALM_6638
SALM_1911	SALM_2333	SALM_15778	SALM_6639
SALM_1912	SALM_2334	SALM_15779	SALM_6640
SALM_1913	SALM_2335	SALM_15780	SALM_6641
SALM_1914	SALM_2336	SALM_15781	SALM_6642
SALM_1915	SALM_2337	SALM_15782	SALM_6643
SALM_1916	SALM_2338	SALM_15783	SALM_6644
SALM_1917	SALM_2339	SALM_15784	SALM_6645
SALM_1918	SALM_2340	SALM_15786	SALM_6646
SALM_1919	SALM_2341	SALM_15787	SALM_6647
SALM_1920	SALM_2342	SALM_15788	SALM_6648
SALM_1921	SALM_2343	SALM_15789	SALM_6649
SALM_1922	SALM_2344	SALM_15790	SALM_6650
SALM_1923	SALM_2345	SALM_15791	SALM_6651
SALM_1924	SALM_2346	SALM_15792	SALM_6652
SALM_1925	SALM_2347	SALM_15793	SALM_6653
SALM_1926	SALM_2348	SALM_15794	SALM_6654
SALM_1927	SALM_2349	SALM_15795	SALM_6655
SALM_1928	SALM_2350	SALM_15797	SALM_6656
SALM_1929	SALM_2351	SALM_15798	SALM_6657
SALM_1930	SALM_2352	SALM_15799	SALM_6658
SALM_1931	SALM_2353	SALM_15800	SALM_6680
SALM_1932	SALM_2354	SALM_15801	SALM_6683
SALM_1933	SALM_2355	SALM_15802	SALM_6712
SALM_1934	SALM_2356	SALM_15803	SALM_6713
SALM_1935	SALM_2358	SALM_15804	SALM_6718
SALM_1936	SALM_2359	SALM_15807	SALM_6719
SALM_1937	SALM_2360	SALM_15809	SALM_6720
SALM_1938	SALM_2361	SALM_15810	SALM_6737
SALM_1939	SALM_2362	SALM_15811	SALM_6896
SALM_1940	SALM_2363	SALM_15812	SALM_6902
SALM_1941	SALM_2364	SALM_15813	SALM_6931
SALM_1942	SALM_2365	SALM_15814	SALM_6941
SALM_1943	SALM_2366	SALM_15815	SALM_6947
SALM_1944	SALM_2367	SALM_15821	SALM_6950
SALM_1945	SALM_2368	SALM_15822	SALM_6962
SALM_1946	SALM_2369	SALM_15823	SALM_6974
SALM_1947	SALM_2370	SALM_15824	SALM_7048
SALM_1948	SALM_2371	SALM_15825	SALM_7065
SALM_1949	SALM_2372	SALM_15826	SALM_7066
SALM_1950	SALM_2373	SALM_15827	SALM_7067
SALM_1951	SALM_2374	SALM_15828	SALM_7070
SALM_1952	SALM_2375	SALM_15829	SALM_7071
SALM_1953	SALM_2376	SALM_15830	SALM_7095
SALM_1954	SALM_2377	SALM_15831	SALM_7098
SALM_1955	SALM_2378	SALM_15832	SALM_7119
SALM_1956	SALM_2379	SALM_15833	SALM_7130
SALM_1957	SALM_2380	SALM_15834	SALM_7165
SALM_1958	SALM_2381	SALM_15835	SALM_7212
SALM_1959	SALM_2382	SALM_15836	SALM_7291
SALM_1960	SALM_2383	SALM_15837	SALM_7356
SALM_1961	SALM_2384	SALM_15838	SALM_7438
SALM_1962	SALM_2385	SALM_15839	SALM_7439
SALM_1963	SALM_2386	SALM_15840	SALM_7440
SALM_1964	SALM_2387	SALM_15841	SALM_7441
SALM_1965	SALM_2388	SALM_15842	SALM_7442
SALM_1966	SALM_2389	SALM_15843	SALM_7443
SALM_1967	SALM_2390	SALM_15844	SALM_7533
SALM_1968	SALM_2391	SALM_15845	SALM_7570
SALM_1969	SALM_2392	SALM_15846	SALM_7577
SALM_1970	SALM_2393	SALM_15847	SALM_7578
SALM_1971	SALM_2394	SALM_15848	SALM_7682
SALM_1972	SALM_2395	SALM_15849	SALM_7683
SALM_1973	SALM_2396	SALM_15850	SALM_7684
SALM_1974	SALM_2397	SALM_15851	SALM_7685
SALM_1975	SALM_2398	SALM_15852	SALM_7686
SALM_1976	SALM_2399	SALM_15853	SALM_7687
SALM_1977	SALM_2400	SALM_15854	SALM_7688
SALM_1978	SALM_2401	SALM_15855	SALM_7689
SALM_1979	SALM_2402	SALM_15856	SALM_7690
SALM_1980	SALM_2403	SALM_15857	SALM_7691
SALM_1981	SALM_2404	SALM_15859	SALM_7693
SALM_1982	SALM_2405	SALM_15860	SALM_7694
SALM_1983	SALM_2406	SALM_15861	SALM_7695
SALM_1984	SALM_2407	SALM_15862	SALM_7733
SALM_1985	SALM_2408	SALM_15864	SALM_7806
SALM_1986	SALM_2409	SALM_15866	SALM_7827
SALM_1987	SALM_2410	SALM_15867	SALM_7828
SALM_1988	SALM_2411	SALM_15868	SALM_7829
SALM_1989	SALM_2412	SALM_15869	SALM_7830
SALM_1990	SALM_2413	SALM_15870	SALM_7831
SALM_1991	SALM_2414	SALM_15871	SALM_7832
SALM_1992	SALM_2415	SALM_15872	SALM_7835
SALM_1993	SALM_2416	SALM_15873	SALM_7836
SALM_1994	SALM_2417	SALM_15874	SALM_7864
SALM_1995	SALM_2418	SALM_15875	SALM_7880
SALM_1996	SALM_2419	SALM_15876	SALM_7918
SALM_1997	SALM_2420	SALM_15877	SALM_7919
SALM_1998	SALM_2421	SALM_15878	SALM_7933
SALM_1999	SALM_2422	SALM_15879	SALM_7953
SALM_2000	SALM_2423	SALM_15880	SALM_8068
SALM_2001	SALM_2424	SALM_15881	SALM_8069
SALM_2002	SALM_2425	SALM_15882	SALM_8147
SALM_2003	SALM_2426	SALM_15883	SALM_8148
SALM_2004	SALM_2427	SALM_15884	SALM_8161
SALM_2005	SALM_2428	SALM_15885	SALM_8162
SALM_2006	SALM_2429	SALM_15886	SALM_8163
SALM_2007	SALM_2430	SALM_15887	SALM_8172
SALM_2008	SALM_2431	SALM_15888	SALM_8176
SALM_2009	SALM_2432	SALM_15889	SALM_8177
SALM_2010	SALM_2433	SALM_15890	SALM_8179
SALM_2011	SALM_2434	SALM_15891	SALM_8287
SALM_2012	SALM_2435	SALM_15892	SALM_8301
SALM_2013	SALM_2436	SALM_15893	SALM_8302
SALM_2014	SALM_2437	SALM_15894	SALM_8336
SALM_2015	SALM_2438	SALM_15895	SALM_8498
SALM_2016	SALM_2439	SALM_15896	SALM_8500
SALM_2017	SALM_2440	SALM_15897	SALM_8502
SALM_2018	SALM_2441	SALM_15898	SALM_8516
SALM_2019	SALM_2442	SALM_15899	SALM_8545
SALM_2020	SALM_2443	SALM_15900	SALM_8546
SALM_2021	SALM_2444	SALM_15901	SALM_8576
SALM_2022	SALM_2445	SALM_15902	SALM_8578
SALM_2023	SALM_2446	SALM_15903	SALM_8615
SALM_2024	SALM_2447	SALM_15904	SALM_8616
SALM_2025	SALM_2448	SALM_15905	SALM_8663
SALM_2026	SALM_2449	SALM_15907	SALM_8664
SALM_2027	SALM_2450	SALM_15908	SALM_8718
SALM_2028	SALM_2451	SALM_15909	SALM_8720
SALM_2029	SALM_2452	SALM_15910	SALM_8721
SALM_2030	SALM_2453	SALM_15911	SALM_8722
SALM_2031	SALM_2454	SALM_15912	SALM_8723
SALM_2032	SALM_2455	SALM_15913	SALM_8724
SALM_2033	SALM_2456	SALM_15914	SALM_8725
SALM_2034	SALM_2457	SALM_15915	SALM_8732
SALM_2035	SALM_2458	SALM_15916	SALM_8734
SALM_2036	SALM_2459	SALM_15917	SALM_8735
SALM_2037	SALM_2460	SALM_15918	SALM_8736
SALM_2038	SALM_2461	SALM_15919	SALM_8737
SALM_2039	SALM_2462	SALM_15920	SALM_8738
SALM_2040	SALM_2463	SALM_15921	SALM_8739
SALM_2041	SALM_2464	SALM_15922	SALM_8740
SALM_2042	SALM_2465	SALM_15923	SALM_8741
SALM_2043	SALM_2466	SALM_15930	SALM_8742
SALM_2044	SALM_2467	SALM_15935	SALM_8743
SALM_2045	SALM_2468	SALM_15936	SALM_8744
SALM_2046	SALM_2469	SALM_15937	SALM_8746
SALM_2047	SALM_2470	SALM_15938	SALM_8750
SALM_2048	SALM_2471	SALM_15939	SALM_8791
SALM_2049	SALM_2472	SALM_15940	SALM_8792
SALM_2050	SALM_2473	SALM_15941	SALM_8793
SALM_2051	SALM_2474	SALM_15942	SALM_8794
SALM_2052	SALM_2475	SALM_15943	SALM_8795
SALM_2053	SALM_2476	SALM_15944	SALM_8796
SALM_2054	SALM_2477	SALM_15945	SALM_8797
SALM_2055	SALM_2478	SALM_15946	SALM_8989
SALM_2056	SALM_2479	SALM_15948	SALM_14115
SALM_2057	SALM_2480	SALM_15953	SALM_13369
SALM_2058	SALM_2481	SALM_15954	SALM_12436
SALM_2059	SALM_2482	SALM_15955	SALM_12437
SALM_2060	SALM_2483	SALM_15956	SALM_12432
SALM_2061	SALM_2484	SALM_15957	SALM_12433
SALM_2062	SALM_2485	SALM_15958	SALM_12439
SALM_2063	SALM_2486	SALM_15959	SALM_14616
SALM_2064	SALM_2487	SALM_15960	SALM_14615
SALM_2065	SALM_2488	SALM_15961	SALM_14619
SALM_2066	SALM_2489	SALM_15962	SALM_18433
SALM_2067	SALM_2490	SALM_15963	SALM_18434
SALM_2068	SALM_2491	SALM_15964	SALM_18435
SALM_2069	SALM_2492	SALM_15965	SALM_12429
SALM_2070	SALM_2493	SALM_15967	SALM_12428
SALM_2071	SALM_2494	SALM_15968	SALM_12422
SALM_2072	SALM_2495	SALM_15969	SALM_12421
SALM_2073	SALM_2496	SALM_15970	SALM_12427
SALM_2074	SALM_2497	SALM_15971	SALM_12426
SALM_2075	SALM_2498	SALM_15972	SALM_12425
SALM_2076	SALM_2499	SALM_15973	SALM_18429
SALM_2077	SALM_2500	SALM_15974	SALM_18428
SALM_2078	SALM_2501	SALM_15975	SALM_18425
SALM_2079	SALM_2502	SALM_15976	SALM_18427
SALM_2080	SALM_2503	SALM_15977	SALM_18426
SALM_2081	SALM_2504	SALM_15978	SALM_13100
SALM_2082	SALM_2505	SALM_15979	SALM_19659
SALM_2083	SALM_2506	SALM_15980	SALM_13398
SALM_2084	SALM_2507	SALM_15981	SALM_13399
SALM_2085	SALM_2508	SALM_15982	SALM_13396
SALM_2086	SALM_2509	SALM_15983	SALM_13397
SALM_2087	SALM_2510	SALM_15984	SALM_13394
SALM_2088	SALM_2511	SALM_15985	SALM_13395
SALM_2089	SALM_2512	SALM_15986	SALM_13392
SALM_2090	SALM_2513	SALM_15987	SALM_13393
SALM_2091	SALM_2514	SALM_15988	SALM_13390
SALM_2092	SALM_2515	SALM_15989	SALM_13391
SALM_2093	SALM_2516	SALM_15990	SALM_14626
SALM_2094	SALM_2517	SALM_15991	SALM_14625
SALM_2095	SALM_2518	SALM_15992	SALM_14624
SALM_2096	SALM_2519	SALM_15993	SALM_14623
SALM_2097	SALM_2520	SALM_15994	SALM_14621
SALM_2098	SALM_2521	SALM_15995	SALM_14620
SALM_2099	SALM_2522	SALM_15996	SALM_13402
SALM_2100	SALM_2523	SALM_15997	SALM_12435
SALM_2101	SALM_2526	SALM_15998	SALM_20716
SALM_2102	SALM_2532	SALM_15999	SALM_13401
SALM_2103	SALM_2533	SALM_16000	SALM_13404
SALM_2104	SALM_2534	SALM_16001	SALM_20080
SALM_2105	SALM_2535	SALM_16002	SALM_13374
SALM_2106	SALM_2536	SALM_16003	SALM_13376
SALM_2107	SALM_2537	SALM_16004	SALM_20523
SALM_2108	SALM_2538	SALM_16005	SALM_13389
SALM_2109	SALM_2539	SALM_16006	SALM_13385
SALM_2110	SALM_2540	SALM_16007	SALM_13384
SALM_2111	SALM_2541	SALM_16008	SALM_13387
SALM_2112	SALM_2542	SALM_16009	SALM_13386
SALM_2113	SALM_2543	SALM_16010	SALM_13381
SALM_2114	SALM_2544	SALM_16011	SALM_13380
SALM_2115	SALM_2545	SALM_16012	SALM_13383
SALM_2116	SALM_2546	SALM_16013	SALM_13382
SALM_2117	SALM_2547	SALM_16014	SALM_19449
SALM_2118	SALM_2548	SALM_16015	SALM_13378
SALM_2119	SALM_2549	SALM_16016	SALM_13379
SALM_2120	SALM_2550	SALM_16017	SALM_13377
SALM_2121	SALM_2551	SALM_16018	SALM_13370
SALM_2122	SALM_2552	SALM_16020	SALM_13371
SALM_2123	SALM_2553	SALM_16021	SALM_13373
SALM_2124	SALM_2554	SALM_16022	SALM_14554
SALM_2125	SALM_2555	SALM_16023	SALM_14557
SALM_2126	SALM_2556	SALM_16024	SALM_14959
SALM_2127	SALM_2557	SALM_16025	SALM_14958
SALM_2128	SALM_2558	SALM_16027	SALM_14954
SALM_2129	SALM_2559	SALM_16028	SALM_14957
SALM_2130	SALM_2560	SALM_16029	SALM_13922
SALM_2131	SALM_2561	SALM_16030	SALM_14618
SALM_2132	SALM_2563	SALM_16031	SALM_25253
SALM_2133	SALM_2565	SALM_16032	SALM_19110
SALM_2134	SALM_2566	SALM_16033	SALM_17464
SALM_2135	SALM_2567	SALM_16034	SALM_17465
SALM_2136	SALM_2568	SALM_16035	SALM_17463
SALM_2137	SALM_2569	SALM_16036	SALM_13368
SALM_2138	SALM_2570	SALM_16037	SALM_14960
SALM_2139	SALM_2571	SALM_16038	SALM_14962
SALM_2140	SALM_2572	SALM_16039	SALM_13400
SALM_2141	SALM_2574	SALM_16041	SALM_13405
SALM_2142	SALM_2575	SALM_16042	SALM_18078
SALM_2143	SALM_2576	SALM_16043	SALM_18079
SALM_2144	SALM_2577	SALM_16044	SALM_18450
SALM_2145	SALM_2578	SALM_16045	SALM_18452
SALM_2146	SALM_2579	SALM_16046	SALM_18453
SALM_2147	SALM_2580	SALM_16047	SALM_12440
SALM_2148	SALM_2581	SALM_16048	SALM_12409
SALM_2149	SALM_2582	SALM_16049	SALM_13408
SALM_2150	SALM_2583	SALM_16050	SALM_13409
SALM_2151	SALM_2584	SALM_16052	SALM_13407
SALM_2152	SALM_2585	SALM_16053	SALM_19621
SALM_2153	SALM_2586	SALM_16054	SALM_18449
SALM_2154	SALM_2587	SALM_16055	SALM_18448
SALM_2155	SALM_2588	SALM_16056	SALM_18447
SALM_2156	SALM_2589	SALM_16057	SALM_20116
SALM_2157	SALM_2590	SALM_16058	SALM_20025
SALM_2158	SALM_2591	SALM_16059	SALM_12410
SALM_2159	SALM_2592	SALM_16060	SALM_20470
SALM_2160	SALM_2593	SALM_16061	SALM_19556
SALM_2161	SALM_2594	SALM_16062	SALM_13363
SALM_2162	SALM_2595	SALM_16063	SALM_13367
SALM_2163	SALM_2596	SALM_16065	SALM_13366
SALM_2164	SALM_2597	SALM_16066	SALM_13365
SALM_2165	SALM_2598	SALM_16067	SALM_13364
SALM_2166	SALM_2599	SALM_16068	SALM_22965
SALM_2167	SALM_2600	SALM_16070	SALM_13410
SALM_2168	SALM_2601	SALM_16071	SALM_13412
SALM_2169	SALM_2602	SALM_16072	SALM_16226
SALM_2170	SALM_2603	SALM_16073	SALM_13403
SALM_2171	SALM_2604	SALM_16075	SALM_12420
SALM_2172	SALM_2605	SALM_16078	SALM_22955
SALM_2173	SALM_2606	SALM_16079	SALM_19548
SALM_2174	SALM_2607	SALM_16080	SALM_13099
SALM_2175	SALM_2608	SALM_16081	SALM_19547
SALM_2176	SALM_2609	SALM_16082	SALM_19546
SALM_2177	SALM_2610	SALM_16083	SALM_19158
SALM_2178	SALM_2611	SALM_16084	SALM_19159
SALM_2179	SALM_2612	SALM_16085	SALM_18318
SALM_2180	SALM_2613	SALM_16091	SALM_19806
SALM_2181	SALM_2614	SALM_16092	SALM_22886
SALM_2182	SALM_2615	SALM_16093	SALM_19579
SALM_2183	SALM_2616	SALM_16094	SALM_13372
SALM_2184	SALM_2617	SALM_16095	SALM_12411
SALM_2185	SALM_2618	SALM_16096	SALM_20463
SALM_2186	SALM_2619	SALM_16109	SALM_20460
SALM_2187	SALM_2620	SALM_16110	SALM_20461
SALM_2188	SALM_2621	SALM_16111	SALM_20465
SALM_2189	SALM_2622	SALM_16112	SALM_13924
SALM_2190	SALM_2623	SALM_16113	SALM_12412
SALM_2191	SALM_2624	SALM_16114	SALM_12413
SALM_2192	SALM_2625	SALM_16115	SALM_12416
SALM_2193	SALM_2626	SALM_16116	SALM_12417
SALM_2194	SALM_2627	SALM_16117	SALM_12414
SALM_2195	SALM_2628	SALM_16118	SALM_12415
SALM_2196	SALM_2629	SALM_16122	SALM_12419
SALM_2197	SALM_2630	SALM_16123	SALM_14961
SALM_2198	SALM_2631	SALM_16124	SALM_13918
SALM_2199	SALM_2632	SALM_16127	SALM_20456
SALM_2200	SALM_2633	SALM_16129	SALM_12424
SALM_2201	SALM_2634	SALM_16130	SALM_13375
SALM_2202	SALM_2635	SALM_16131	SALM_14622
SALM_2203	SALM_2636	SALM_16132	SALM_13388
SALM_2204	SALM_2637	SALM_16133	SALM_13411
SALM_2205	SALM_2638	SALM_16134	SALM_9029
SALM_2206	SALM_2639	SALM_16135	SALM_9046
SALM_2207	SALM_2640	SALM_16136	SALM_9047
SALM_2208	SALM_2641	SALM_16137	SALM_9048
SALM_2209	SALM_2642	SALM_16138	SALM_9087
SALM_2210	SALM_2643	SALM_16140	SALM_9088
SALM_2211	SALM_2644	SALM_16142	SALM_9089
SALM_2212	SALM_2645	SALM_16147	SALM_9090
SALM_2213	SALM_2646	SALM_16148	SALM_9091
SALM_2214	SALM_2647	SALM_16151	SALM_9092
SALM_2215	SALM_2648	SALM_16152	SALM_9093
SALM_2216	SALM_2649	SALM_16153	SALM_9094
SALM_2217	SALM_2650	SALM_16154	SALM_9095
SALM_2218	SALM_2651	SALM_16155	SALM_9096
SALM_2219	SALM_2652	SALM_16162	SALM_9097
SALM_2220	SALM_2653	SALM_16165	SALM_9098
SALM_2221	SALM_2654	SALM_16166	SALM_9099
SALM_2222	SALM_2655	SALM_16167	SALM_9100
SALM_2223	SALM_2656	SALM_16181	SALM_9101
SALM_2224	SALM_2657	SALM_16182	SALM_9102
SALM_2225	SALM_2658	SALM_16183	SALM_9103
SALM_2226	SALM_2659	SALM_16184	SALM_9104
SALM_2227	SALM_2660	SALM_16185	SALM_9105
SALM_2228	SALM_2661	SALM_16187	SALM_9106
SALM_2229	SALM_2662	SALM_16188	SALM_9107
SALM_2230	SALM_2663	SALM_16189	SALM_9108
SALM_2231	SALM_2664	SALM_16190	SALM_9109
SALM_2232	SALM_2665	SALM_16191	SALM_9110
SALM_2233	SALM_2666	SALM_16192	SALM_9111
SALM_2234	SALM_2667	SALM_16193	SALM_9112
SALM_2235	SALM_2668	SALM_16194	SALM_9115
SALM_2236	SALM_2669	SALM_16195	SALM_9116
SALM_2237	SALM_2670	SALM_16196	SALM_9117
SALM_2238	SALM_2671	SALM_16197	SALM_9118
SALM_2239	SALM_2672	SALM_16198	SALM_9186
SALM_2240	SALM_2673	SALM_16199	SALM_9187
SALM_2241	SALM_2674	SALM_16200	SALM_9189
SALM_2242	SALM_2675	SALM_16201	SALM_9204
SALM_2243	SALM_2676	SALM_16202	SALM_9214
SALM_2244	SALM_2677	SALM_16203	SALM_9218
SALM_2245	SALM_2678	SALM_16204	SALM_9222
SALM_2246	SALM_2679	SALM_16205	SALM_9227
SALM_2247	SALM_2680	SALM_16206	SALM_9238
SALM_2248	SALM_2681	SALM_16207	SALM_9239
SALM_2249	SALM_2682	SALM_16219	SALM_9241
SALM_2250	SALM_2683	SALM_16220	SALM_9242
SALM_2251	SALM_2684	SALM_16221	SALM_9249
SALM_2252	SALM_2685	SALM_16222	SALM_9250
SALM_2253	SALM_2686	SALM_16223	SALM_9251
SALM_2254	SALM_2687	SALM_16224	SALM_9263
SALM_2255	SALM_2688	SALM_16227	SALM_9264
SALM_2256	SALM_2689	SALM_16228	SALM_9265
SALM_2257	SALM_2690	SALM_16229	SALM_9266
SALM_2258	SALM_2691	SALM_16230	SALM_9360
SALM_2259	SALM_2692	SALM_16231	SALM_9361
SALM_2260	SALM_2693	SALM_16232	SALM_9362
SALM_2261	SALM_2694	SALM_16233	SALM_9369
SALM_2262	SALM_2695	SALM_16234	SALM_9420
SALM_2263	SALM_2696	SALM_16235	SALM_9429
SALM_2264	SALM_2699	SALM_16238	SALM_9431
SALM_2265	SALM_2702	SALM_16240	SALM_9432
SALM_2266	SALM_2704	SALM_16241	SALM_9446
SALM_2267	SALM_2705	SALM_16242	SALM_9474
SALM_2268	SALM_2706	SALM_16243	SALM_9533
SALM_2269	SALM_2707	SALM_16244	SALM_9587
SALM_2270	SALM_2708	SALM_16245	SALM_9592
SALM_2271	SALM_2709	SALM_16246	SALM_9595
SALM_2272	SALM_2710	SALM_16247	SALM_9640
SALM_2273	SALM_2711	SALM_16248	SALM_9647
SALM_2274	SALM_2712	SALM_16249	SALM_9671
SALM_2275	SALM_2713	SALM_16250	SALM_9683
SALM_2276	SALM_2714	SALM_16251	SALM_9693
SALM_2277	SALM_2715	SALM_16252	SALM_9721
SALM_2278	SALM_2716	SALM_16253	SALM_9722
SALM_2279	SALM_2717	SALM_16254	SALM_9723
SALM_2280	SALM_2718	SALM_16255	SALM_9724
SALM_2281	SALM_2719	SALM_16256	SALM_9725
SALM_2282	SALM_2720	SALM_16257	SALM_9726
SALM_2283	SALM_2721	SALM_16258	SALM_9727
SALM_2284	SALM_2722	SALM_16259	SALM_9728
SALM_2285	SALM_2723	SALM_16260	SALM_9729
SALM_2286	SALM_2724	SALM_16261	SALM_9730
SALM_2287	SALM_2725	SALM_16262	SALM_9731
SALM_2288	SALM_2726	SALM_16263	SALM_9732
SALM_2289	SALM_2727	SALM_16264	SALM_9733
SALM_2290	SALM_2728	SALM_16265	SALM_9734
SALM_2291	SALM_2729	SALM_16266	SALM_9735
SALM_2292	SALM_2730	SALM_16267	SALM_9736
SALM_2293	SALM_2731	SALM_16268	SALM_9737
SALM_2294	SALM_2732	SALM_16269	SALM_9738
SALM_2295	SALM_2733	SALM_16270	SALM_9739
SALM_2296	SALM_2734	SALM_16271	SALM_9740
SALM_2297	SALM_2735	SALM_16272	SALM_9741
SALM_2298	SALM_2737	SALM_16273	SALM_9742
SALM_2299	SALM_2738	SALM_16274	SALM_9743
SALM_2300	SALM_2739	SALM_16275	SALM_9744
SALM_2301	SALM_2740	SALM_16276	SALM_9745
SALM_2302	SALM_2741	SALM_16277	SALM_9746
SALM_2303	SALM_2742	SALM_16278	SALM_9747
SALM_2304	SALM_2743	SALM_16279	SALM_9748
SALM_2305	SALM_2744	SALM_16280	SALM_9749
SALM_2306	SALM_2745	SALM_16281	SALM_9750
SALM_2307	SALM_2746	SALM_16282	SALM_9751
SALM_2308	SALM_2747	SALM_16283	SALM_9752
SALM_2309	SALM_2748	SALM_16284	SALM_9753
SALM_2310	SALM_2749	SALM_16285	SALM_9754
SALM_2311	SALM_2750	SALM_16287	SALM_9755
SALM_2312	SALM_2751	SALM_16288	SALM_9756
SALM_2313	SALM_2752	SALM_16289	SALM_9757
SALM_2314	SALM_2753	SALM_16290	SALM_9758
SALM_2315	SALM_2754	SALM_16291	SALM_9759
SALM_2316	SALM_2755	SALM_16292	SALM_9760
SALM_2317	SALM_2756	SALM_16293	SALM_9761
SALM_2318	SALM_2757	SALM_16295	SALM_9762
SALM_2319	SALM_2758	SALM_16296	SALM_9763
SALM_2320	SALM_2759	SALM_16297	SALM_9764
SALM_2321	SALM_2760	SALM_16298	SALM_9765
SALM_2322	SALM_2761	SALM_16299	SALM_9766
SALM_2323	SALM_2762	SALM_16300	SALM_9767
SALM_2324	SALM_2763	SALM_16301	SALM_9768
SALM_2325	SALM_2764	SALM_16302	SALM_9769
SALM_2326	SALM_2765	SALM_16303	SALM_9770
SALM_2327	SALM_2766	SALM_16304	SALM_9771
SALM_2328	SALM_2767	SALM_16305	SALM_9772
SALM_2329	SALM_2768	SALM_16306	SALM_9773
SALM_2330	SALM_2769	SALM_16307	SALM_9774
SALM_2331	SALM_2770	SALM_16308	SALM_9775
SALM_2332	SALM_2771	SALM_16309	SALM_9776
SALM_2333	SALM_2772	SALM_16310	SALM_9777
SALM_2334	SALM_2773	SALM_16311	SALM_9778
SALM_2335	SALM_2774	SALM_16312	SALM_9779
SALM_2336	SALM_2775	SALM_16313	SALM_9780
SALM_2337	SALM_2776	SALM_16314	SALM_9781
SALM_2338	SALM_2777	SALM_16315	SALM_9782
SALM_2339	SALM_2778	SALM_16316	SALM_9783
SALM_2340	SALM_2779	SALM_16317	SALM_9906
SALM_2341	SALM_2780	SALM_16318	SALM_9907
SALM_2342	SALM_2781	SALM_16320	SALM_9911
SALM_2343	SALM_2782	SALM_16321	SALM_9916
SALM_2344	SALM_2783	SALM_16322	SALM_9925
SALM_2345	SALM_2784	SALM_16323	SALM_9933
SALM_2346	SALM_2785	SALM_16324	SALM_9952
SALM_2347	SALM_2786	SALM_16325	SALM_9976
SALM_2348	SALM_2787	SALM_16326	SALM_9987
SALM_2349	SALM_2788	SALM_16327	SALM_10080
SALM_2350	SALM_2789	SALM_16328	SALM_10090
SALM_2351	SALM_2790	SALM_16329	SALM_10091
SALM_2352	SALM_2791	SALM_16330	SALM_10092
SALM_2353	SALM_2792	SALM_16331	SALM_10093
SALM_2354	SALM_2793	SALM_16332	SALM_10094
SALM_2355	SALM_2794	SALM_16333	SALM_10095
SALM_2356	SALM_2795	SALM_16334	SALM_10096
SALM_2357	SALM_2796	SALM_16335	SALM_10097
SALM_2358	SALM_2797	SALM_16336	SALM_10106
SALM_2359	SALM_2798	SALM_16337	SALM_10150
SALM_2360	SALM_2799	SALM_16338	SALM_10151
SALM_2361	SALM_2800	SALM_16339	SALM_10246
SALM_2362	SALM_2801	SALM_16340	SALM_10255
SALM_2363	SALM_2802	SALM_16341	SALM_10256
SALM_2364	SALM_2803	SALM_16342	SALM_10257
SALM_2365	SALM_2804	SALM_16343	SALM_10289
SALM_2366	SALM_2805	SALM_16344	SALM_10299
SALM_2367	SALM_2806	SALM_16345	SALM_10301
SALM_2368	SALM_2807	SALM_16346	SALM_10354
SALM_2369	SALM_2808	SALM_16347	SALM_10355
SALM_2370	SALM_2809	SALM_16348	SALM_10356
SALM_2371	SALM_2810	SALM_16349	SALM_10388
SALM_2372	SALM_2811	SALM_16350	SALM_10438
SALM_2373	SALM_2812	SALM_16351	SALM_10493
SALM_2374	SALM_2813	SALM_16352	SALM_10535
SALM_2375	SALM_2814	SALM_16353	SALM_10566
SALM_2376	SALM_2815	SALM_16354	SALM_10607
SALM_2377	SALM_2816	SALM_16355	SALM_10744
SALM_2378	SALM_2817	SALM_16356	SALM_10751
SALM_2379	SALM_2818	SALM_16357	SALM_10752
SALM_2380	SALM_2819	SALM_16358	SALM_10772
SALM_2381	SALM_2820	SALM_16359	SALM_10774
SALM_2382	SALM_2821	SALM_16360	SALM_10775
SALM_2383	SALM_2822	SALM_16361	SALM_10776
SALM_2384	SALM_2823	SALM_16362	SALM_10807
SALM_2385	SALM_2824	SALM_16363	SALM_10838
SALM_2386	SALM_2825	SALM_16364	SALM_10872
SALM_2387	SALM_2826	SALM_16365	SALM_10883
SALM_2388	SALM_2827	SALM_16366	SALM_10936
SALM_2389	SALM_2828	SALM_16367	SALM_10937
SALM_2390	SALM_2829	SALM_16368	SALM_10938
SALM_2391	SALM_2830	SALM_16369	SALM_10939
SALM_2392	SALM_2831	SALM_16370	SALM_10940
SALM_2393	SALM_2832	SALM_16371	SALM_10941
SALM_2394	SALM_2833	SALM_16372	SALM_10942
SALM_2395	SALM_2834	SALM_16373	SALM_10943
SALM_2396	SALM_2835	SALM_16374	SALM_10944
SALM_2397	SALM_2836	SALM_16375	SALM_10950
SALM_2398	SALM_2837	SALM_16376	SALM_10989
SALM_2399	SALM_2838	SALM_16377	SALM_10996
SALM_2400	SALM_2839	SALM_16378	SALM_11027
SALM_2401	SALM_2840	SALM_16379	SALM_11028
SALM_2402	SALM_2841	SALM_16380	SALM_11057
SALM_2403	SALM_2842	SALM_16381	SALM_11121
SALM_2404	SALM_2843	SALM_16382	SALM_11153
SALM_2405	SALM_2844	SALM_16383	SALM_11180
SALM_2406	SALM_2845	SALM_16384	SALM_11251
SALM_2407	SALM_2846	SALM_16385	SALM_11252
SALM_2408	SALM_2848	SALM_16392	SALM_11285
SALM_2409	SALM_2849	SALM_16393	SALM_11308
SALM_2410	SALM_2850	SALM_16394	SALM_11310
SALM_2411	SALM_2851	SALM_16395	SALM_11311
SALM_2412	SALM_2852	SALM_16396	SALM_11312
SALM_2413	SALM_2853	SALM_16397	SALM_11313
SALM_2414	SALM_2854	SALM_16398	SALM_11314
SALM_2415	SALM_2855	SALM_16399	SALM_11315
SALM_2416	SALM_2856	SALM_16400	SALM_11316
SALM_2417	SALM_2857	SALM_16401	SALM_11333
SALM_2418	SALM_2858	SALM_16402	SALM_11362
SALM_2419	SALM_2859	SALM_16403	SALM_11389
SALM_2420	SALM_2860	SALM_16404	SALM_11414
SALM_2421	SALM_2861	SALM_16405	SALM_11415
SALM_2422	SALM_2862	SALM_16406	SALM_11426
SALM_2423	SALM_2863	SALM_16408	SALM_11428
SALM_2424	SALM_2864	SALM_16409	SALM_11472
SALM_2425	SALM_2865	SALM_16410	SALM_11573
SALM_2426	SALM_2866	SALM_16411	SALM_11580
SALM_2427	SALM_2867	SALM_16412	SALM_11581
SALM_2428	SALM_2868	SALM_16413	SALM_11583
SALM_2429	SALM_2869	SALM_16415	SALM_11614
SALM_2430	SALM_2870	SALM_16416	SALM_11616
SALM_2431	SALM_2871	SALM_16417	SALM_11617
SALM_2432	SALM_2872	SALM_16418	SALM_11672
SALM_2433	SALM_2873	SALM_16419	SALM_11720
SALM_2434	SALM_2874	SALM_16421	SALM_11738
SALM_2435	SALM_2875	SALM_16422	SALM_11786
SALM_2436	SALM_2876	SALM_16423	SALM_11791
SALM_2437	SALM_2877	SALM_16424	SALM_11801
SALM_2438	SALM_2878	SALM_16425	SALM_11807
SALM_2439	SALM_2879	SALM_16426	SALM_11808
SALM_2440	SALM_2880	SALM_16428	SALM_11809
SALM_2441	SALM_2881	SALM_16429	SALM_11810
SALM_2442	SALM_2882	SALM_16430	SALM_11811
SALM_2443	SALM_2883	SALM_16431	SALM_11812
SALM_2444	SALM_2884	SALM_16432	SALM_11852
SALM_2445	SALM_2885	SALM_16433	SALM_12017
SALM_2446	SALM_2886	SALM_16434	SALM_12018
SALM_2447	SALM_2889	SALM_16435	SALM_12028
SALM_2448	SALM_2890	SALM_16436	SALM_12158
SALM_2449	SALM_2891	SALM_16437	SALM_12297
SALM_2450	SALM_2892	SALM_16438	SALM_12344
SALM_2451	SALM_2893	SALM_16439	SALM_12345
SALM_2452	SALM_2894	SALM_16440	SALM_12377
SALM_2453	SALM_2895	SALM_16441	SALM_12378
SALM_2454	SALM_2896	SALM_16443	SALM_12379
SALM_2455	SALM_2897	SALM_16444	SALM_12380
SALM_2456	SALM_2898	SALM_16445	SALM_12381
SALM_2457	SALM_2899	SALM_16446	SALM_12382
SALM_2458	SALM_2900	SALM_16447	SALM_12383
SALM_2459	SALM_2901	SALM_16449	SALM_12384
SALM_2460	SALM_2902	SALM_16450	SALM_12385
SALM_2461	SALM_2903	SALM_16451	SALM_12386
SALM_2462	SALM_2904	SALM_16452	SALM_12387
SALM_2463	SALM_2905	SALM_16453	SALM_12388
SALM_2464	SALM_2906	SALM_16454	SALM_12389
SALM_2465	SALM_2907	SALM_16456	SALM_12390
SALM_2466	SALM_2908	SALM_16457	SALM_12391
SALM_2467	SALM_2909	SALM_16458	SALM_12392
SALM_2468	SALM_2914	SALM_16459	SALM_12393
SALM_2469	SALM_2915	SALM_16461	SALM_12394
SALM_2470	SALM_2916	SALM_16462	SALM_12395
SALM_2471	SALM_2917	SALM_16463	SALM_12396
SALM_2472	SALM_2918	SALM_16464	SALM_12397
SALM_2473	SALM_2919	SALM_16465	SALM_12398
SALM_2474	SALM_2920	SALM_16466	SALM_12399
SALM_2475	SALM_2921	SALM_16467	SALM_12400
SALM_2476	SALM_2922	SALM_16469	SALM_12401
SALM_2477	SALM_2923	SALM_16470	SALM_12402
SALM_2478	SALM_2924	SALM_16471	SALM_12403
SALM_2479	SALM_2925	SALM_16472	SALM_12404
SALM_2480	SALM_2926	SALM_16474	SALM_12405
SALM_2481	SALM_2927	SALM_16475	SALM_12406
SALM_2482	SALM_2928	SALM_16476	SALM_12407
SALM_2483	SALM_2929	SALM_16477	SALM_12408
SALM_2484	SALM_2930	SALM_16478	SALM_12418
SALM_2485	SALM_2931	SALM_16479	SALM_12423
SALM_2486	SALM_2932	SALM_16480	SALM_12430
SALM_2487	SALM_2933	SALM_16481	SALM_12431
SALM_2488	SALM_2934	SALM_16482	SALM_12434
SALM_2489	SALM_2935	SALM_16483	SALM_12438
SALM_2490	SALM_2936	SALM_16484	SALM_12441
SALM_2491	SALM_2937	SALM_16485	SALM_12442
SALM_2492	SALM_2938	SALM_16486	SALM_12443
SALM_2493	SALM_2939	SALM_16487	SALM_12444
SALM_2494	SALM_2940	SALM_16488	SALM_12445
SALM_2495	SALM_2941	SALM_16489	SALM_12446
SALM_2496	SALM_2942	SALM_16490	SALM_12447
SALM_2497	SALM_2943	SALM_16491	SALM_12448
SALM_2498	SALM_2944	SALM_16492	SALM_12449
SALM_2499	SALM_2945	SALM_16493	SALM_12450
SALM_2500	SALM_2946	SALM_16494	SALM_12451
SALM_2501	SALM_2947	SALM_16495	SALM_12452
SALM_2502	SALM_2948	SALM_16496	SALM_12453
SALM_2503	SALM_2949	SALM_16497	SALM_12454
SALM_2504	SALM_2950	SALM_16498	SALM_12455
SALM_2505	SALM_2951	SALM_16499	SALM_12456
SALM_2506	SALM_2952	SALM_16500	SALM_12457
SALM_2507	SALM_2953	SALM_16501	SALM_12458
SALM_2508	SALM_2954	SALM_16502	SALM_12459
SALM_2509	SALM_2955	SALM_16554	SALM_12460
SALM_2510	SALM_2956	SALM_16560	SALM_12461
SALM_2511	SALM_2957	SALM_16569	SALM_12492
SALM_2512	SALM_2958	SALM_16608	SALM_12493
SALM_2513	SALM_2959	SALM_16609	SALM_12494
SALM_2514	SALM_2960	SALM_16610	SALM_12495
SALM_2515	SALM_2961	SALM_16611	SALM_12496
SALM_2516	SALM_2962	SALM_16612	SALM_12497
SALM_2517	SALM_2963	SALM_16613	SALM_12498
SALM_2518	SALM_2965	SALM_16614	SALM_12499
SALM_2519	SALM_2966	SALM_16616	SALM_12500
SALM_2520	SALM_2967	SALM_16617	SALM_12501
SALM_2521	SALM_2968	SALM_16618	SALM_12508
SALM_2522	SALM_2969	SALM_16619	SALM_12509
SALM_2523	SALM_2970	SALM_16620	SALM_12510
SALM_2524	SALM_2971	SALM_16621	SALM_12514
SALM_2525	SALM_2972	SALM_16622	SALM_12525
SALM_2526	SALM_2973	SALM_16623	SALM_12579
SALM_2527	SALM_2974	SALM_16624	SALM_12580
SALM_2528	SALM_2975	SALM_16625	SALM_12582
SALM_2529	SALM_2976	SALM_16626	SALM_12583
SALM_2530	SALM_2978	SALM_16627	SALM_12584
SALM_2531	SALM_2979	SALM_16628	SALM_12585
SALM_2532	SALM_2980	SALM_16629	SALM_12589
SALM_2533	SALM_2982	SALM_16630	SALM_12592
SALM_2534	SALM_2983	SALM_16644	SALM_12600
SALM_2535	SALM_2984	SALM_16645	SALM_12601
SALM_2536	SALM_2985	SALM_16647	SALM_12602
SALM_2537	SALM_2986	SALM_16648	SALM_12603
SALM_2538	SALM_2987	SALM_16650	SALM_12604
SALM_2539	SALM_2988	SALM_16651	SALM_12605
SALM_2540	SALM_2990	SALM_16655	SALM_12606
SALM_2541	SALM_2991	SALM_16656	SALM_12607
SALM_2542	SALM_2994	SALM_16657	SALM_12608
SALM_2543	SALM_2995	SALM_16658	SALM_12609
SALM_2544	SALM_2996	SALM_16659	SALM_12610
SALM_2545	SALM_2997	SALM_16660	SALM_12611
SALM_2546	SALM_2998	SALM_16661	SALM_12612
SALM_2547	SALM_2999	SALM_16662	SALM_12613
SALM_2548	SALM_3002	SALM_16663	SALM_12614
SALM_2549	SALM_3003	SALM_16664	SALM_12615
SALM_2550	SALM_3004	SALM_16665	SALM_12616
SALM_2551	SALM_3005	SALM_16666	SALM_12617
SALM_2552	SALM_3006	SALM_16667	SALM_12618
SALM_2553	SALM_3007	SALM_16668	SALM_12634
SALM_2554	SALM_3008	SALM_16669	SALM_12673
SALM_2555	SALM_3009	SALM_16670	SALM_12748
SALM_2556	SALM_3010	SALM_16671	SALM_12749
SALM_2557	SALM_3011	SALM_16672	SALM_12770
SALM_2558	SALM_3012	SALM_16673	SALM_12771
SALM_2559	SALM_3013	SALM_16675	SALM_12772
SALM_2560	SALM_3014	SALM_16676	SALM_12773
SALM_2561	SALM_3015	SALM_16680	SALM_12774
SALM_2562	SALM_3016	SALM_16682	SALM_12775
SALM_2563	SALM_3017	SALM_16684	SALM_12776
SALM_2564	SALM_3018	SALM_16685	SALM_12777
SALM_2565	SALM_3019	SALM_16686	SALM_12778
SALM_2566	SALM_3020	SALM_16687	SALM_12779
SALM_2567	SALM_3021	SALM_16688	SALM_12780
SALM_2568	SALM_3022	SALM_16689	SALM_12781
SALM_2569	SALM_3023	SALM_16690	SALM_12782
SALM_2570	SALM_3024	SALM_16692	SALM_12783
SALM_2571	SALM_3025	SALM_16698	SALM_12784
SALM_2572	SALM_3026	SALM_16699	SALM_12785
SALM_2573	SALM_3027	SALM_16703	SALM_12786
SALM_2574	SALM_3028	SALM_16704	SALM_12787
SALM_2575	SALM_3029	SALM_16705	SALM_12788
SALM_2576	SALM_3030	SALM_16706	SALM_12789
SALM_2577	SALM_3031	SALM_16707	SALM_12790
SALM_2578	SALM_3032	SALM_16708	SALM_12791
SALM_2579	SALM_3033	SALM_16709	SALM_12792
SALM_2580	SALM_3034	SALM_16710	SALM_12793
SALM_2581	SALM_3035	SALM_16711	SALM_12794
SALM_2582	SALM_3036	SALM_16712	SALM_12795
SALM_2583	SALM_3037	SALM_16713	SALM_12821
SALM_2584	SALM_3038	SALM_16714	SALM_12827
SALM_2585	SALM_3039	SALM_16715	SALM_12951
SALM_2586	SALM_3040	SALM_16716	SALM_12981
SALM_2587	SALM_3041	SALM_16717	SALM_12982
SALM_2588	SALM_3042	SALM_16719	SALM_12983
SALM_2589	SALM_3043	SALM_16721	SALM_12984
SALM_2590	SALM_3044	SALM_16722	SALM_12985
SALM_2591	SALM_3045	SALM_16726	SALM_12986
SALM_2592	SALM_3046	SALM_16727	SALM_12987
SALM_2593	SALM_3047	SALM_16728	SALM_12988
SALM_2594	SALM_3048	SALM_16729	SALM_12989
SALM_2595	SALM_3049	SALM_16730	SALM_12990
SALM_2596	SALM_3050	SALM_16731	SALM_12991
SALM_2597	SALM_3051	SALM_16732	SALM_12992
SALM_2598	SALM_3052	SALM_16733	SALM_12993
SALM_2599	SALM_3053	SALM_16735	SALM_13000
SALM_2600	SALM_3054	SALM_16736	SALM_13001
SALM_2601	SALM_3055	SALM_16737	SALM_13002
SALM_2602	SALM_3056	SALM_16738	SALM_13003
SALM_2603	SALM_3057	SALM_16739	SALM_13004
SALM_2604	SALM_3058	SALM_16744	SALM_13005
SALM_2605	SALM_3059	SALM_16745	SALM_13006
SALM_2606	SALM_3060	SALM_16746	SALM_13007
SALM_2607	SALM_3061	SALM_16747	SALM_13008
SALM_2608	SALM_3062	SALM_16748	SALM_13011
SALM_2609	SALM_3063	SALM_16749	SALM_13013
SALM_2610	SALM_3067	SALM_16750	SALM_13014
SALM_2611	SALM_3068	SALM_16751	SALM_13016
SALM_2612	SALM_3069	SALM_16752	SALM_13017
SALM_2613	SALM_3070	SALM_16754	SALM_13018
SALM_2614	SALM_3071	SALM_16756	SALM_13019
SALM_2615	SALM_3072	SALM_16757	SALM_13020
SALM_2616	SALM_3073	SALM_16758	SALM_13021
SALM_2617	SALM_3074	SALM_16759	SALM_13022
SALM_2618	SALM_3075	SALM_16760	SALM_13023
SALM_2619	SALM_3076	SALM_16761	SALM_13024
SALM_2620	SALM_3077	SALM_16762	SALM_13025
SALM_2621	SALM_3078	SALM_16763	SALM_13026
SALM_2622	SALM_3079	SALM_16764	SALM_13027
SALM_2623	SALM_3080	SALM_16765	SALM_13028
SALM_2624	SALM_3081	SALM_16766	SALM_13029
SALM_2625	SALM_3083	SALM_16767	SALM_13030
SALM_2626	SALM_3084	SALM_16768	SALM_13031
SALM_2627	SALM_3085	SALM_16770	SALM_13032
SALM_2628	SALM_3086	SALM_16771	SALM_13043
SALM_2629	SALM_3087	SALM_16772	SALM_13044
SALM_2630	SALM_3088	SALM_16786	SALM_13045
SALM_2631	SALM_3089	SALM_16788	SALM_13046
SALM_2632	SALM_3090	SALM_16789	SALM_13047
SALM_2633	SALM_3091	SALM_16791	SALM_13048
SALM_2634	SALM_3092	SALM_16792	SALM_13049
SALM_2635	SALM_3093	SALM_16793	SALM_13050
SALM_2636	SALM_3094	SALM_16794	SALM_13051
SALM_2637	SALM_3095	SALM_16795	SALM_13052
SALM_2638	SALM_3096	SALM_16796	SALM_13053
SALM_2639	SALM_3097	SALM_16797	SALM_13054
SALM_2640	SALM_3098	SALM_16798	SALM_13055
SALM_2641	SALM_3099	SALM_16799	SALM_13056
SALM_2642	SALM_3100	SALM_16800	SALM_13057
SALM_2643	SALM_3101	SALM_16801	SALM_13058
SALM_2644	SALM_3102	SALM_16802	SALM_13059
SALM_2645	SALM_3103	SALM_16803	SALM_13060
SALM_2646	SALM_3104	SALM_16807	SALM_13061
SALM_2647	SALM_3105	SALM_16808	SALM_13062
SALM_2648	SALM_3106	SALM_16809	SALM_13063
SALM_2649	SALM_3107	SALM_16810	SALM_13064
SALM_2650	SALM_3108	SALM_16811	SALM_13065
SALM_2651	SALM_3109	SALM_16812	SALM_13066
SALM_2652	SALM_3110	SALM_16813	SALM_13067
SALM_2653	SALM_3111	SALM_16814	SALM_13068
SALM_2654	SALM_3112	SALM_16815	SALM_13069
SALM_2655	SALM_3113	SALM_16816	SALM_13070
SALM_2656	SALM_3114	SALM_16817	SALM_13071
SALM_2657	SALM_3115	SALM_16823	SALM_13072
SALM_2658	SALM_3116	SALM_16824	SALM_13073
SALM_2659	SALM_3117	SALM_16825	SALM_13074
SALM_2660	SALM_3118	SALM_16826	SALM_13075
SALM_2661	SALM_3119	SALM_16827	SALM_13076
SALM_2662	SALM_3120	SALM_16828	SALM_13094
SALM_2663	SALM_3121	SALM_16829	SALM_13095
SALM_2664	SALM_3122	SALM_16830	SALM_13096
SALM_2665	SALM_3123	SALM_16831	SALM_13097
SALM_2666	SALM_3124	SALM_16832	SALM_13098
SALM_2667	SALM_3125	SALM_16833	SALM_13108
SALM_2668	SALM_3126	SALM_16834	SALM_13172
SALM_2669	SALM_3127	SALM_16835	SALM_13173
SALM_2670	SALM_3128	SALM_16836	SALM_13318
SALM_2671	SALM_3129	SALM_16837	SALM_13406
SALM_2672	SALM_3130	SALM_16838	SALM_13413
SALM_2673	SALM_3131	SALM_16839	SALM_13424
SALM_2674	SALM_3132	SALM_16840	SALM_13439
SALM_2675	SALM_3133	SALM_16841	SALM_13440
SALM_2676	SALM_3134	SALM_16842	SALM_13441
SALM_2677	SALM_3135	SALM_16843	SALM_13442
SALM_2678	SALM_3136	SALM_16846	SALM_13443
SALM_2679	SALM_3137	SALM_16847	SALM_13444
SALM_2680	SALM_3138	SALM_16848	SALM_13484
SALM_2681	SALM_3139	SALM_16849	SALM_13486
SALM_2682	SALM_3140	SALM_16850	SALM_13513
SALM_2683	SALM_3141	SALM_16851	SALM_13517
SALM_2684	SALM_3142	SALM_16852	SALM_13518
SALM_2685	SALM_3143	SALM_16853	SALM_13519
SALM_2686	SALM_3144	SALM_16854	SALM_13520
SALM_2687	SALM_3145	SALM_16855	SALM_13521
SALM_2688	SALM_3146	SALM_16856	SALM_13572
SALM_2689	SALM_3147	SALM_16857	SALM_13634
SALM_2690	SALM_3148	SALM_16858	SALM_13635
SALM_2691	SALM_3149	SALM_16860	SALM_13636
SALM_2692	SALM_3150	SALM_16861	SALM_13637
SALM_2693	SALM_3151	SALM_16862	SALM_13638
SALM_2694	SALM_3152	SALM_16863	SALM_13639
SALM_2695	SALM_3153	SALM_16864	SALM_13640
SALM_2696	SALM_3154	SALM_16865	SALM_13641
SALM_2697	SALM_3155	SALM_16866	SALM_13642
SALM_2698	SALM_3156	SALM_16867	SALM_13643
SALM_2699	SALM_3157	SALM_16868	SALM_13644
SALM_2700	SALM_3158	SALM_16869	SALM_13645
SALM_2701	SALM_3159	SALM_16870	SALM_13646
SALM_2702	SALM_3160	SALM_16872	SALM_13647
SALM_2703	SALM_3161	SALM_16873	SALM_13648
SALM_2704	SALM_3162	SALM_16874	SALM_13649
SALM_2705	SALM_3163	SALM_16875	SALM_13650
SALM_2706	SALM_3164	SALM_16876	SALM_13651
SALM_2707	SALM_3165	SALM_16877	SALM_13652
SALM_2708	SALM_3166	SALM_16878	SALM_13653
SALM_2709	SALM_3167	SALM_16879	SALM_13654
SALM_2710	SALM_3168	SALM_16880	SALM_13655
SALM_2711	SALM_3169	SALM_16881	SALM_13656
SALM_2712	SALM_3170	SALM_16882	SALM_13657
SALM_2713	SALM_3171	SALM_16883	SALM_13658
SALM_2714	SALM_3172	SALM_16884	SALM_13659
SALM_2715	SALM_3173	SALM_16885	SALM_13660
SALM_2716	SALM_3174	SALM_16886	SALM_13661
SALM_2717	SALM_3175	SALM_16887	SALM_13662
SALM_2718	SALM_3176	SALM_16888	SALM_13663
SALM_2719	SALM_3177	SALM_16889	SALM_13664
SALM_2720	SALM_3178	SALM_16890	SALM_13665
SALM_2721	SALM_3179	SALM_16891	SALM_13667
SALM_2722	SALM_3180	SALM_16892	SALM_13668
SALM_2723	SALM_3181	SALM_16893	SALM_13731
SALM_2724	SALM_3182	SALM_16894	SALM_13732
SALM_2725	SALM_3183	SALM_16895	SALM_13796
SALM_2726	SALM_3184	SALM_16896	SALM_13797
SALM_2727	SALM_3185	SALM_16897	SALM_13798
SALM_2728	SALM_3186	SALM_16898	SALM_13799
SALM_2729	SALM_3187	SALM_16899	SALM_13801
SALM_2730	SALM_3188	SALM_16900	SALM_13802
SALM_2731	SALM_3189	SALM_16901	SALM_13861
SALM_2732	SALM_3190	SALM_16909	SALM_13867
SALM_2733	SALM_3191	SALM_16910	SALM_13868
SALM_2734	SALM_3192	SALM_16911	SALM_13869
SALM_2735	SALM_3193	SALM_16912	SALM_13870
SALM_2736	SALM_3194	SALM_16913	SALM_13871
SALM_2737	SALM_3195	SALM_16914	SALM_13872
SALM_2738	SALM_3196	SALM_16915	SALM_13873
SALM_2739	SALM_3197	SALM_16916	SALM_13874
SALM_2740	SALM_3198	SALM_16917	SALM_13875
SALM_2741	SALM_3199	SALM_16918	SALM_13876
SALM_2742	SALM_3200	SALM_16919	SALM_13877
SALM_2743	SALM_3201	SALM_16920	SALM_13878
SALM_2744	SALM_3202	SALM_16921	SALM_13879
SALM_2745	SALM_3203	SALM_16922	SALM_13880
SALM_2746	SALM_3204	SALM_16923	SALM_13881
SALM_2747	SALM_3205	SALM_16928	SALM_13882
SALM_2748	SALM_3206	SALM_16929	SALM_13883
SALM_2749	SALM_3207	SALM_16930	SALM_13884
SALM_2750	SALM_3208	SALM_16931	SALM_13885
SALM_2751	SALM_3209	SALM_16932	SALM_13886
SALM_2752	SALM_3210	SALM_16933	SALM_13887
SALM_2753	SALM_3211	SALM_16934	SALM_13888
SALM_2754	SALM_3212	SALM_16935	SALM_13889
SALM_2755	SALM_3213	SALM_16936	SALM_13890
SALM_2756	SALM_3214	SALM_16937	SALM_13891
SALM_2757	SALM_3215	SALM_16938	SALM_13892
SALM_2758	SALM_3216	SALM_16939	SALM_13893
SALM_2759	SALM_3217	SALM_16940	SALM_13894
SALM_2760	SALM_3218	SALM_16941	SALM_13895
SALM_2761	SALM_3219	SALM_16942	SALM_13896
SALM_2762	SALM_3220	SALM_16943	SALM_13897
SALM_2763	SALM_3221	SALM_16949	SALM_13898
SALM_2764	SALM_3222	SALM_16950	SALM_13899
SALM_2765	SALM_3223	SALM_16951	SALM_13900
SALM_2766	SALM_3224	SALM_16952	SALM_13901
SALM_2767	SALM_3225	SALM_16953	SALM_13902
SALM_2768	SALM_3226	SALM_16954	SALM_13903
SALM_2769	SALM_3227	SALM_16955	SALM_13904
SALM_2770	SALM_3228	SALM_16956	SALM_13905
SALM_2771	SALM_3229	SALM_16957	SALM_13906
SALM_2772	SALM_3230	SALM_16958	SALM_13907
SALM_2773	SALM_3231	SALM_16959	SALM_13908
SALM_2774	SALM_3232	SALM_16960	SALM_13909
SALM_2775	SALM_3233	SALM_16961	SALM_13910
SALM_2776	SALM_3234	SALM_16964	SALM_13911
SALM_2777	SALM_3235	SALM_16965	SALM_13912
SALM_2778	SALM_3236	SALM_16966	SALM_13913
SALM_2779	SALM_3237	SALM_16967	SALM_13914
SALM_2780	SALM_3238	SALM_16968	SALM_13915
SALM_2781	SALM_3239	SALM_16969	SALM_13916
SALM_2782	SALM_3240	SALM_16970	SALM_13917
SALM_2783	SALM_3241	SALM_16971	SALM_13919
SALM_2784	SALM_3242	SALM_16972	SALM_13920
SALM_2785	SALM_3243	SALM_16973	SALM_13921
SALM_2786	SALM_3244	SALM_16974	SALM_13923
SALM_2787	SALM_3245	SALM_16978	SALM_13925
SALM_2788	SALM_3246	SALM_16979	SALM_13926
SALM_2789	SALM_3247	SALM_16980	SALM_13927
SALM_2790	SALM_3248	SALM_16981	SALM_13928
SALM_2791	SALM_3249	SALM_16982	SALM_13929
SALM_2792	SALM_3250	SALM_16983	SALM_13930
SALM_2793	SALM_3251	SALM_16984	SALM_13931
SALM_2794	SALM_3252	SALM_16985	SALM_13932
SALM_2795	SALM_3253	SALM_16987	SALM_13933
SALM_2796	SALM_3254	SALM_16988	SALM_13934
SALM_2797	SALM_3255	SALM_16989	SALM_13935
SALM_2798	SALM_3256	SALM_16990	SALM_13936
SALM_2799	SALM_3257	SALM_16991	SALM_13937
SALM_2800	SALM_3258	SALM_16992	SALM_13938
SALM_2801	SALM_3260	SALM_16993	SALM_13939
SALM_2802	SALM_3261	SALM_16994	SALM_13940
SALM_2803	SALM_3262	SALM_16995	SALM_13941
SALM_2804	SALM_3263	SALM_16996	SALM_13942
SALM_2805	SALM_3264	SALM_16997	SALM_13943
SALM_2806	SALM_3265	SALM_16998	SALM_13944
SALM_2807	SALM_3267	SALM_16999	SALM_13945
SALM_2808	SALM_3268	SALM_17000	SALM_13946
SALM_2809	SALM_3269	SALM_17001	SALM_13947
SALM_2810	SALM_3270	SALM_17002	SALM_13948
SALM_2811	SALM_3271	SALM_17004	SALM_13949
SALM_2812	SALM_3272	SALM_17005	SALM_13950
SALM_2813	SALM_3273	SALM_17006	SALM_13951
SALM_2814	SALM_3274	SALM_17007	SALM_13952
SALM_2815	SALM_3275	SALM_17008	SALM_13953
SALM_2816	SALM_3276	SALM_17009	SALM_13954
SALM_2817	SALM_3277	SALM_17010	SALM_13955
SALM_2818	SALM_3278	SALM_17011	SALM_13956
SALM_2819	SALM_3279	SALM_17012	SALM_13957
SALM_2820	SALM_3280	SALM_17013	SALM_13958
SALM_2821	SALM_3281	SALM_17015	SALM_13959
SALM_2822	SALM_3282	SALM_17016	SALM_13960
SALM_2823	SALM_3283	SALM_17017	SALM_13961
SALM_2824	SALM_3284	SALM_17018	SALM_13962
SALM_2825	SALM_3285	SALM_17019	SALM_13970
SALM_2826	SALM_3286	SALM_17020	SALM_13971
SALM_2827	SALM_3287	SALM_17021	SALM_13972
SALM_2828	SALM_3288	SALM_17022	SALM_13976
SALM_2829	SALM_3289	SALM_17023	SALM_13977
SALM_2830	SALM_3290	SALM_17024	SALM_13978
SALM_2831	SALM_3291	SALM_17025	SALM_13979
SALM_2832	SALM_3292	SALM_17026	SALM_13980
SALM_2833	SALM_3293	SALM_17027	SALM_13981
SALM_2834	SALM_3294	SALM_17030	SALM_13982
SALM_2835	SALM_3295	SALM_17031	SALM_13983
SALM_2836	SALM_3296	SALM_17037	SALM_13984
SALM_2837	SALM_3297	SALM_17038	SALM_13985
SALM_2838	SALM_3298	SALM_17039	SALM_13986
SALM_2839	SALM_3299	SALM_17040	SALM_13987
SALM_2840	SALM_3300	SALM_17041	SALM_13988
SALM_2841	SALM_3301	SALM_17042	SALM_13989
SALM_2842	SALM_3302	SALM_17043	SALM_13990
SALM_2843	SALM_3303	SALM_17044	SALM_13991
SALM_2844	SALM_3304	SALM_17045	SALM_13992
SALM_2845	SALM_3305	SALM_17046	SALM_13993
SALM_2846	SALM_3306	SALM_17048	SALM_13994
SALM_2847	SALM_3307	SALM_17050	SALM_13995
SALM_2848	SALM_3308	SALM_17052	SALM_13996
SALM_2849	SALM_3309	SALM_17054	SALM_13997
SALM_2850	SALM_3310	SALM_17055	SALM_13998
SALM_2851	SALM_3311	SALM_17056	SALM_13999
SALM_2852	SALM_3312	SALM_17057	SALM_14000
SALM_2853	SALM_3313	SALM_17058	SALM_14001
SALM_2854	SALM_3314	SALM_17059	SALM_14002
SALM_2855	SALM_3315	SALM_17060	SALM_14003
SALM_2856	SALM_3316	SALM_17061	SALM_14004
SALM_2857	SALM_3317	SALM_17062	SALM_14005
SALM_2858	SALM_3318	SALM_17063	SALM_14006
SALM_2859	SALM_3319	SALM_17064	SALM_14007
SALM_2860	SALM_3320	SALM_17066	SALM_14008
SALM_2861	SALM_3321	SALM_17067	SALM_14009
SALM_2862	SALM_3322	SALM_17068	SALM_14010
SALM_2863	SALM_3323	SALM_17069	SALM_14011
SALM_2864	SALM_3325	SALM_17070	SALM_14012
SALM_2865	SALM_3326	SALM_17071	SALM_14013
SALM_2866	SALM_3327	SALM_17072	SALM_14014
SALM_2867	SALM_3328	SALM_17073	SALM_14015
SALM_2868	SALM_3329	SALM_17074	SALM_14016
SALM_2869	SALM_3330	SALM_17075	SALM_14017
SALM_2870	SALM_3331	SALM_17076	SALM_14018
SALM_2871	SALM_3332	SALM_17077	SALM_14019
SALM_2872	SALM_3333	SALM_17078	SALM_14020
SALM_2873	SALM_3334	SALM_17079	SALM_14021
SALM_2874	SALM_3335	SALM_17080	SALM_14022
SALM_2875	SALM_3336	SALM_17081	SALM_14023
SALM_2876	SALM_3337	SALM_17082	SALM_14024
SALM_2877	SALM_3338	SALM_17083	SALM_14025
SALM_2878	SALM_3339	SALM_17084	SALM_14026
SALM_2879	SALM_3340	SALM_17085	SALM_14027
SALM_2880	SALM_3341	SALM_17086	SALM_14028
SALM_2881	SALM_3342	SALM_17090	SALM_14029
SALM_2882	SALM_3343	SALM_17091	SALM_14030
SALM_2883	SALM_3344	SALM_17092	SALM_14031
SALM_2884	SALM_3345	SALM_17093	SALM_14032
SALM_2885	SALM_3346	SALM_17094	SALM_14033
SALM_2886	SALM_3347	SALM_17095	SALM_14034
SALM_2887	SALM_3348	SALM_17096	SALM_14035
SALM_2888	SALM_3349	SALM_17097	SALM_14036
SALM_2889	SALM_3350	SALM_17147	SALM_14037
SALM_2890	SALM_3351	SALM_17148	SALM_14038
SALM_2891	SALM_3352	SALM_17149	SALM_14039
SALM_2892	SALM_3353	SALM_17150	SALM_14040
SALM_2893	SALM_3354	SALM_17151	SALM_14041
SALM_2894	SALM_3355	SALM_17152	SALM_14042
SALM_2895	SALM_3356	SALM_17153	SALM_14043
SALM_2896	SALM_3357	SALM_17156	SALM_14044
SALM_2897	SALM_3358	SALM_17157	SALM_14045
SALM_2898	SALM_3359	SALM_17158	SALM_14046
SALM_2899	SALM_3360	SALM_17160	SALM_14047
SALM_2900	SALM_3361	SALM_17161	SALM_14048
SALM_2901	SALM_3362	SALM_17162	SALM_14049
SALM_2902	SALM_3363	SALM_17163	SALM_14050
SALM_2903	SALM_3364	SALM_17164	SALM_14051
SALM_2904	SALM_3365	SALM_17165	SALM_14052
SALM_2905	SALM_3366	SALM_17166	SALM_14053
SALM_2906	SALM_3367	SALM_17167	SALM_14054
SALM_2907	SALM_3368	SALM_17168	SALM_14055
SALM_2908	SALM_3369	SALM_17169	SALM_14056
SALM_2909	SALM_3370	SALM_17170	SALM_14057
SALM_2910	SALM_3371	SALM_17171	SALM_14058
SALM_2911	SALM_3372	SALM_17172	SALM_14059
SALM_2912	SALM_3373	SALM_17173	SALM_14060
SALM_2913	SALM_3374	SALM_17174	SALM_14061
SALM_2914	SALM_3375	SALM_17175	SALM_14062
SALM_2915	SALM_3376	SALM_17176	SALM_14063
SALM_2916	SALM_3377	SALM_17177	SALM_14064
SALM_2917	SALM_3378	SALM_17178	SALM_14065
SALM_2918	SALM_3379	SALM_17179	SALM_14066
SALM_2919	SALM_3380	SALM_17180	SALM_14067
SALM_2920	SALM_3381	SALM_17181	SALM_14068
SALM_2921	SALM_3382	SALM_17182	SALM_14069
SALM_2922	SALM_3383	SALM_17184	SALM_14070
SALM_2923	SALM_3384	SALM_17185	SALM_14071
SALM_2924	SALM_3387	SALM_17186	SALM_14072
SALM_2925	SALM_3388	SALM_17187	SALM_14073
SALM_2926	SALM_3389	SALM_17188	SALM_14074
SALM_2927	SALM_3390	SALM_17189	SALM_14075
SALM_2928	SALM_3391	SALM_17190	SALM_14076
SALM_2929	SALM_3392	SALM_17191	SALM_14077
SALM_2930	SALM_3393	SALM_17220	SALM_14078
SALM_2931	SALM_3394	SALM_17221	SALM_14079
SALM_2932	SALM_3395	SALM_17222	SALM_14080
SALM_2933	SALM_3396	SALM_17223	SALM_14081
SALM_2934	SALM_3397	SALM_17226	SALM_14082
SALM_2935	SALM_3398	SALM_17228	SALM_14083
SALM_2936	SALM_3399	SALM_17229	SALM_14084
SALM_2937	SALM_3400	SALM_17230	SALM_14085
SALM_2938	SALM_3401	SALM_17231	SALM_14086
SALM_2939	SALM_3402	SALM_17232	SALM_14087
SALM_2940	SALM_3403	SALM_17233	SALM_14088
SALM_2941	SALM_3404	SALM_17234	SALM_14089
SALM_2942	SALM_3405	SALM_17235	SALM_14090
SALM_2943	SALM_3406	SALM_17236	SALM_14091
SALM_2944	SALM_3407	SALM_17237	SALM_14092
SALM_2945	SALM_3408	SALM_17238	SALM_14093
SALM_2946	SALM_3409	SALM_17240	SALM_14094
SALM_2947	SALM_3410	SALM_17241	SALM_14095
SALM_2948	SALM_3411	SALM_17242	SALM_14096
SALM_2949	SALM_3412	SALM_17243	SALM_14097
SALM_2950	SALM_3413	SALM_17244	SALM_14098
SALM_2951	SALM_3414	SALM_17245	SALM_14099
SALM_2952	SALM_3415	SALM_17246	SALM_14100
SALM_2953	SALM_3416	SALM_17247	SALM_14101
SALM_2954	SALM_3417	SALM_17248	SALM_14102
SALM_2955	SALM_3418	SALM_17252	SALM_14103
SALM_2956	SALM_3419	SALM_17253	SALM_14104
SALM_2957	SALM_3420	SALM_17254	SALM_14105
SALM_2958	SALM_3421	SALM_17255	SALM_14106
SALM_2959	SALM_3422	SALM_17256	SALM_14107
SALM_2960	SALM_3423	SALM_17257	SALM_14108
SALM_2961	SALM_3424	SALM_17258	SALM_14109
SALM_2962	SALM_3425	SALM_17259	SALM_14110
SALM_2963	SALM_3427	SALM_17260	SALM_14111
SALM_2964	SALM_3428	SALM_17261	SALM_14112
SALM_2965	SALM_3429	SALM_17262	SALM_14113
SALM_2966	SALM_3430	SALM_17264	SALM_14114
SALM_2967	SALM_3431	SALM_17265	SALM_14191
SALM_2968	SALM_3432	SALM_17266	SALM_14192
SALM_2969	SALM_3433	SALM_17267	SALM_14243
SALM_2970	SALM_3434	SALM_17268	SALM_14320
SALM_2971	SALM_3435	SALM_17269	SALM_14327
SALM_2972	SALM_3436	SALM_17270	SALM_14354
SALM_2973	SALM_3437	SALM_17271	SALM_14447
SALM_2974	SALM_3438	SALM_17272	SALM_14458
SALM_2975	SALM_3439	SALM_17273	SALM_14462
SALM_2976	SALM_3440	SALM_17274	SALM_14463
SALM_2977	SALM_3441	SALM_17275	SALM_14464
SALM_2978	SALM_3442	SALM_17276	SALM_14468
SALM_2979	SALM_3443	SALM_17277	SALM_14469
SALM_2980	SALM_3444	SALM_17278	SALM_14470
SALM_2981	SALM_3445	SALM_17279	SALM_14471
SALM_2982	SALM_3446	SALM_17280	SALM_14472
SALM_2983	SALM_3447	SALM_17281	SALM_14475
SALM_2984	SALM_3448	SALM_17282	SALM_14476
SALM_2985	SALM_3449	SALM_17284	SALM_14477
SALM_2986	SALM_3450	SALM_17286	SALM_14478
SALM_2987	SALM_3451	SALM_17287	SALM_14479
SALM_2988	SALM_3452	SALM_17288	SALM_14480
SALM_2989	SALM_3453	SALM_17289	SALM_14482
SALM_2990	SALM_3454	SALM_17290	SALM_14483
SALM_2991	SALM_3455	SALM_17291	SALM_14485
SALM_2992	SALM_3456	SALM_17292	SALM_14486
SALM_2993	SALM_3457	SALM_17293	SALM_14487
SALM_2994	SALM_3458	SALM_17294	SALM_14494
SALM_2995	SALM_3459	SALM_17295	SALM_14495
SALM_2996	SALM_3460	SALM_17296	SALM_14496
SALM_2997	SALM_3461	SALM_17297	SALM_14497
SALM_2998	SALM_3462	SALM_17298	SALM_14498
SALM_2999	SALM_3463	SALM_17299	SALM_14499
SALM_3000	SALM_3464	SALM_17300	SALM_14500
SALM_3001	SALM_3465	SALM_17301	SALM_14501
SALM_3002	SALM_3466	SALM_17302	SALM_14502
SALM_3003	SALM_3467	SALM_17303	SALM_14503
SALM_3004	SALM_3468	SALM_17304	SALM_14504
SALM_3005	SALM_3469	SALM_17305	SALM_14505
SALM_3006	SALM_3470	SALM_17307	SALM_14506
SALM_3007	SALM_3471	SALM_17308	SALM_14507
SALM_3008	SALM_3472	SALM_17309	SALM_14508
SALM_3009	SALM_3473	SALM_17310	SALM_14509
SALM_3010	SALM_3474	SALM_17311	SALM_14510
SALM_3011	SALM_3475	SALM_17312	SALM_14511
SALM_3012	SALM_3476	SALM_17314	SALM_14512
SALM_3013	SALM_3477	SALM_17315	SALM_14513
SALM_3014	SALM_3478	SALM_17316	SALM_14519
SALM_3015	SALM_3479	SALM_17317	SALM_14520
SALM_3016	SALM_3480	SALM_17319	SALM_14521
SALM_3017	SALM_3481	SALM_17320	SALM_14522
SALM_3018	SALM_3482	SALM_17321	SALM_14523
SALM_3019	SALM_3483	SALM_17322	SALM_14611
SALM_3020	SALM_3484	SALM_17323	SALM_14612
SALM_3021	SALM_3485	SALM_17324	SALM_14613
SALM_3022	SALM_3486	SALM_17325	SALM_14614
SALM_3023	SALM_3487	SALM_17326	SALM_14617
SALM_3024	SALM_3488	SALM_17327	SALM_14627
SALM_3025	SALM_3489	SALM_17328	SALM_14628
SALM_3026	SALM_3490	SALM_17329	SALM_14629
SALM_3027	SALM_3491	SALM_17330	SALM_14630
SALM_3028	SALM_3492	SALM_17331	SALM_14631
SALM_3029	SALM_3493	SALM_17332	SALM_14639
SALM_3030	SALM_3494	SALM_17333	SALM_14640
SALM_3031	SALM_3495	SALM_17334	SALM_14641
SALM_3032	SALM_3496	SALM_17335	SALM_14642
SALM_3033	SALM_3497	SALM_17336	SALM_14643
SALM_3034	SALM_3498	SALM_17337	SALM_14644
SALM_3035	SALM_3499	SALM_17345	SALM_14645
SALM_3036	SALM_3500	SALM_17347	SALM_14646
SALM_3037	SALM_3501	SALM_17348	SALM_14647
SALM_3038	SALM_3502	SALM_17349	SALM_14648
SALM_3039	SALM_3503	SALM_17350	SALM_14649
SALM_3040	SALM_3504	SALM_17352	SALM_14650
SALM_3041	SALM_3505	SALM_17355	SALM_14651
SALM_3042	SALM_3506	SALM_17356	SALM_14652
SALM_3043	SALM_3507	SALM_17357	SALM_14653
SALM_3044	SALM_3508	SALM_17358	SALM_14654
SALM_3045	SALM_3509	SALM_17359	SALM_14655
SALM_3046	SALM_3510	SALM_17360	SALM_14656
SALM_3047	SALM_3511	SALM_17361	SALM_14657
SALM_3048	SALM_3512	SALM_17362	SALM_14658
SALM_3049	SALM_3513	SALM_17363	SALM_14659
SALM_3050	SALM_3514	SALM_17364	SALM_14660
SALM_3051	SALM_3515	SALM_17365	SALM_14661
SALM_3052	SALM_3516	SALM_17366	SALM_14662
SALM_3053	SALM_3517	SALM_17367	SALM_14663
SALM_3054	SALM_3518	SALM_17368	SALM_14664
SALM_3055	SALM_3519	SALM_17369	SALM_14665
SALM_3056	SALM_3520	SALM_17370	SALM_14666
SALM_3057	SALM_3521	SALM_17371	SALM_14667
SALM_3058	SALM_3522	SALM_17380	SALM_14668
SALM_3059	SALM_3523	SALM_17381	SALM_14669
SALM_3060	SALM_3524	SALM_17382	SALM_14670
SALM_3061	SALM_3525	SALM_17383	SALM_14671
SALM_3062	SALM_3526	SALM_17384	SALM_14672
SALM_3063	SALM_3527	SALM_17386	SALM_14956
SALM_3064	SALM_3528	SALM_17387	SALM_15563
SALM_3065	SALM_3529	SALM_17388	SALM_15626
SALM_3066	SALM_3530	SALM_17392	SALM_17112
SALM_3067	SALM_3531	SALM_17393	SALM_17215
SALM_3068	SALM_3532	SALM_17394	SALM_17746
SALM_3069	SALM_3533	SALM_17399	SALM_18539
SALM_3070	SALM_3534	SALM_17400	SALM_18946
SALM_3071	SALM_3535	SALM_17401	SALM_18947
SALM_3072	SALM_3536	SALM_17402	SALM_18948
SALM_3073	SALM_3537	SALM_17403	SALM_18949
SALM_3074	SALM_3538	SALM_17404	SALM_18950
SALM_3075	SALM_3539	SALM_17405	SALM_18951
SALM_3076	SALM_3540	SALM_17406	SALM_18952
SALM_3077	SALM_3541	SALM_17407	SALM_18953
SALM_3078	SALM_3542	SALM_17408	SALM_18954
SALM_3079	SALM_3543	SALM_17409	SALM_18980
SALM_3080	SALM_3544	SALM_17410	SALM_18981
SALM_3081	SALM_3545	SALM_17411	SALM_18982
SALM_3082	SALM_3546	SALM_17412	SALM_18983
SALM_3083	SALM_3547	SALM_17413	SALM_18984
SALM_3084	SALM_3548	SALM_17414	SALM_18985
SALM_3085	SALM_3549	SALM_17415	SALM_18986
SALM_3086	SALM_3550	SALM_17416	SALM_18987
SALM_3087	SALM_3551	SALM_17417	SALM_18988
SALM_3088	SALM_3552	SALM_17418	SALM_18989
SALM_3089	SALM_3553	SALM_17419	SALM_18991
SALM_3090	SALM_3554	SALM_17420	SALM_19109
SALM_3091	SALM_3555	SALM_17421	SALM_19209
SALM_3092	SALM_3556	SALM_17422	SALM_19210
SALM_3093	SALM_3557	SALM_17423	SALM_19248
SALM_3094	SALM_3558	SALM_17424	SALM_19249
SALM_3095	SALM_3559	SALM_17425	SALM_19250
SALM_3096	SALM_3560	SALM_17426	SALM_19251
SALM_3097	SALM_3562	SALM_17427	SALM_19252
SALM_3098	SALM_3563	SALM_17428	SALM_19283
SALM_3099	SALM_3564	SALM_17429	SALM_19284
SALM_3100	SALM_3565	SALM_17430	SALM_19285
SALM_3101	SALM_3566	SALM_17431	SALM_19286
SALM_3102	SALM_3567	SALM_17432	SALM_19287
SALM_3103	SALM_3568	SALM_17433	SALM_19288
SALM_3104	SALM_3569	SALM_17434	SALM_19289
SALM_3105	SALM_3570	SALM_17435	SALM_19290
SALM_3106	SALM_3571	SALM_17436	SALM_19291
SALM_3107	SALM_3572	SALM_17437	SALM_19292
SALM_3108	SALM_3573	SALM_17438	SALM_19293
SALM_3109	SALM_3574	SALM_17439	SALM_19294
SALM_3110	SALM_3575	SALM_17441	SALM_19295
SALM_3111	SALM_3576	SALM_17443	SALM_19296
SALM_3112	SALM_3577	SALM_17444	SALM_19297
SALM_3113	SALM_3578	SALM_17445	SALM_19298
SALM_3114	SALM_3579	SALM_17446	SALM_19299
SALM_3115	SALM_3580	SALM_17447	SALM_19300
SALM_3116	SALM_3581	SALM_17448	SALM_19301
SALM_3117	SALM_3582	SALM_17449	SALM_19302
SALM_3118	SALM_3583	SALM_17450	SALM_19303
SALM_3119	SALM_3584	SALM_17453	SALM_19304
SALM_3120	SALM_3585	SALM_17466	SALM_19305
SALM_3121	SALM_3586	SALM_17467	SALM_19306
SALM_3122	SALM_3587	SALM_17468	SALM_19307
SALM_3123	SALM_3588	SALM_17469	SALM_19417
SALM_3124	SALM_3589	SALM_17470	SALM_19418
SALM_3125	SALM_3590	SALM_17471	SALM_19421
SALM_3126	SALM_3591	SALM_17472	SALM_19422
SALM_3127	SALM_3592	SALM_17473	SALM_19455
SALM_3128	SALM_3593	SALM_17474	SALM_19483
SALM_3129	SALM_3594	SALM_17476	SALM_19585
SALM_3130	SALM_3595	SALM_17478	SALM_19586
SALM_3131	SALM_3596	SALM_17479	SALM_19587
SALM_3132	SALM_3597	SALM_17480	SALM_19589
SALM_3133	SALM_3598	SALM_17481	SALM_19591
SALM_3134	SALM_3599	SALM_17482	SALM_19593
SALM_3135	SALM_3600	SALM_17483	SALM_19594
SALM_3136	SALM_3601	SALM_17484	SALM_19595
SALM_3137	SALM_3602	SALM_17485	SALM_19596
SALM_3138	SALM_3603	SALM_17486	SALM_19597
SALM_3139	SALM_3604	SALM_17487	SALM_19602
SALM_3140	SALM_3605	SALM_17488	SALM_19604
SALM_3141	SALM_3606	SALM_17489	SALM_19605
SALM_3142	SALM_3607	SALM_17490	SALM_19607
SALM_3143	SALM_3608	SALM_17491	SALM_19608
SALM_3144	SALM_3609	SALM_17492	SALM_19609
SALM_3145	SALM_3610	SALM_17493	SALM_19610
SALM_3146	SALM_3611	SALM_17494	SALM_19611
SALM_3147	SALM_3612	SALM_17496	SALM_19612
SALM_3148	SALM_3613	SALM_17497	SALM_19613
SALM_3149	SALM_3614	SALM_17498	SALM_19614
SALM_3150	SALM_3615	SALM_17499	SALM_19629
SALM_3151	SALM_3616	SALM_17500	SALM_19634
SALM_3152	SALM_3617	SALM_17501	SALM_19637
SALM_3153	SALM_3618	SALM_17502	SALM_19662
SALM_3154	SALM_3619	SALM_17509	SALM_19664
SALM_3155	SALM_3620	SALM_17510	SALM_19671
SALM_3156	SALM_3621	SALM_17511	SALM_19672
[truncated: 23,367 more rows]
