# Supplementary material for: Evaluation of whole and core genome multilocus sequence typing allele schemes for Salmonella enterica outbreak detection in a national surveillance network, PulseNet USA
Source: Front Microbiol. 2023 Sep 21;14:1254777. doi: 10.3389/fmicb.2023.1254777 (PMC10558246; doi:10.3389/fmicb.2023.1254777)
Supplement: Supplementary file 2 [file Table_2.XLSX]

## Sheet: Supplementary Table S2
Supplementary Table S2. List of accession numbers for additional closed reference sequences used in hqSNP analysis
Outbreak Number Assigned in Study	Outbreak Code	Serotype	LYVE-SET Reference File	Type Of Reference	Closed or Draft	Length	N50	Contigs	BioSample Accession	Assembly/SRR or GenBank Accession*
01	1801MLJIX-1	Cubana	PNUSAS039190	Internal	Draft	4816009	447910	19	SAMN09011236	SRR7093180
02	1802MLJBP-1	Braenderup	2011K-0222	External	Closed	4704179	4704179	1	SAMN32168691	CP114279
03	1806NYJPX-1	I 4,[5],12:i:-	2011K-0052	External	Closed	4857311	4857311	1	SAMN32168693	CP114541 (plasmid); CP114540 (chromosome)
04	1807ORJDX-1	Dublin	PNUSAS048255	Internal	Draft	4804490	311420	25	SAMN09772387	SRR7652990
05	1808MLJPX-1	Typhimurium	14028S	External	Closed	4964097	4870265	2	SAMN02604137	GCF_000022165.1
06	1809TNJEG-1	Enteritidis	PNUSAS050073	Internal	Draft	4636724	729602	18	SAMN09843334	SRR7701277
07	1810MLJFX-1	Infantis	PNUSAS054982	Internal	Draft	4633243	469934	22	SAMN10240689	SRR8053892
08	1810MLJRF-1	Agbeni	PNUSAS056022	Internal	Draft	4537586	476046	26	SAMN10222205	SRR7985472
09	1811MLCO2-1	Concord	PNUSAS047694	Internal	Draft	4609382	548861	21	SAMN09909014	SRR7750757
*Draft references were uploaded to SRA; closed references were uploaded to GenBank
			,
