# Supplementary material for: Evaluation of whole and core genome multilocus sequence typing allele schemes for Salmonella enterica outbreak detection in a national surveillance network, PulseNet USA
Source: Front Microbiol. 2023 Sep 21;14:1254777. doi: 10.3389/fmicb.2023.1254777 (PMC10558246; doi:10.3389/fmicb.2023.1254777)
Supplement: Supplementary file 3 [file Table_3.XLSX]

## Sheet: Supplementary Table S3
Supplementary Table S3. Baker’s gamma indices and cophenetic correlation coefficients for outbreak tanglegrams
Outbreak Number Assigned in Study	Outbreak	Serotype	Typing Methods Compared	Baker's gamma index	Cophenetic correlation coefficient
01	1801MLJIX-1	Cubana	wgMLST and cgMLST	0.99	0.99
01	1801MLJIX-1	Cubana	cgMLST and hqSNP	0.89	0.99
01	1801MLJIX-1	Cubana	wgMLST and hqSNP	0.89	0.99
02	1802MLJBP-1	Braenderup	wgMLST and cgMLST	0.9	0.99
02	1802MLJBP-1	Braenderup	cgMLST and hqSNP	0.93	0.99
02	1802MLJBP-1	Braenderup	wgMLST and hqSNP	0.95	0.99
03	1806NYJPX-1	I 4,[5],12:i:-	wgMLST and cgMLST	0.95	0.99
03	1806NYJPX-1	I 4,[5],12:i:-	cgMLST and hqSNP	0.84	0.99
03	1806NYJPX-1	I 4,[5],12:i:-	wgMLST and hqSNP	0.83	0.97
04	1807ORJDX-1	Dublin	wgMLST and cgMLST	1	1
04	1807ORJDX-1	Dublin	cgMLST and hqSNP	0.78	1
04	1807ORJDX-1	Dublin	wgMLST and hqSNP	0.78	1
05	1808MLJPX-1	Typhimurium	wgMLST and cgMLST	0.99	0.98
05	1808MLJPX-1	Typhimurium	cgMLST and hqSNP	0.82	0.98
05	1808MLJPX-1	Typhimurium	wgMLST and hqSNP	0.82	0.98
06	1809TNJEG-1	Enteritidis	wgMLST and cgMLST	0.97	0.99
06	1809TNJEG-1	Enteritidis	cgMLST and hqSNP	0.6	0.99
06	1809TNJEG-1	Enteritidis	wgMLST and hqSNP	0.6	0.99
07	1810MLJFX-1	Infantis	wgMLST and cgMLST	0.91	0.97
07	1810MLJFX-1	Infantis	cgMLST and hqSNP	0.78	0.97
07	1810MLJFX-1	Infantis	wgMLST and hqSNP	0.88	0.99
08	1810MLJRF-1	Agbeni	wgMLST and cgMLST	0.99	0.99
08	1810MLJRF-1	Agbeni	cgMLST and hqSNP	0.95	0.99
08	1810MLJRF-1	Agbeni	wgMLST and hqSNP	0.95	0.99
09	1811MLCO2-1	Concord	wgMLST and cgMLST	0.9	0.99
09	1811MLCO2-1	Concord	cgMLST and hqSNP	0.87	0.98
09	1811MLCO2-1	Concord	wgMLST and hqSNP	0.97	0.97
