# Supplementary material for: Evaluation of whole and core genome multilocus sequence typing allele schemes for Salmonella enterica outbreak detection in a national surveillance network, PulseNet USA
Source: Front Microbiol. 2023 Sep 21;14:1254777. doi: 10.3389/fmicb.2023.1254777 (PMC10558246; doi:10.3389/fmicb.2023.1254777)
Supplement: Supplementary file 4 [file Table_4.XLSX]

## Sheet: Supplementary Table S4
Supplementary Table S4. For 8* outbreaks in the study, the Silhouette method was applied to a combined set of outbreak and sporadic isolate sequences, revealing 2 as the optimal number of clusters in the combined dataset, based on the highest y-axis value in each graph. The Silhouette method was performed for cgMLST (column A), wgMLST (chrom) (column B), and hqSNP (column C) pairwise differences.…
			A					B					C
Outbreak_Serotype			cgMLST			wgMLST (chrom)							hqSNP
01_1801MLJIX-1
Cubana
	At K=2: Avg Silhouette Width = 0.87 (Pearson's R = 0.95)					At K=2: Avg Silhouette Width = 0.87 (Pearson's R = 0.94)					At K=2: Avg Silhouette Width = 0.85 (Pearson's R = 0.94)
02_1802MLJBP-1
Braenderup
	At K=2: Avg Silhouette Width = 0.90 (Pearson's R = 0.99)					At K=2: Avg Silhouette Width = 0.91 (Pearson's R = 0.99)					At K=2: Avg Silhouette Width = 0.84 (Pearson's R = 0.96)
03_1806NYJPX-1
I 4,[5],12:i:-
	At K=2: Avg Silhouette Width = 0.81 (Pearson's R = 0.92)					At K=2: Avg Silhouette Width = 0.78 (Pearson's R = 0.93)					At K=2: Avg Silhouette Width = 0.81 (Pearson's R = 0.96)
05_1808MLJPX-1
Typhimurium
	At K=2: Avg Silhouette Width = 0.95 (Pearson's R = 1.00)					At K=2: Avg Silhouette Width = 0.96 (Pearson's R = 1.00)					At K=2: Avg Silhouette Width = 0.94 (Pearson's R = 1.00)
06_1809TNJEG-1
Enteritidis
	At K=2: Avg Silhouette Width = 0.99 (Pearson's R = 1.0)					At K=2: Avg Silhouette Width = 0.99 (Pearson's R = 1.0)					At K=2: Avg Silhouette Width = 0.99 (Pearson's R = 1.0)
07_1810MLJFX-1
Infantis
	At K=2: Avg Silhouette Width = 0.86 (Pearson's R = 0.97)					At K=2: Avg Silhouette Width = 0.80 (Pearson's R = 0.93)					At K=2: Avg Silhouette Width = 0.79 (Pearson's R = 0.94)
08_1810MLJRF-1
Agbeni
	At K=2: Avg Silhouette Width = 0.93 (Pearson's R = 1.0)					At K=2: Avg Silhouette Width = 0.82 (Pearson's R = 0.95)					At K=2: Avg Silhouette Width = 0.95 (Pearson's R = 1.0)
09_1811MLCO2-1
Concord
	At K=2: Avg Silhouette Width = 0.97 (Pearson's R = 1.0)					At K=2: Avg Silhouette Width = 0.97 (Pearson's R = 1.0)					At K=2: Avg Silhouette Width = 0.95 (Pearson's R = 1.0)
