# Supplementary material for: Evaluation of whole and core genome multilocus sequence typing allele schemes for Salmonella enterica outbreak detection in a national surveillance network, PulseNet USA
Source: Front Microbiol. 2023 Sep 21;14:1254777. doi: 10.3389/fmicb.2023.1254777 (PMC10558246; doi:10.3389/fmicb.2023.1254777)
Supplement: Supplementary file 5 [file Table_5.XLSX]

## Sheet: Supplementary Table S5
Supplementary Table S5. K-means analysis results for 8* outbreaks using three different typing methods [cgMLST, wgMLST (chrom), and hqSNP]. Included in table: Average silhouette width and Pearson’s gamma coefficient for K=2, and average silhouette widths for outbreak (K1) and sporadic (K2) groups per outbreak. *Outbreak 04 was excluded because it contained only one isolate in the sporadic isolate…
Outbreak Number Assigned in Study	Serotype	Outbreak Code	Typing Method	Average Silhouette Width at K=2	Pearson's gamma coefficient for K=2	Average Silhouette Width of K1 (Outbreak Isolates)	Average Silhouette Width of K2 (Sporadic Isolates)
01	Cubana	1801MLJIX-1	cgMLST	0.865661	0.947439	0.953402	0.207604
01	Cubana	1801MLJIX-1	wgMLST (chrom)	0.867775	0.940766	0.961865	0.1621
01	Cubana	1801MLJIX-1	hqSNP	0.846346	0.940766	0.913315	0.3106
02	Braenderup	1802MLJBP-1	cgMLST	0.900575	0.992698	0.911757	0.845787
02	Braenderup	1802MLJBP-1	wgMLST (chrom)	0.908422	0.988582	0.937612	0.765394
02	Braenderup	1802MLJBP-1	hqSNP	0.84317	0.960776	0.871235	0.702842
03	I 4,[5],12:i:-	1806NYJPX-1	cgMLST	0.811444	0.922718	0.91916	0.477524
03	I 4,[5],12:i:-	1806NYJPX-1	wgMLST (chrom)	0.783376	0.928348	0.877007	0.49312
03	I 4,[5],12:i:-	1806NYJPX-1	hqSNP	0.813944	0.955358	0.908246	0.521608
04	Dublin	1807ORJDX-1	cgMLST	-	-	-	-
04	Dublin	1807ORJDX-1	wgMLST (chrom)	-	-	-	-
04	Dublin	1807ORJDX-1	hqSNP	-	-	-	-
05	Typhimurium	1808MLJPX-1	cgMLST	0.95	1	0.98	0.84
05	Typhimurium	1808MLJPX-1	wgMLST (chrom)	0.96	1	0.98	0.88
05	Typhimurium	1808MLJPX-1	hqSNP	0.942753	0.99843	0.96901	0.837727
06	Enteritidis	1809TNJEG-1	cgMLST	0.988732	0.999757	0.990441	0.957968
06	Enteritidis	1809TNJEG-1	wgMLST (chrom)	0.987143	0.998986	0.99025	0.931207
06	Enteritidis	1809TNJEG-1	hqSNP	0.985011	0.99916	0.987448	0.941144
07	Infantis	1810MLJFX-1	cgMLST	0.861364	0.966874	0.991739	0.557156
07	Infantis	1810MLJFX-1	wgMLST (chrom)	0.796477	0.926457	0.981701	0.364288
07	Infantis	1810MLJFX-1	hqSNP	0.794253	0.936695	0.933725	0.468819
08	Agbeni	1810MLJRF-1	cgMLST	0.93	0.996316	0.977485	0.912794
08	Agbeni	1810MLJRF-1	wgMLST (chrom)	0.82	0.947623	0.969148	0.758253
08	Agbeni	1810MLJRF-1	hqSNP	0.951545	0.998693	0.948392	0.959953
09	Concord	1811MLCO2-1	cgMLST	0.969317	0.998671	0.991403	0.880973
09	Concord	1811MLCO2-1	wgMLST (chrom)	0.968163	0.998626	0.989703	0.882002
09	Concord	1811MLCO2-1	hqSNP	0.952169	1	0.976629	0.854329
