# Supplementary material for: Evaluation of whole and core genome multilocus sequence typing allele schemes for Salmonella enterica outbreak detection in a national surveillance network, PulseNet USA
Source: Front Microbiol. 2023 Sep 21;14:1254777. doi: 10.3389/fmicb.2023.1254777 (PMC10558246; doi:10.3389/fmicb.2023.1254777)
Supplement: Supplementary file 6 [file Table_6.XLSX]

## Sheet: Supplementary Table S6
Supplementary Table S6. All WGS data for isolates used in this study are available in NCBI’s public SRA, organized under BioProject number PRJNA230403 using the accession numbers listed in Supplementary Table S6
Dataset	WGS_id	NCBI_ACCESSION	SRR_id
Outbreak	FDA00012749	SAMN08737166	SRR6872082
Outbreak	FDA00012750	SAMN08737165	SRR6872085
Outbreak	FDA00012751	SAMN08737119	SRR7073595
Outbreak	PNUSAS037168	SAMN09197792	SRR7153388
Outbreak	PNUSAS037890	SAMN08868569	SRR6945236
Outbreak	PNUSAS039659	SAMN11249358	SRR8781001
Outbreak	PNUSAS039660	SAMN09101136	SRR7140266
Outbreak	PNUSAS040683	SAMN09405304	SRR7300269
Outbreak	PNUSAS039190	SAMN09011236	SRR7093180
Outbreak	PNUSAS035639	SAMN08773136	SRR6879566
Outbreak	PNUSAS040051	SAMN09101043	SRR7140363
Outbreak	PNUSAS041332	SAMN09374998	SRR7269467
Outbreak	PNUSAS037177	SAMN08800009	SRR6903121
Outbreak	PNUSAS038739	SAMN08943079	SRR7015196
Outbreak	PNUSAS039818	SAMN09011632	SRR7093294
Outbreak	PNUSAS040833	SAMN09260757	SRR7218457
Outbreak	2018K-0087	SAMN09283825	SRR7235843
Outbreak	FDA00013002	SAMN09227287	SRR7186455
Outbreak	FDA00013003	SAMN09226098	SRR7184944
Outbreak	FDA00012960	SAMN08923755	SRR7030964
Outbreak	FDA00012961	SAMN08923767	SRR7030165
Outbreak	FDA00013033	SAMN08971989	SRR8581533
Outbreak	FDA00012962	SAMN08923769	SRR7030933
Outbreak	FDA00012974	SAMN08923782	SRR7029437
Outbreak	PNUSAS036512	SAMN08815114	SRR6916371
Outbreak	PNUSAS036514	SAMN08774767	SRR6881308
Outbreak	PNUSAS036510	SAMN08774766	SRR6881340
Outbreak	PNUSAS036515	SAMN08774764	SRR6881327
Outbreak	PNUSAS038635	SAMN09081655	SRR7125575
Outbreak	PNUSAS039662	SAMN09081653	SRR7125390
Outbreak	PNUSAS041136	SAMN09260908	SRR7218547
Outbreak	PNUSAS042273	SAMN09474375	SRR7413780
Outbreak	PNUSAS042286	SAMN09474476	SRR7413787
Outbreak	PNUSAS036516	SAMN08774763	SRR6881306
Outbreak	PNUSAS036517	SAMN08804730	SRR6908127
Outbreak	PNUSAS031427	SAMN08513728	SRR6703833
Outbreak	PNUSAS034966	SAMN08964124	SRR7049835
Outbreak	PNUSAS035377	SAMN08964119	SRR7049836
Outbreak	PNUSAS035384	SAMN08964131	SRR7049845
Outbreak	PNUSAS036489	SAMN08964190	SRR7049888
Outbreak	PNUSAS039506	SAMN09430530	SRR7348277
Outbreak	PNUSAS039990	SAMN09430559	SRR7348284
Outbreak	PNUSAS041102	SAMN09474557	SRR7414463
Outbreak	PNUSAS041114	SAMN09474590	SRR7414549
Outbreak	PNUSAS041652	SAMN09474582	SRR7414389
Outbreak	PNUSAS041121	SAMN09474600	SRR7414458
Outbreak	PNUSAS042201	SAMN10356083	SRR8142489
Outbreak	PNUSAS036509	SAMN08897787	SRR6966213
Outbreak	PNUSAS036511	SAMN08774899	SRR6881491
Outbreak	PNUSAS036513	SAMN08804811	SRR6908180
Outbreak	PNUSAS039217	SAMN08988108	SRR7068366
Outbreak	PNUSAS040780	SAMN09221919	SRR7179438
Outbreak	PNUSAS040781	SAMN09221918	SRR7179449
Outbreak	PNUSAS041262	SAMN09243251	SRR7204175
Outbreak	PNUSAS041263	SAMN09243250	SRR7204176
Outbreak	PNUSAS035662	SAMN08773626	SRR6880078
Outbreak	PNUSAS035907	SAMN08784550	SRR6885492
Outbreak	PNUSAS036396	SAMN08773721	SRR6880176
Outbreak	PNUSAS037075	SAMN08804982	SRR6908339
Outbreak	PNUSAS037542	SAMN08868610	SRR6945352
Outbreak	PNUSAS039720	SAMN09045408	SRR7105206
Outbreak	PNUSAS040439	SAMN09199054	SRR7155993
Outbreak	PNUSAS040688	SAMN09429312	SRR7347006
Outbreak	PNUSAS050761	SAMN09934023	SRR7767301
Outbreak	PNUSAS044222	SAMN09604500	SRR7472850
Outbreak	PNUSAS040730	SAMN09231637	SRR7189185
Outbreak	FSIS21821073	SAMN08566115	SRR6750023
Outbreak	PNUSAS035615	SAMN08773423	SRR6879879
Outbreak	PNUSAS042987	SAMN09545088	SRR7468552
Outbreak	FSIS31800132	SAMN08527841	SRR6721554
Outbreak	FSIS31800355	SAMN09007205	SRR7089432
Outbreak	FSIS21821453	SAMN08959318	SRR7046173
Outbreak	PNUSAS034515	SAMN09294241	SRR7246302
Outbreak	PNUSAS044569	SAMN09501379	SRR7442174
Outbreak	PNUSAS044202	SAMN09510650	SRR7447173
Outbreak	PNUSAS046415	SAMN09710470	SRR7588320
Outbreak	FSIS11807011	SAMN08377175	SRR6497646
Outbreak	PNUSAS039728	SAMN09045406	SRR7105210
Outbreak	PNUSAS034333	SAMN08964080	SRR7049814
Outbreak	PNUSAS037576	SAMN09429145	SRR7346617
Outbreak	PNUSAS041986	SAMN09405381	SRR7300367
Outbreak	PNUSAS040819	SAMN09260941	SRR7218800
Outbreak	PNUSAS049193	SAMN09787951	SRR7664455
Outbreak	PNUSAS054137	SAMN10257658	SRR8076083
Outbreak	PNUSAS037581	SAMN09430509	SRR7348236
Outbreak	PNUSAS049194	SAMN09791517	SRR7667915
Outbreak	PNUSAS038526	SAMN09430482	SRR7348240
Outbreak	PNUSAS045305	SAMN09636309	SRR7504685
Outbreak	PNUSAS041017	SAMN09213335	SRR7170433
Outbreak	PNUSAS047691	SAMN09909016	SRR7750764
Outbreak	PNUSAS051669	SAMN09933981	SRR7767268
Outbreak	FSIS31800041	SAMN08329932	SRR6451385
Outbreak	PNUSAS041014	SAMN09213337	SRR7170434
Outbreak	PNUSAS026252	SAMN08134060	SRR6380788
Outbreak	PNUSAS048576	SAMN23181274	SRR16956554
Outbreak	PNUSAS048245	SAMN09785206	SRR7661265
Outbreak	PNUSAS048246	SAMN09785205	SRR7661269
Outbreak	PNUSAS048247	SAMN09785204	SRR7661272
Outbreak	PNUSAS048250	SAMN23181279	SRR16956555
Outbreak	PNUSAS048577	SAMN23181283	SRR16956553
Outbreak	PNUSAS048253	SAMN09772388	SRR7652985
Outbreak	PNUSAS048255	SAMN09772387	SRR7652990
Outbreak	PNUSAS048579	SAMN23181287	SRR16956556
Outbreak	PNUSAS048263	SAMN23181332	SRR16956559
Outbreak	PNUSAS048264	SAMN23181333	SRR16956594
Outbreak	PNUSAS049574	SAMN09843282	SRR7701253
Outbreak	PNUSAS049575	SAMN09843281	SRR7701252
Outbreak	PHLUSASAL00001	SAMN09756955	SRR7652913
Outbreak	PHLUSASAL00002	SAMN09756953	SRR7652915
Outbreak	PHLUSASAL00003	SAMN09756915	SRR7652988
Outbreak	PHLUSASAL00004	SAMN09756914	SRR7653006
Outbreak	PHLUSASAL00005	SAMN09756907	SRR7652910
Outbreak	PNUSAS049697	SAMN09839049	SRR7697279
Outbreak	FDA00013406	SAMN09839304	SRR7697615
Outbreak	FDA00013407	SAMN09839335	SRR7698173
Outbreak	FDA00013408	SAMN09839334	SRR7698172
Outbreak	FDA00013409	SAMN09839302	SRR7697632
Outbreak	FDA00013410	SAMN09839301	SRR7697631
Outbreak	FDA00013411	SAMN09839303	SRR7697633
Outbreak	PNUSAS049234	SAMN09813353	SRR7688243
Outbreak	PNUSAS053820	SAMN10133707	SRR7905488
Outbreak	PNUSAS053826	SAMN10133701	SRR7905490
Outbreak	PNUSAS053828	SAMN10133699	SRR7905481
Outbreak	PNUSAS053829	SAMN10088479	SRR7874358
Outbreak	PNUSAS053830	SAMN10088478	SRR7874355
Outbreak	PNUSAS053831	SAMN10133714	SRR7905890
Outbreak	PNUSAS053832	SAMN10091251	SRR7876342
Outbreak	PNUSAS052770	SAMN10171105	SRR7958958
Outbreak	PNUSAS050920	SAMN09862689	SRR7719439
Outbreak	FDA00013487	SAMN10055868	SRR7874310
Outbreak	FDA00013488	SAMN10055869	SRR7874306
Outbreak	FDA00013489	SAMN10055874	SRR7874271
Outbreak	FDA00013490	SAMN10055875	SRR7874270
Outbreak	FDA00013491	SAMN10055872	SRR7874273
Outbreak	FDA00013492	SAMN10055873	SRR7874272
Outbreak	FDA00013493	SAMN10055871	SRR7874274
Outbreak	FDA00013494	SAMN10055870	SRR7874305
Outbreak	PNUSAS053759	SAMN10222212	SRR7985476
Outbreak	PNUSAS054104	SAMN10079088	SRR7854037
Outbreak	PNUSAS052022	SAMN09933896	SRR7767065
Outbreak	PNUSAS050671	SAMN09872775	SRR7728029
Outbreak	PNUSAS044147	SAMN09501291	SRR7442085
Outbreak	PNUSAS052237	SAMN10096111	SRR7882145
Outbreak	PNUSAS051427	SAMN10170644	SRR7958698
Outbreak	PNUSAS050131	SAMN09843256	SRR7701238
Outbreak	PNUSAS050195	SAMN10102225	SRR7888687
Outbreak	PNUSAS050728	SAMN10102254	SRR7888778
Outbreak	PNUSAS054589	SAMN10134250	SRR7906471
Outbreak	PNUSAS049115	SAMN09788138	SRR7664690
Outbreak	PNUSAS050073	SAMN09843334	SRR7701277
Outbreak	PNUSAS051258	SAMN09881911	SRR7741035
Outbreak	PNUSAS051323	SAMN09928132	SRR7763270
Outbreak	PNUSAS051329	SAMN09928168	SRR7763280
Outbreak	PNUSAS051330	SAMN09928166	SRR7763275
Outbreak	PNUSAS051656	SAMN09928182	SRR7763303
Outbreak	PNUSAS051662	SAMN09928175	SRR7763302
Outbreak	PNUSAS052050	SAMN09981115	SRR7789869
Outbreak	PNUSAS052051	SAMN09981113	SRR7789855
Outbreak	PNUSAS052052	SAMN10037424	SRR7821140
Outbreak	PNUSAS052053	SAMN10037423	SRR7821161
Outbreak	PNUSAS052054	SAMN10037422	SRR7821146
Outbreak	PNUSAS052056	SAMN10037420	SRR7821148
Outbreak	PNUSAS052057	SAMN10037419	SRR7821137
Outbreak	PNUSAS052060	SAMN09952614	SRR7783982
Outbreak	PNUSAS052061	SAMN09952613	SRR7783974
Outbreak	PNUSAS052062	SAMN09952612	SRR7784004
Outbreak	PNUSAS052063	SAMN09952611	SRR7783977
Outbreak	PNUSAS052064	SAMN09952610	SRR7783992
Outbreak	PNUSAS052556	SAMN09990348	SRR7803897
Outbreak	PNUSAS052557	SAMN09990347	SRR7803882
Outbreak	PNUSAS053530	SAMN10092026	SRR7876501
Outbreak	PNUSAS055747	SAMN10170832	SRR7958763
Outbreak	PNUSAS056152	SAMN10170849	SRR7958799
Outbreak	PNUSAS053575	SAMN10088709	SRR7874551
Outbreak	PNUSAS054982	SAMN10240689	SRR8053892
Outbreak	PNUSAS053734	SAMN10139135	SRR7909847
Outbreak	PNUSAS053735	SAMN10139132	SRR7909850
Outbreak	PNUSAS054069	SAMN10251528	SRR8069580
Outbreak	PNUSAS056202	SAMN10230877	SRR8003746
Outbreak	PNUSAS056206	SAMN10241301	SRR8054461
Outbreak	PNUSAS057229	SAMN10277258	SRR8092125
Outbreak	PNUSAS062358	SAMN10537766	SRR8294452
Outbreak	PNUSAS046552	SAMN09689671	SRR7536739
Outbreak	PNUSAS048173	SAMN09787966	SRR7664494
Outbreak	PNUSAS062359	SAMN10611251	SRR8348385
Outbreak	PNUSAS047057	SAMN09872864	SRR7728352
Outbreak	PNUSAS056704	SAMN10266573	SRR8083706
Outbreak	PNUSAS056022	SAMN10222205	SRR7985472
Outbreak	FDA00013605	SAMN10381750	SRR8159839
Outbreak	FDA00013606	SAMN10382037	SRR8159842
Outbreak	PNUSAS045588	SAMN09650512	SRR7514404
Outbreak	PNUSAS067171	SAMN10884600	SRR8545570
Outbreak	PNUSAS060239	SAMN10391421	SRR8170389
Outbreak	PNUSAS047694	SAMN09909014	SRR7750757
Outbreak	PNUSAS061422	SAMN10580847	SRR8299240
Outbreak	PNUSAS063744	SAMN10751717	SRR8444123
Outbreak	PNUSAS061688	SAMN10505660	SRR8268542
Outbreak	PNUSAS062706	SAMN10538133	SRR8294664
Outbreak	PNUSAS062967	SAMN10585260	SRR8303559
Outbreak	PNUSAS063364	SAMN10601771	SRR8327695
Sporadic	PNUSAS057300	SAMN10240686	SRR8053907
Sporadic	2016K-0248	SAMN04993531	SRR3499737
Sporadic	PNUSAS033489	SAMN08630761	SRR6799047
Sporadic	PNUSAS038690	SAMN08955947	SRR7039720
Sporadic	PNUSAS038696	SAMN08930265	SRR7001532
Sporadic	PNUSAS030162	SAMN08211524	SRR6480181
Sporadic	PNUSAS037766	SAMN08815106	SRR6916391
Sporadic	PNUSAS040104	SAMN09091298	SRR7132608
Sporadic	PNUSAS061845	SAMN10518307	SRR8274805
Sporadic	PNUSAS061847	SAMN10518305	SRR8274801
Sporadic	PNUSAS061848	SAMN10770207	SRR8454586
Sporadic	PNUSAS038847	SAMN08963998	SRR7049745
Sporadic	PNUSAS063181	SAMN10584906	SRR8303301
Sporadic	PNUSAS046326	SAMN09689677	SRR7536724
Sporadic	PNUSAS042648	SAMN09479521	SRR7419901
Sporadic	PNUSAS034918	SAMN08743519	SRR6870275
Sporadic	PNUSAS057496	SAMN10240989	SRR8054163
Sporadic	PNUSAS038592	SAMN08945500	SRR7028084
Sporadic	PNUSAS038894	SAMN08981826	SRR7063465
Sporadic	PNUSAS041096	SAMN09474527	SRR7414436
Sporadic	PNUSAS054661	SAMN10257710	SRR8076085
Sporadic	PNUSAS048141	SAMN09755202	SRR7633598
Sporadic	PNUSAS017073	SAMN07350934	SRR5851154
Sporadic	PNUSAS040621	SAMN09237835	SRR7193891
Sporadic	PNUSAS055624	SAMN10222477	SRR7985574
Sporadic	PNUSAS057433	SAMN10320080	SRR8113637
Sporadic	PNUSAS046656	SAMN09696605	SRR7545607
Sporadic	PNUSAS040234	SAMN09294293	SRR7247354
Sporadic	PNUSAS040254	SAMN09519741	SRR7456692
Sporadic	PNUSAS047354	SAMN09714934	SRR7591594
Sporadic	PNUSAS053716	SAMN10134397	SRR7906564
Sporadic	PNUSAS052130	SAMN10134418	SRR7906580
Sporadic	PNUSAS036613	SAMN08774930	SRR6881523
Sporadic	PNUSAS049033	SAMN09788102	SRR7664672
Sporadic	PNUSAS050055	SAMN09843310	SRR7701273
Sporadic	PNUSAS050860	SAMN09905893	SRR7747029
Sporadic	PNUSAS056779	SAMN10276732	SRR8092163
Sporadic	PNUSAS040174	SAMN09831548	SRR7691850
Sporadic	PNUSAS052189	SAMN09990407	SRR7803908
Sporadic	FSIS21821078	SAMN08545429	SRR6736454
Sporadic	FSIS31800295	SAMN08848640	SRR6932666
Sporadic	PNUSAS049465	SAMN09862802	SRR7719546
Sporadic	PNUSAS057705	SAMN10424742	SRR8189145
Sporadic	PNUSAS057720	SAMN10424924	SRR8189168
Sporadic	PNUSAS058503	SAMN10450867	SRR8216316
Sporadic	PNUSAS046670	SAMN09724598	SRR7608279
Sporadic	PNUSAS047626	SAMN10366636	SRR8145226
