# Supplementary material for: Evaluation of whole and core genome multilocus sequence typing allele schemes for Salmonella enterica outbreak detection in a national surveillance network, PulseNet USA
Source: Front Microbiol. 2023 Sep 21;14:1254777. doi: 10.3389/fmicb.2023.1254777 (PMC10558246; doi:10.3389/fmicb.2023.1254777)
Supplement: Supplementary file 7 [file Data_Sheet_1.ZIP]

Archive with 1 entries (1 files):
- Supplementary Data File_Salmonella_wgMLST_Reference Alleles.fasta
