# Supplementary material for: Evaluation of whole and core genome multilocus sequence typing allele schemes for Salmonella enterica outbreak detection in a national surveillance network, PulseNet USA
Source: Front Microbiol. 2023 Sep 21;14:1254777. doi: 10.3389/fmicb.2023.1254777 (PMC10558246; doi:10.3389/fmicb.2023.1254777)
Supplement: Supplementary file 7 [file Data_Sheet_1.ZIP › Supplementary Data File_Salmonella_wgMLST_Reference Alleles.fasta]

>SALM_1_1
ATGAAAAAATCACTTACGGCAGTGCTGCTGACCACCGGCTTGATTCTTGGGGGCGCGCAAAGCGCCTCCGCTGGCATCATCGTATCCAACCCCACCGAGCTGATTAAACAGGGTGAACAGCTTGAACAAATGGCTCAACAGCTGGAGCAGCTTAAAAGCCAGCTGGAGACGCAGAAAAATATGTATGAGTCGATGGCTAAAACAACCAACCTGGGCGATCTGCTGGGGACGTCAACCAATACGCTGGCGAATAACCTGCCTGACAACTGGAAAGAGGTGTACAGCGACGCGATGAACTCCAGTTCGTCGGTCACGCCTTCTGTTAACAGCATGATGGGCCAGTTTAATGCTGAGGTTGACGACATGACGCCCAGCGAAGCAATCGCCTATATGAACAAAAAGCTGGCGGAAAAAGGTGCTTACGACCGTGTGATGGCCGAAAAAGCCTACAACAACCAGATGCAAGAGCTGAGCGATATGCAGGCGCTGACGGAGCAGATTAAATCGACGCCAGACCTGAAATCCATTGCCGACCTGCAAGCACGTATCCAGACGTCACAAGGCGCTATACAGGGTGAGCAGGCGAAGCTGAATTTGATGAATATGTTACAGCAATCGCAGGACAAACTTTTGCGCGCACAGAAGGATCGTGCGACCCGTAATTTTGTTTTTGGAACCGGTGGGGACGTTACCGCGTCACCTTCAATTAACTGA
>SALM_1_2
ATGAAAAAAACACTGACGGCAGTATTGCTGACCACCGGCCTGATTCTGGGAGGCGCGCAAAGCGCTTCCGCAGGCATCATCGTGACCAACCCTACTGAGCTGGCTAAACAGGTCGAGCAGCTTCAGCAAATGGCGCAGCAGCTGGAGCAGCTTAAAAGCCAGCTGCAAACGCAGAAAAATATGTATGAGTCGATGGCAAAGACAACCAACCTGGGCGATCTGCTGGGGACGTCTACCAGCACGCTGGCAAATAATTTGCCGGACAACTGGAAGGAGATCTACAGCGACGCCATGAACTCCAGTTCTTCCGTCACGCCTTCAGTTAACAGCATGATGGGCCAGTTTAATGCGGAAGTTGACGACATGACGCCCAGCGAAGCAATTACCTACATGAACAAAAAGCTGGCTGAAAAAGGCGCTTATGACCGCGTTATGGCAGAAAAAGCCTACAACAACCAGATGCAGGAACTAACCGATATGCAGGAGCTGACGGAGCAGATTAAAACGACTCCAGACCTGAAATCGATTGCTGACTTACAGGCCCGTATCCAGACGTCACAGGGTGCTATTCAGGGTGAGCAGGCGAAGCTGAATCTGATGAACATGTTGCAGCAGTCACAGGACAAGCTATTACGTGCGCAGAAAGAACGTGCCACCCACAATTTTGTTTTTGGAACCGGCGGGGACGTTACCGCGTCACCTTCAATTAACTGA
>SALM_2_1
ATGAAAAAACTACTGCTGCTTATCCCTTTCTTCCTGGTGGCCTGCGACGCTTCGCATGACGTTGATTGGTACAAAAAGCATGACAAAGAGCGCAAGGCAACGATCGAGGAGTGCAAGAAGAATGCTGATGAACTCCAGAAGCCAGACTGCAAAAACGCGCGTGAGGCTGATCGCCAGCTGTTTGTTCACGGTAAAGAGGACGGTGAAATTAACTCACCGAAAATTTAA
>SALM_2_2
ATGAAAAAACTACTGCTTGTTATCCCTTTCCTCCTGGTGGCCTGCGATGCCTCGCATGACGTGGAGTGGTACAAAAAACATGAGAAAGAGCGCAAGGCAACAATTCAGGAATGCAAGAAAGACGCGGATGAACTTCAGAAACCTGATTGCAAAAACGCGCGCGAAGCCGATCGTCAGCTGTTTGTGTTCGGCAAAAAAGACGGCGAAATCAATTCACCGAAAATTTAG
>SALM_3_1
ATGGCATTCACCCTAGTCGCAGACATTTTCGCAAAAGTAGACGGGGCGATTACGTCAATGGTGAGCGCCAATGTTGCCACCATTATCTCTGATGTAACGCCTCTGATTGCCACCTGTCTGACAATCAAGCTGATGGTTCAGGGGATGTACTCAGCGTTTAATCCGGGGGCGGGCGACAGCCTGAGTTCGCTGATTAAAGAGTATCTTTCCATAGCCCTTATCCTGAGCTTTGCAACGGCGGGCGGCTGGTATCAACAGGAACTGGTCAACGTGGCGCTTCACCTGCCGGATGATTTTGCTGGGATACTGTCTGCCCCTAATAAAGTCGGTGCAAGTGGCGTACCGGCGATTATTGATAGCGGTATTGAAAAAGGTATCAAGATCGTCAACACCGCATGGGAAGCCGCAGACGTGTTTTCATCGAGCGGCCTGGCCGCGTATGCCATTGGCGGCATTATGATGATTGCTACCGTTGTGCTGGGCGGCCTCGGTGCGGGCTTTGTGATCATGGCTAAAATCCTTCTGGCCGTTACGCTTTGTTTTGGCCCGATTGCAATCTTCTGCCTGCTGTGGGGAGCGACAAAAAACATCTTTGCTCGCTGGCTGGCGTCGGTCATTAACTATGGCCTTGTCGTCGTCATTCTTGCGCTCGTGTTTGGTTTCATCATGCAGATGTTCGACAACCTCCTGTCCTCGATGAACTCTGATGCCGCTTACTCATCAATCACTGGTTCTATCTCCGCCTTATTACTGACGGTCATTTCCGTTTTCGTTCTGTTCCAGATTCCGCAAATTGCCGCCAGCTGGGGTAGCGGTATCAGCGCCGGAGTTGCTGACGCCGCACGCTCTACGGGTTCTTCCATGCAGGCGCTTGGCAATATGGGCAGCCACGGCATGTTTGGCGGTAATGCGTTCAGAGGCGGTAACAGTGGCGGCGGCCAGCAATCGGCAGGTGGAGGAAGTGGCAGCAACAGCGGAGGAAGCAGTGGTTCTAATTTAAGTGGTAAGGCAAGGGGCAGTCGAGGGAAGAAGGCTGCATAA
>SALM_3_2
ATGGCATTCACCCTGGTACAAGACATTTTCGCAAAAGTAGACGGGGCGATTACGTCAATGGTGAGCGCCAACGTTGCCACCATTATCTCTGACGTTACGCCTCTGGTGGCAACCTGCCTGACCATAAAGCTGATGATGCAGGGCTTGTACTCGATGTTTAATCCGGGGGCAGGCGACAGCCTAAGCTCGCTGATTAAAGAGTATCTATCTATAGCCCTTATCCTGAGCTTTGCGACGGCAGGCGGCTGGTTTCAGCAGGATTTGGTTAATGTGGCGCTTCACATGCCAGATGATTTTGCTGGCATCTTATCTTCCCCTGATAAAGTCGAAGCCAGCGGCGTACCGGCGATCATTGATAGCGGTATTGAAAAAGGCGTCAGGATTGTAAATACAGCGTGGGATGCGGCAGATGTATTTTCGTCAAGCGGTCTGGCCGCATATGCCATTGGCGGAATTATGTTGGTTGCTACCGTTGTGCTGGGTGGCCTCGGTGCGGGCTTTGTGATCATGGCGAAAATCCTTCTTGCCGTTACGCTTTGTTTCGGCCCGATTGCCATTTTCTGCCTGCTGTGGGGGCCAACAAAAAACATCTTCGCGCGCTGGCTTGGATCGGTAATCAACTACGGGCTGGTCGTTGTCGTGCTGGCTCTCGTGTTTGGTTTCATCATGCAGATGTTCGACAACCTTCTGTCCTCGATGAACTCCGATGCGGCCTATTCATCTATCACTGGCTCTATGGCCGCGCTGCTGCTGACCATTATCTCTATCTTTGTTCTGTTTCAGATCCCGCAGGTCGCCCAGAGCTGGGGTAGCGGTATCAGTGCCGGTGTCGCAGATGCTGCACGTTCTACCGGTTCTTCAATGCAGGCGCTTGGCAACATGGGTAGTCATGGCATGTTTGGCGGTAATGCGTTCCGGGGCGGTAATACCGGCGGCGGCCAGCAATCGGCAGGTGGAGGAAGTGGCAGCAACAGCGGAGGAAGCAGTGGTTCTAATTTAAGTGGTAAGGCAAGGGGCAGTCGCGGGAAGAAGGCTGCATAA
>SALM_4_1
ATGCTTGATATAACCACGATTACCCGCCAGAACGTCACTAGCGTTGTGGGCTACTACTCTGATGCAAAGGATGATTACTACAGTAAGGATTCATCATTCACGTCCTGGCAGGGAACCGGAGCTGAAGCCCTCGGCTTGTCCGGGGACGTTGAATCAGCCCGGTTTAAAGAGCTGCTTGTCGGTGAGATAGATACCTTCACGCATATGCAGCGACACGTGGGTGATGCCAAAAAAGAGCGTCTGGGCTACGACCTGACGTTTTCAGCGCCTAAAGGGGTATCCATGCAGGCGCTGATACACGGCGATAAAACCATTATCGAGGCTCATGAAAAAGCTGTTGCCGCTGCTGTGCGTGAAGCTGAAAAACTCGCGCAGGCCCGGACGACTCGCCAGGGGAAATCAGTAACCCAGAATACCAATAACCTTGTCGTCGCTACTTTCCGCCACGAAACGTCCAGGGCGCTAGATCCTGATTTGCACACACACGCTTTTGTCATGAACATGACCCAGCGCGAGGACGGCCAGTGGCGCGCGCTCAAAAATGATGAGCTGATGCGTAACAAAATGCACCTGGGCGATGTTTACAAACAGGAGCTGGCGTTGGAGTTGACCAAAGCCGGTTATGAGCTGCGTTACAACAGCAAAAATAACACGTTCGATATGGCCCATTTTTCAGATGAACAGATTCGCGCTTTTTCCCGCCGGTCGGAGCAAATTGAAAAGGGACTCGCTGCAATGGGTCTGACGCGGGAAACCGCCGATGCTCAGACGAAAAGCCGCGTCTCGATGGCTACGCGTGAAAAGAAAACAGAGCATTCCCGTGAAGAAATTCACCAGGAATGGGCCAGCCGCGCCAAAACGCTCGGCATTGATTTTGATAACCGTGAATGGCAGGGACACGGTAAACCTCTGGAGGCTGATATAGCGCGCAACATGGCCCCGGATTTTACCAGCCCGGAGGTTAAAGCTGACCGGGCTATCCAGTTTGCAGTTAAGTCGCTGTCAGAGCGCGATGCCAGCTTTGAACGCCAGAAGCTGATTCAAATCGCTAATAAGCAGGTGCTGGGCCATGCCACAATAGCCGATGTTGAAAAAGCGTACCTGAAGGCGGTACAGAAGGGCGCCATCATCGAGGGCGAAGCCCGGTATCAATCAACTCTGAAGGTCGGTGCTTCAGTTATGGCCGAAACTCTGACGCGCAAAGAGTGGATCGACTCGCTGACGAATAGCGGGATGCGTGCGGATAAAGCCCGTTTTGCGGTAGATGATGGTATTAAAAACGGCAGGCTTAAAAAGACCAGCCACCGCGTCACTACCGTGGAGGGTATTCGCCTTGAGCGTTCCATTCTGACTATCGAATCACGCGGCCGGGGGCAGATGCCGCGACAGCTGACCGCAGAGATTGCAGGCCAGCTGCTTGCCGGGAAAACCCTCAAGAAGGAGCAGATGCGCGCGGTTACAGAAATTGTGACGAGCAAAGATCGGTTTGTGGCCGCACATGGTTACGCCGGTACCGGTAAAAGCTATATGACGATGGCCGCTAAAGAGCTGCTGGAGTCACAAGGGCTGAAGGTCACGGCGCTGGCCCCCTATGGGACACAGAAAAAAGCGCTTGAAGATGATGGATTACCGGCCCGCACCGTTGCCGCTTTCCTCAAAGCGAAGGATAAAAAGCTGGATGAAAAATCAGTCGTATTCATTGATGAAGCCGGGGTTATACCCGCCCGACAGATGAAACAGCTGATGGAGGTAATCGAGAAGCATAACGCTCGCGCGGTATTCCTGGGGGATACGTCACAGACGAAAGCGGTAGAAGCCGGTAAGCCTTTTGAGCAGCTGATTAAAGCAGGTATGCAGACCAGCTACATGAAAGACATTCAGCGACAGAAGAATGAAGTTTTGCTTGAGGCGGTTAAGTATGCCGCTGAAGGTAATGCCGCGCGCGCCCTGAAAAATATCACCGGCGTGAACGAACTGAAGGAAGAAGCGCCCCGACTCGCTCAACTTGCCGATCGCTACCTGTCTCTGTCCTCAGAACAACAGGATGCCACCCTGATAATCTCTGGTACGAACGCCTCACGCAAAACCCTCAATGACTACATCCGGGGCAATCTGGGGCTTGCCGGAACCGGCGAAACGTTCACGCTACTTGACCGCGTGGATTCGACACAGGCGGAACGCCGCGACAGCCGTTATTTCAGTAAAGGGCAAATCATTATCCCCGAACAGGATTACAAAAATGGTATGAAGCGGGGCGAGTCTTACCAGGTTCTTGATACCGGGCCGGGCAACAAATTGACGGTTGAAAGCATCAGCGGTGAGCAGATCGCTTTCAGCCCGCGTACACACACCAAGCTGTCTGTATACCAGGCAGTCAGCGCCGAACTGGCGCCGGGCGATAAGGTTATGGTAACGCGTAACGATAAAACGCTGGACGTTGCCAACGGCGACCGCTTCACGGTGAAAACCGTGGAGGGTGAAAAACTGACGCTTGAGGACAAAAAAGGGCGCACGGTTGAGCTGGATAAAAAACAGGCTTCTTATCTTTCCTATGCTTATGCAACCACCGTCCACAAATCCCAGGGGCTTACCTGTGATCGCGTGTTGTTCAACATAGATACCAAATCGCTTACCACTTCTAAGGACGTTTTTTATGTTGGTATTTCGCGTGCGCGTCATGAGGTGGAAATTTTTACCGACGATAAAAAATCTTTGGCATCGAGCGTGAGCCGCGACAGCCCGAAAACCACGGCCGCAGAAATTGACCGTTTCTTTGGGCTTGAGGCCAGGTTTAAGGATATTGGCCGCGATACCAGTTTAGAAACCCGATCAGCTGAAAAAGGTCTGCCAGAAGCCACGGGGGAAAGCATGGCGTTTAACCAGAAACCCGATGAACATAACATGACAACCGGCACTGATTATCAGCCGGTGAGCAACGCAGAGGACGCCTTTCATCTTAAGCAGAACCCTATGGATGATTCCGTTGGCCTGCGGCGTCATGAAGCACAGCAAAATGATGCAGAGCTGGCCCATGATTATGCTGCTGCCGACGATCAGCAGTGGAGCGCGCAGGAGTATGCCGATTACGAGCATTATGCCGAAGCATCCGACTACGACTTTGACAGCAGCATTTACGACGATTACGCCATGCCGCAGACGTCTCAGGCGGAACAGAGCCATACCGGAAAAGAACACACCCATGAGCATGAGCATGAAGAAGGGGGCCATGAAATCTGA
>SALM_4_2
ATGCTTGATATAACCACGATTACCCGCCAGAACGTCACTAGCGTTGTGGGCTACTACTCTGATGCAAAGGATGATTACTACAGTAAGGATTCATCATTCACGTCCTGGCAGGGAACCGGAGCTGAAGCCCTCGGCTTGTCCGGGGACGTTGAATCAGCCCGGTTTAAAGAGCTGCTTGTCGGTGAGATAGATACCTTCACGCATATGCAGCGACACGTGGGTGATGCCAAAAAAGAGCGTCTGGGCTACGACCTGACGTTTTCAGCGCCTAAAGGGGTATCCATGCAGGCGCTGATACACGGCGATAAAACCATTATCGAGGCTCATGAAAAAGCTGTTGCCGCTGCTGTGCGTGAAGCTGAAAAACTCGCGCAGGCCCGGACGACTCGCCAGGGGAAATCAGTAACCCAGAATACCAATAACCTTGTCGTCGCTACTTTCCGCCACGAAACGTCCAGGGCGCTAGATCCTGATTTGCACACACACGCTTTTGTCATGAACATGACCCAGCGCGAGGACGGCCAGTGGCGCGCGCTCAAAAATGATGAGCTGATGCGTAACAAAATGCACCTGGGCGATGTTTACAAACAGGAGCTGGCGTTGGAGTTGACCAAAGCCGGTTATGAGCTGCGTTACAACAGCAAAAATAACACGTTCGATATGGCCCATTTTTCAGATGAACAGATTCGCGCTTTTTCCCGCCGGTCGGAGCAAATTGAAAAGGGACTCGCTGCAATGGGTCTGACGCGGGAAACCGCCGATGCTCAGACGAAAAGCCGCGTCTCGATGGCTACGCGTGAAAAGAAAACAGAGCATTCCCGTGAAGAAATTCACCAGGAATGGGCCAGCCGCGCCAAAACGCTCGGCATTGATTTTGATAACCGTGAATGGCAGGGACACGGTAAACCTCTGGAGGCTGATATAGCGCGCAACATGGCCCCGGATTTTACCAGCCCGGAGGTTAAAGCTGACCGGGCTATCCAGTTTGCAGTTAAGTCGCTGTCAGAGCGCGATGCCAGCTTTGAACGCCAGAAGCTGATTCAAATCGCTAATAAGCAGGTGCTGGGCCATGCCACAATAGCCGATGTTGAAAAAGCGTACCTGAAGGCGGTACAGAAGGGCGCCATCATCGAGGGCGAAGCCCGGTATCAATCAACTCTGAAGGTCGGTGCTTCAGTTATGGCCGAAACTCTGACGCGCAAAGAGTGGATCGACTCGCTGACGAATAGCGGGATGCGTGCGGATAAAGCCCGTTTTGCGGTAGATGATGGTATTAAAAACGGCAGGCTTAAAAAGACCAGCCACCGCGTCACTACCGTGGAGGGTATTCGCCTTGAGCGTTCCATTCTGACTATCGAATCACGCGGCCGGGGGCAGATGCCGCGACAGCTGACCGCAGAGATTGCAGGCCAGCTGCTTTCCGGGAAAACCCTCAAGAAGGAGCAGATGCGCGCGGTTACAGAAATTGTGACGAGCAAAGATCGGTTTGTGGCCGCACATGGTTACGCCGGTACCGGTAAAAGCTATATGACGATGGCCGCTAAAGAGCTGCTGGAGTCACAAGGGCTGAAGGTCACGGCGCTGGCCCCCTATGGGACACAGAAAAAAGCGCTTGAAGATGATGGATTACCGGCCCGCACCGTTGCCGCTTTCCTCAAAGCGAAGGATAAAAAGCTGGATGAAAAATCAGTCGTATTCATTGATGAAGCCGGGGTTATACCCGCCCGACAGATGAAACAGCTGATGGAGGTAATCGAGAAGCATAACGCTCGCGCGGTATTCCTGGGGGATACGTCACAGACGAAAGCGGTAGAAGCCGGTAAGCCTTTTGAGCAGCTGATTAAAGCAGGTATGCAGACCAGCTACATGAAAGACATTCAGCGACAGAAGAATGAAGTTTTGCTTGAGGCGGTTAAGTATGCCGCTGAAGGTAATGCCGCGCGCGCCCTGAAAAATATCACCGGCGTGAACGAACTGAAGGAAGAAGCGCCCCGACTCGCTCAACTTGCCGATCGCTACCTGTCTCTGTCCTCAGAACAACAGGATGCCACCCTGATAATCTCTGGTACGAACGCCTCACGCAAAACCCTCAATGACTACATCCGGGGCAATCTGGGGCTTGCCGGAACCGGCGAAACGTTCACGCTACTTGACCGCGTGGATTCGACACAGGCGGAACGCCGCGACAGCCGTTATTTCAGTAAAGGGCAAATCATTATCCCCGAACAGGATTACAAAAATGGTATGAAGCGGGGCGAGTCTTACCAGGTTCTTGATACCGGGCCGGGCAACAAATTGACGGTTGAAAGCATCAGCGGTGAGCAGATCGCTTTCAGCCCGCGTACACACACCAAGCTGTCTGTATACCAGGCAGTCAGCGCCGAACTGGCGCCGGGCGATAAGGTTATGGTAACGCGTAACGATAAAACGCTGGACGTTGCCAACGGCGACCGCTTCACGGTGAAAACCGTGGAGGGTGAAAAACTGACGCTTGAGGACAAAAAAGGGCGCACGGTTGAGCTGGATAAAAAACAGGCTTCTTATCTTTCCTATGCTTATGCAACCACCGTCCACAAATCCCAGGGGCTTACCTGTGATCGCGTGTTGTTCAACATAGATACCAAATCGCTTACCACTTCTAAGGACGTTTTTTATGTTGGTATTTCGCGTGCGCGTCATGAGGTGGAAATTTTTACCGACGATAAAAAATCTTTGGCATCGAGCGTGAGCCGCGACAGCCCGAAAACCACGGCCGCAGAAATTGACCGTTTCTTTGGGCTTGAGGCCAGGTTTAAGGATATTGGCCGCGATACCAGTTTAGAAACCCGATCAGCTGAAAAAGGTCTGCCAGAAGCCACGGGGGAAAGCATGGCGTTTAACCAGAAACCCGATGAACATAACATGACAACCGGCACTGATTATCAGCCGGTGAGCAACGCAGAGGACGCCTTTCATCTTAAGCAGAACCCTATGGATGATTCCGTTGGCCTGCGGCGTCATGAAGCACAGCAAAATGATGCAGAGCTGGCCCATGATTATGCTGCTGCCGACGATCAGCAGTGGAGCGCGCAGGAGTATGCCGATTACGAGCATTATGCCGAAGCATCCGACTACGACTTTGACAGCAGCATTTACGACGATTACGCCATGCCGCAGACGTCTCAGGCGGAACAGAGCCATACCGGAAAAGAACACACCCATGAGCATGAGCATGAAGAAGGGGGCCATGAAATCTGA
>SALM_5_1
ATGGACGATAGAGAAAGAGGCTTAGCATTTTTATTTGCAATTACTTTGCCTCCAGTGATGGTATGGTTTCTAGTTGCAAAATTTACCTACGGTATTGATCCATCCACGGCTAAATACCTGATTCCGTATCTGGTTAAGAATACTTTTTCGCTATGGCCTTTATGGTCAGCTTTAATTGCAGGCTGGTTTATTGGTGTTGGCGGTCTGATCGCTTTTATCATTTATGATAAATCACGCGTGTTTAAAGGCGAAAGATTCAAAAAGATTTATCGTGGTACAGAGCTTGTTCGCGCCAGAACACTCGCTGATAAAACACGCGAAAGAGGTGTCAACCAGTTAACCGTGGCTAATATCCCCATACCTACATACGCTGAGAACTTGCATTTTTCGATTGCCGGTACAACCGGTACTGGTAAAACCACAATTTTCAATGAACTGTTATTTAAGAGCATCATTAGAGGCGGCAAAAATATTGCTTTAGATCCAAATGGGGGGTTCTTAAAGAATTTCTATCGTCCCGGCGATGTTATTTTAAACGCCTATGATAAACGCACTGAAGGCTGGGTGTTTTTCAATGAAATTCGCCGTTCATATGATTACGAGCGCTTAGTGAACTCTATTGTTCAGGAAAGCCCTGATATGGCTACTGAAGAATGGTTCGGCTATGGCCGTCTTATTTTTAGTGAAGTTTCGAAAAAACTTCACAGCCTATACAGCACAGTAACTATGGAAGAAGTTATTCACTGGGCCTGTAACGTTGACCAGAAAAAATTAAAAGAATTTTTAATGGGGACGCCTGCCGAAGCTATTTTTTCCGGGTCTGAAAAAGCAGTTGGAAGCGCGCGATTTGTTCTCAGTAAGAATCTTGCCCCACATTTGAAAATGCCGGAAGGTAATTTTTCCCTGCGTGACTGGCTTGATGATGGAAAGCCGGGAACCCTGTTTATCACCTGGCAGGAAGAAATGAAAAGGTCACTTAATCCGCTAATTTCCTGCTGGCTGGATTCGATTTTTTCTATCGTGCTGGGTATGGGTGAAAAAGAAAGCCGCATTAATGTATTTATTGACGAGCTGGAATCACTCCAGTTTCTGCCAAACCTCAACGATGCACTGACCAAAGGGCGTAAAAGCGGTCTGTGTGTTTATGCTGGCTATCAAACCTATTCTCAGCTGGTTAAGGTTTATGGTCGGGATATGGCTCAGACCATTCTGGCTAACATGCGTTCTAACATCGTGCTGGGCGGCAGCCGTCTCGGTGATGAAACGTTGGATCAAATGTCGCGCTCACTCGGTGAGATAGAAGGCGAAGTTGAGCGTAAAGAATCCGATCCTCAGAAGCCCTGGATTGTCCGTAAACGCCGCGACGTTAAAGTTGTTCGTGCCGTAACGCCTACCGAAATATCAATGTTGCCAAACCTCACCGGCTATCTGGCGTTGCCTGGTGATATGCCCGTCGCTAAGTTCAAGGCTAAACACGTTAAATACCATCGCAAAAACCCTGTTCCTGGCATTGAACTGAGGGAGATCTGA
>SALM_5_2
ATGGACGATAGAGAAAGAGGCTTAGCATTTTTATTTGCAATTACTTTGCCTCCAGTGATGGTATGGTTTCTAGTTGCAAAATTTACCTACGGTATTGATCCATCCACGGCTAAATACCTGATTCCGTATCTGGTTAAGAATACTTTTTCGCTATGGCCTTTATGGTCAGCTTTAATTGCTGGCTGGTTTATTGGTGTTGGCGGTCTGATCGCTTTTATCATTTATGATAAATCACGCGTGTTTAAAGGCGAAAGATTCAAAAAGATTTATCGTGGTACAGAGCTTGTTCGCGCCAGAACACTCGCTGATAAAACACGCGAAAGAGGTGTCAACCAGTTAACCGTGGCTAATATCCCCATACCTACATACGCTGAGAACTTGCATTTTTCGATTGCCGGTACAACCGGTACTGGTAAAACCACAATTTTCAATGAACTGTTATTTAAGAGCATCATTAGAGGCGGCAAAAATATTGCTTTAGATCCAAATGGGGGGTTCTTAAAGAATTTCTATCGTCCCGGCGATGTTATTTTAAACGCCTATGATAAACGCACTGAAGGCTGGGTGTTTTTCAATGAAATTCGCCGTTCATATGATTACGAGCGCTTAGTGAACTCTATTGTTCAGGAAAGCCCTGATATGGCTACTGAAGAATGGTTCGGCTATGGCCGTCTTATTTTTAGTGAAGTTTCGAAAAAACTTCACAGCCTATACAGCACAGTAACTATGGAAGAAGTTATTCACTGGGCCTGTAACGTTGACCAGAAAAAATTAAAAGAATTTTTAATGGGGACGCCTGCCGAAGCTATTTTTTCCGGGTCTGAAAAAGCAGTTGGAAGCGCGCGATTTGTTCTCAGTAAGAATCTTGCCCCACATTTGAAAATGCCGGAAGGTAATTTTTCCCTGCGTGACTGGCTTGATGATGGAAAGCCGGGAACCCTGTTTATCACCTGGCAGGAAGAAATGAAAAGGTCACTTAATCCGCTAATTTCCTGCTGGCTGGATTCGATTTTTTCTATCGTGCTGGGTATGGGTGAAAAAGAAAGCCGCATTAATGTATTTATTGACGAGCTGGAATCACTCCAGTTTCTGCCAAACCTCAACGATGCACTGACCAAAGGGCGTAAAAGCGGTCTGTGTGTTTATGCTGGCTATCAAACCTATTCTCAGCTGGTTAAGGTTTATGGTCGGGATATGGCTCAGACAATTCTGGCTAACATGCGTTCTAACATCGTGCTGGGCGGCAGCCGTCTCGGTGATGAAACGTTGGATCAAATGTCGCGCTCACTCGGTGAGATAGAAGGCGAAGTTGAGCGTAAAGAATCCGATCCTCAGAAGCCCTGGATTGTCCGTAAACGCCGCGACGTTAAAGTTGTTCGTGCCGTAACGCCTACCGAAATATCAATGTTGCCAAACCTCACCGGCTATCTGGCGTTGCCTGGTGATATGCCCGTCGCTAAGTTCAAGGCTAAACACGTTAAATACCATCGCAAAAACCCTGTTCCTGGCATTGAACTGAGGGAGATCTGA
>SALM_6_1
ATGCCAATAATAACCGCAAAAGTATCAGATGAACTTTTGGCCTATATAGACCTGGTTTCAGGAGGTAATCGGTCAGATTATCTGCGGCGCTGCCTTGAAGCTGGCCCAGGTGATCGGGAGTCCGGGTTGAAAATAGTTGCCGACCGGCTGAGCGACGTAAATCGCAAACTGGATTATCTTTTTGACCGTGCTTCAGATGCGGATTTTGGCCCACTGCGCGATGAGCTGAAGGCAATAACCGAAACGCTATCTGGCGTAAAATTCCCACCGGCAGGACAGATGATGTTGCATGAATCACTCGCTATTGAAACGCTAATCCTCCTGCGCTCGATAGCAGAACCGGGCAAAACCAAAGCGGCAAAAGCAGAGGTTGAACGTAACGGCTACAAAGTCTGGGAACCAAAAAAGGAGCGCTGA
>SALM_7_1
ATGAAGCCCAAAAGTATCAGGGCGGCACTTCAGTTGATGTTGCCGGAAATAGAAGAAATGATGTCACTGGGAGTTTCCAGGGCGGAAATTTATAAAGCAGTTTCTGAACGCTTCGGCCTGGAAGGTGTGAACGTTCGTAGCTTTGATACGTCCCTATATAGAGCGCGGCAAATCCGGAAAAATGGAATGCACAATACACATGGAAGGATGCCGAACAATGAAGATAGTGTATTGCACAATACACAAAATGGAGGTAGCGAGAAAGGTGCAGAGGAAAGTGTATTGCACAATACACAAACGCCGCCTGAGCCTGAACCGCAAGGAAGTGAAAAAAAAGAAAGTCCCGGCATTATTGATAAAGAGTTCTTCAATAAAATCAGTGAAGATTTCGACCCTAAGATGTTCAACAAAAAATTCTGA
>SALM_8_1
ATGAAAGTAGCGGTTATTAATTACAGTGGCAGCGTTGGCAAAACTTTAGTTTCAACTTACCTTCTCGCCCCGCGCCTGAAAGATGCGAAATTTTTCGCGGTCGAAACCATTAACCAATCAGCGTCTGACTTAGGGATTGAAAATGTCACCAGTTTTAAAGGTGATGATTTCTCCCGTCTGATTGAAGATGTGGTTTTTGAAGATGCAGCGATTATTGATATTGGCGCGTCAAACGTGGAACCGTTTTTAATGGCAATGTCCCGCTTCGATGGCGGCGCAAATGAATTTGATATGTATTTCATTCCGGTAACGCCGGAAGATAAAGCCATTAAAGAAAGTATGAAAACGGCGCACACGTTAAGCAAGGCTGGCGTGGATAACAAAAAGATTATCTTTGTTCCAAACCGCGTTAATCCGGGTGATGATGTTGAAAATGTTTTCGGCCCGATTTTCGACTTTGTGAAACAAACTAAAGTAGGCCGCATTAATAAAAACTCTGCGATCTATAATAGTGAGGTGTACGAATATCTTGCACACCATAAAATTTCTTTTGAAACGCTGACCGCTGAAGATGCGGAAGAATTTAAAGCCCGCGCTAAAGCATCAGCTGACGCAGACGAACGCCGCAAAATGGCGCGTCGTTATACTTACATGAAGCAGGCTATCCCGGTTAAGAGCAACCTGGATAAAACATTCTCCCTGTTAATCGGAGATTAA
>SALM_8_2
ATGAAAGTAGCGGTAATTAATTACAGTGGCAGCGTTGGTAAAACCTTAATTTCATCCTACCTGTTAGCCCCGCGTCTGACTGGAGCAAAATTCTATGCGGTTGAAACTATCAACCAGTCTGCTTCCGATCTGGGGATTGAGAATGTTTCCATTTTTAAAGGTGATGACTTTTCACGGTTGATTGAAGATATTGTTTTTGAAGATGCCGGGATTATTGATATTGGTGCGTCAAACGTAGAAGCGTTCCTGATGGCAATGTCCCGCTTTGACAGTGGCGCGAATGAATTTGATAAGTATGTAATCCCGGTTACGCCTGATAATAAGGCCATTGATGAAAGCCTGAAAACAGCACATACGTTAAGTAAGGCAGGTGTAAGCAGCGATAAAATCATCTTTGTTCCAAACCGCATTAGTCCAGATAGTGAAGTAGAGGATGTACTGGCGCCGGTATTTGAATTTGTCAAACGAACGAAAATTGGCAAAATCAGCAAGAAATCTGTTATTTATAACAGTGAAGTTTTCGAATATCTCGCGTATCACCGTATCTCATTCGAAGCATTGACCGCTGAAGATCCAGAAGAATTTAAAGCCCGCGCTAAACAAACAACGGATGCTGACGAGCGCAAAAAACTGGCCCGCCGTTATACCTACATGAAACAGGCAATTCCTGTTAAAGCTAATCTCGATAAAGCATATGCGGCTTTAATGGGAGAATAA
>SALM_8_3
ATGAAAGTAGCGGTAATTAATTACAGTGGCAGCGTTGGTAAAACCTTAATTTCATCCTACCTGTTAGCCCCGCGTCTGACTGGAGCAAAATTCTATGCGGTTGAAACTATCAACCAGTCTGCTTCCGATCTGGGGATTGAGAATGTTTCCATTTTTAAAGGTGATGACTTTTCACGGTTGATTGAAGATATTGTTTTTGAAGATGCCGGGATTATTGATATTGGTGCGTCAAACGTAGAAGCGTTCCTGATGGCAATGTCCCGCTTTGACAGTGGCGCGAATGAATTTGATAAGTATGTAATCCCGGTTACGCCTGATAATAAGGCCATTGATGAAAGCATGAAAACAGCACATACGTTAAGTAAGGCAGGTGTAAGCAGCGATAAAATCATCTTTGTTCCAAACCGCATTAGTCCAGATAGTGAAGTAGAGGATGTACTGGCGCCGGTATTTGAATTTGTCAAACGAACGAAAATTGGCAAAATCAGCAAGAAATCTGTTATTTATAACAGTGAAGTTTTCGAATATCTCGCGTATCACCGTATCTCATTCGAAGCATTGACCGCTGAAGATCCAGAAGAATTTAAAGCCCGCGCTAAACAAACAACGGATGCTGACGAGCGCAAAAAACTGGCCCGCCGTTATACCTACATGAAACAGGCAATTCCTGTTAAAGCTAATCTCGATAAAGCATATGCGGCTTTAATGGGAGAATAA
>SALM_9_1
ATGGAAAAGCAGCCAGATAAATTTGAAGTTCTGATGGATTGGTTTTTAGGTGACGCGAAGGAAATCACCGCAAGTCAGAAAGAAATGACTGAGATACTTTCTGCGCTTTCGGAAAAGCTGGCAAAAGACACCGAAAGTTTAGGAGAGACGGCAGACTCTCTTAAACGGACTTTAGTAGAAAACCAGCGTTCAATTAGCCTGGCAATTAGTGATGATGCTAAGGCGCGTGAGGAATTTCTGACGAAGTTCCGCCGCGCGCAGGCGTCCAGAGCTGAGACGTTAACCCGTCAGATCCTTTTTATTACAGCTGGCTGCACTATTGTGGGCGCCGCCGTGGGTGCCGCGATAGCCATAATTCTACTGAGATAA
>SALM_10_1
ATGAATGACCGACAGCGTGAACAAGCCCGTATTCGCCAGGCCCGGCGCCGCGCGCGACTCAAAGAGGAAGGCGCTAGCGTGACAGTCACGCTAACAAAACAGGAAGAAGCAATGTTACAGGAGCTTTGCCGGGTTCGCCGTCCAGGACGAACAGCCTATTCAACGAATGAGTTTTTCCAACTGCTGCTGATCCGAAACTGGCAACAGTGGCAGGAGCAAAAGGCGCAGCTGGGGAAATGCCAGGCTTGCGGAAAGCTGAAAGCGGAGGGAGGTTGCGGCGGCGAACGGCAGAGCGAAACCTTTAACTGCTGGCTAGCCGTCGAAGCAAACGAGCTTAATGTGTAG
>SALM_11_1
ATGACCACACAAACCCTTGAGCAGACTCTTGAAGATTTTCGTCGCCAGTGTGAGAGTTTTGCGCGCGAACAGCAGCCCCGCTGCGGCCTGATTTATGAACTGTATCAGCGCCGCCTGAGCGCGGATATTGACGGCTATCTTGCTGGCGTTCCGGCCGAGTATCGGGAAGAACTGATCGCGGTAGCGCGGCGTGAATTTGACTATCTGACCCAAGACGAGATCGCGGAAGAAATCCGGCAGGATCGGGAAAACGATTATTGCAGCCACGGTATTGAGCGTAATTGTTGCCCGCTGGGCTGCGGAGATCTAGACGATTACTGA
>SALM_11_2
ATGACCACACAAACCCTTGAGCAGACTCTTGAAGATTTTCGTCGCCAGTGTGAGAGTTTTGCGCGCAAACAGCAGCCCCGCTGCGGCCTAATTTATGAACTGTATCAGCGCCGCCTGAGCGCGGATATTGACGGCTATCTTGCTGGCGTTCCGGCCGAGTATCGGGAAGAACTGATCGCGGTAGCGCGGCGTGAATTTGACTATCTGACCCAAGACGAGATCGCGGAAGAAATCCGGCAGGATCGGGAAAACGATTATTGCAGCCACGGTATTGAGCGTAATTGTTGCCCGCTGGGCTGCGGAGATCTAGACGATTACTGA
>SALM_12_1
ATGTATCACTATCTCGTTTTTGTCCCTCTCGCATTAATTATTAGCGCCGCTGCGCTTGCCCTGCCCTGGTTTATCGTTCGTGCGGGATACAGGGATCTGGTGCAGATCACCTGCGCCTGCGTCTCTGTTCTGGGCCTGTGTGCGGCGACAGGGGTTTTCAGCTACTTCGATAATAAGCCGCTTGCGTTTCTGTACGGTTGCGGCGCGCTGGCGTGCTTTTTGTACGCGGTAGACTGCGCGATACCGTTGTATATGACGCGTAAAAAGCCACGTAAGCAGCTGTAA
>SALM_12_2
ATGTATCACTATCTCGTTTTTGTCCCTCTCGCATTAATTATTAGCGCCGCTGCGCTTGCCCTGCCCTGGTTTATCGTTCGTGCGGGATACAGGGATCTGGTGCAGATCACCTGCGCCTGCGTCTCTATTCTGGGCCTGTGTGCGGCGACAGGGGTTTTCAGCTACTTCGATAATAAGCCGCTTGCGTTTCTGTACGGTTGCGGCGCGCTGGCGTGCTTTTTGTACGCGGTAGACTGCGCGATACCGTTGTATATGACGCGTAAAAAGCCACGTAAGCAGCTGTAA
>SALM_13_1
ATGCACTTTACTAACTTCCTTCAGCGTTACTTCGATATAGAGATTGAACATACCTTTGACCCTACCATTCAGGGCAGCAACGAAACGGGTAAAGACGTCACTAAAATCTGGATCTATGAGAAGGGCGAGGATAGCGAACCGCTGCTTACTCTGACAGAAGCATGGTGGTATACCGAGACAAAAACGGCTGGTAACTGGCTTATCGGCAACGTGTATTCAACGCTTGAGCATGGGCGTGAAATTCATGAAAGCGAATTTCGTAAACTGGTAACAGCTGGCAAGGTGATATCAGCATGA
>SALM_14_1
ATGCTGAACAAAACCGAAAACAACACCAACATTAGTAGTATCAACCCCTGTTCTACAGAGAGCCTAATAGCCGTGACGGGAAATGATGGAGAGACGCATATCATTCAGCGTGAGTTAATATCCCACTCTGTTGAAGGGCATGAAGCCACAATCATTCACCTTGTAACCGGGAAGTCGATAAGGGTTTCTTTGTCATCTGAAATTCTGGCAAAAAAACTAGGCATTACCGTGTCTGAATAA
>SALM_14_2
ATGCTGAACAAAACCGAAAACAACACCAACATTAGTAGTATCAACCCCTGTTCTACAGAGGGCCTAATAGCCGTGACGGGAAATGATGGAGAGACGCATATCATTCAGCGTGAGTTAATATCCCACTCTGTTAAAGGGCATGAAGCCACAATCATTCACCTTGTAACCGGGAAGTCGATAAGGGTTTCTTTGTCATCTGAAATACTGGCAAAAAAACTAGGCATTACCGTGTCTGAATAA
>SALM_14_3
ATGCTGAACAAAATCGAAAACAGCACCAACATTAGTAGTAGCAATCCCTGTTCTATAGGGGGTTTAATCGCCGTAAAGGATGATAGAGGCGAGACGCACATCATCCAGCGCGAGTTAATATCCCACACTGAGGACAGGTCAGATATTGAAGGACGAGCGGCGACGTCCGTTTTCTTAGTGACCGGGAAATGGATATGCGTTTTTTTATCTGGCGAAAAGCTGGCAGAAAAGCTGAGCATTAACGTATCTGAATAA
>SALM_15_1
ATGTTAGCGACACTTCAACACCCTACCGCCTGGCAATTGCCAGATCGGTTAATGCTTTTGGAACTGTTAATGTTCGATTACCGTAATTCCGATCAGGAGCGCTACGGCCAGCAAATCTATCACCACTATCGTAAACAGGGTAATCATCGCTGGGATACTTCTGTTCATCAGGATAGCGGCGGCCAATACGCGATTATTTTCCGGCACTCCTTCAGCAAAAAACAGGCTGATGGCGTTAAGCGAACGATGATCCGCGATGAAACCGTTATACGGGCAGGTACGGCGCAGGAGCTGACAGAAGCGACATTTCCCGACTTCCAGGATAGCGATATTCTGAAGGCGTCGGATTTCTTTAAGTCGCTTATCCAGCGCAAAGCGGCAGACGTAACACAAACCGATATTTGA
>SALM_15_2
ATGTTAGCGACACTTCAACACCCTACCGTCTGGCAATTGCCAGATCGGTTAATGCTTTTGGAACTGTTAATGTTCGATTACCGAAATTCCGATCAGGAGCGCTACGGCCAGCAAATCTATCACCACTATCGTAAACAGGGTAATCATCGCTGGGATACTTCTGTTCATCAGGATAGCGGCGGCCAATACGCGATTATTTTCCGGCACTCCTTCAGCAAAAAACAGGCTGATGGCGTTAAGCGAACGATGATCCGCGATGAAACCGTTATACGGGCAGGTACGGCGCAGGAGCTGACAGAAGCGACATTTCCCGACTTCCAGGATAGCGATATTCTGAAGGCGTCGGATTTCTTTAAGTCGCTTATCCAGCGCAAAGCGGCAGACGTAACACAAACCGATATTTGA
>SALM_16_1
ATGGAAACTATCGAAATCACCGCCCGCTACATTTCTGAAAACGCCCGCATGAACTTCATGCCAGCGGCCTTTCGTGGCGCTTTCTTCAGCGCTGATCACTTCATTCAGTCCTTTCTGAATCGTTACGCTAAAGACTACCAGGGAGGGTATTGGGAATACCTTCAGGCCAGCAATGGCGCATTTTTTATGGAAGCGCCCCAACCTCTTTGGCTCTCGTTGCCTAACTATTTTGAAGGTGAATGCAGCGCGCGCGAAGTAGGGATTATTGTTTGTCTGTATGCCTACAGTTACTTTTGCGGGCTGGCATATGAAGAAGGCAAAGCCGAACTGAACGAAACGATGGCTAACCGGTATCACCTGTTGCGGGAGTACGTTAATACGCTGGAGAACGAAAGCCAGAATCGTATTTATCGTGCCATTGATTAA
>SALM_16_2
ATGGAAACTATCGAAATCACCGCCCGCTACATTTCTGAAAACGCCCGCATGAACTTCATGCCTGCGGCATTTCGTGGCGCTTTCTTCAGCGCAGATCACTTCATTCAGTCCTTTCTGAATCGTTACGCTAAAGACTACCAGGGAGGGTATTGGGAATACCTTCAGGCCAGCAATGGCGCGTTTTTTATGGAAGCGCCCCAACCTCTTTGGCTCTCGTTACCTAACTATTTTGAAGGTGAATGCAGCGCGCGCGAAGTAGGGATTATTGTTTGTCTGTATGCCTACAGTTACTTTTGCGGGCTGGCATATGAAGAAGGCAAAGCCGAACTGAACGAAACGATGGCTAACCGGTATCACCTGTTGCGGGAGTACGTTAATACGCTGGAGAACGAAAGCCAGAATCGTATTTATCGTGCCATTGATTAA
>SALM_17_1
ATGAAGGTCGATATTTTTGAAAGCTCCGGCGCCAGCCGGGTACACAGCATCCCTTTTTATCTGCAAAGAATTTCTGCGGGGTTCCCCAGCCCGGCCCAGGGCTATGAAAAGCAGGAGTTAAACCTGCATGAGTATTGTGTTCGTCACCCTTCAGCAACTTACTTCCTGCGGGTTTCTGGCTCGTCAATGGAAGATGGCCGCATCCATGATGGTGACGTACTGGTTGTGGATCGCTCGCTGACGGCCAGCCACGGCTCAATCGTAGTCGCCTGCATCCATAATGAATTTACCGTGAAGCGACTACTGCTGAGGCCCAGACCCTGCCTGATGCCGATGAACAAAGATTTTCCTGTGTACTACATTGACCCGGATAATGAGAGCGTTGAAATCTGGGGAGTGGTTACGCATTCCCTTATCGAGCATCCGGTATGTTTGCGCTGA
>SALM_17_2
ATGAAGGTCGATATTTTTGAAAGCTCCGGCGCCAGCCGGGTACACAGCATCCCTTTTTATCTGCAAAGAATTTCTGCGGGGTTCCCCAGCCCGGCCCAGGGCTATGAAAAGCAGGAGTTAAACCTGCATGAGTATTGTGTTCGTCACCCTTCAGCAACTTACTTCCTGCGGGTTTCTGGCTCGTCAATGGAAGATGGCCGCATCCATGATGGTGACGTACTGGTTGTGGATCGCTCGCTGACGGCCAGCCACGGCTCAATCGTAGTCGCCTGCATCCATAATGAATTTACCGTGAAGCGGCTACTGCTGAGGCCCAGACCCTGCCTGATGCCGATGAACAAAGATTTTCCTGTGTACTACATTGACCCGGATAATGAGAGCGTTGAAATCTGGGGAGTGGTTACGCATTCCCTTATCGAGCATCCGGTATGTTTGCGCTGA
>SALM_18_1
ATGTTTGCGCTGATTGATGTCAATGGCATGTACGCCAGCTGTGAGCAGGCATTTAGGCCAGATCTGGCAAACCGAGCAGTGGCCGTTTTATCCAACAATGACGGCAACATTGTGGCCCGTAATTACCTGGCGAAGAAAGCGGGCCTGAAAATGGGCGATCCGTACTTCAAAGTCAGACCCATAATCGAGCGTCATAACATCGCTATTTTTAGCTCTAATTACACTCTTTATGCCTCCATGTCGGCCCGGTTCGCGGCCGTAGTTGAGTCCCTTGCAAGCCACGTCGAACAGTATTCAATCGACGAGCTTTTTGTTGACTGCAAAGGGATAACGGCCGCCATGAGCCTTGACGCTTTCGGGCGCCAACTGCGCGAGGAAGTCAGGCGACACACAACGCTGGTATGCGGGGTCGGTATTGCCCGTACTAAGACGCTGGCGAAGCTGTGTAACCACGCTGCAAAAACATGGCCCGCTACTGGCGGGGTGGTTGCTCTGGACGATGGCGCCAGACTGAAGAAATTAATGAGCATCCTGCCGGTTGCGGAAGTCTGGGGCGTCGGCCATCGTACAGAGAAAGCACTCGCCACAATGGGGATCAAAACGGTGCTGGATTTAGCCAGGGCAGATACGCGCCTAATCCGTAAAACATTCGGCGTTGTGCTTGAAAGAACGGTACGGGAGTTGCGCGGCGAGGCTTGCTTCAGCCTGGAAGAAAACCCTCCTGCGAAGCAGCAGATTGTTGTGTCGCGCTCATTCGGCCAACGCGTAGAAACCCTGACGGACATGCAGCAGGCTGTCACCGGATTTGCAGCGCGCGCAGCTGAAAAACTGCGTAATGAGAGGCAATACTGCCGCGTCATAAGCGTCTTTATCCGTACCAGTCCTTATTCAGTGCGTGATACACAGTATGCCAATCAGGCAACCGAAAAACTGACGGTGGCAACCCAGGACAGCCGCACGATAATTCAGGCAGCACAAGCCGCGCTGGCGCGGATCTGGCGGGAAGATATTGCGTATGCAAAAGCAGGGGTCATGCTGGCAGATTTTAGCGGGAAGGAGGCCCAGCTTGATTTATTCGACTCTGCTACGCCTTCAGCTGGCAGCGAGGCTTTAATGGCTGTTCTTGATGGTATAAACCGGCGTGGAAAGAACCAGCTTTTTTTTGCAGGCCAGGGCATCGATAACTCCTTTGCCATGCGTCGTCAGATGTTGTCACCTGATTACACGACAGACTGGCGCTCAATACCAATAGCCACCATCAAATAA
>SALM_18_2
ATGTTTGCGCTGATTGATGTCAATGGCATGTACGCCAGCTGTGAGCAGGCATTTAGGCCAGATCTGGCAAACCGAGCAGTGGCCGTTTTATCCAACAATGACGGCAACATTGTGGCCCGTAATTACCTGGCGAAGAAAGCGGGCCTGAAAATGGGCGATCCGTACTTCAAAGTCAGACCCATAATCGAGCGTCATAACATCGCTATTTTTAGCTCTAATTACACTCTCTATGCCTCCATGTCGGCCCGGTTCGCGGCCGTAGTTGAGTCCCTTGCAAGCCACGTCGAACAGTATTCAATCGACGAGCTTTTTGTTGACTGCAAAGGGATAACGGCCGCCATGAGCCTTGACGCTTTCGGGCGCCAACTGCGCGAGGAAGTCAGGCGACACACAACGCTGGTATGCGGGGTCGGTATTGCCCGTACTAAGACGCTGGCGAAGCTGTGTAACCACGCTGCAAAAACATGGCCCGCTACTGGCGGGGTGGTTGCTCTGGACGATGGCGCCAGACTGAAGAAATTAATGAGCATCCTGCCGGTTGCGGAAGTCTGGGGCGTCGGCCATCGTACAGAGAAAGCACTCGCCACAATGGGGATCAAAACGGTGCTGGATTTAGCCAGGGCAGATACGCGCCTAATCCGTAAAACATTCGGCGTTGTGCTTGAAAGAACGGTACGGGAGTTGCGCGGCGAGGCTTGCTTCAGCCTGGAAGAAAACCCTCCTGCGAAGCAGCAGATTGTTGTGTCGCGCTCATTCGGCCAACGCGTAGAAACCCTGACGGACATGCAGCAGGCTGTCACCGGATTTGCAGCGCGCGCAGCTGAAAAACTGCGTAATGAGAGGCAATACTGCCGCGTCATAAGCGTCTTTATCCGTACCAGTCCTTATTCAGTGCGTGATACACAGTATGCCAATCAGGCAACCGAAAAACTGACGGTGGCAACCCAGGACAGCCGCACGATAATTCAGGCAGCACAAGCCGCGCTGGCGCGGATCTGGCGGGAAGATATTGCGTATGCAAAAGCAGGGGTCATGCTGGCAGATTTTAGCGGGAAGGAGGCCCAGCTTGATTTATTCGACTCTGCTACGCCTTCAGCTGGCAGCGAGGCTTTAATGGCTGTTCTTGATGGTATAAACCGGCGTGGAAAGAGCCAGCTTTTTTTTGCAGGCCAGGGCATCGATAACTCCTTTGCCATGCGTCGTCAGATGTTGTCACCTGATTACACGACAGACTGGCGCTCAATACCAATAGCCACCATCAAATAA
>SALM_19_1
GTGAATTTGCCTACGCCCGAAACCTACGATGAACTTCAGAGAGCCTACGATTTTTTCAATGAGAAGCTATTCAGCAACGAGCTGCCGCCATGCCTGATAACGTTGCAGCGTGAGAAGCGAACGTATGGCTATTGTTCCTTTAAGCGTTTCGTCGGCCGTGAGAGTGGGTACACGGTAGACGAGATCGCTATGAATCCGGTGTATTTCTCGATCAGAACCATAAAGGCCACGCTTTCAACACTGGTGCATGAGATGGTTCATCAGTGGCAATTCCATTTTGGCGAGCCTGGCCGCCGTGGCTATCACAACAAACAGTGGGCGGCCCGGATGGAACGGGTAGGACTAATGCCTTCTGATACCGGCGAACCGGGAGGCAGGAAAGTGGGCCAGAGCATGACCCATTATATTATTGCCGGTGGCCCTTTCGATATGGCCTGTGATGAACTGCTGACAGGCCATTTCCGGCTTTCCTGGATGGACAGGTTTCCGCCTTACCAGCCTAAGCCTGGCGCTGTGCTAAGCCCTACAGGAAAAGGCTATATTGACGACGAGGAAGATGATAGCGAACACGAACAGGAGGTGGAGGAAGGGCGCGACCCGGTTGAACTCGACGACGAGATCATAGAGGCCATGCGATTTGTAACCCCGCCGCCTGAAGCGCCGGTGAACAAAACAAACCGGGAAAAGTACAGCTGCCCGGTGTGTCATATCAATCTCTGGGGTAAACCGGGGATAGTGGTTTACTGTGGTGGCGAGCACTGTAATAAAGCCGCGTTAGTAGTCTTAAAATAA
>SALM_19_2
GTGAATTTGCCTACACCCGAAACCTACGATGAACTTCAGAGAGCCTACGATTTTTTCAATGAGAAGCTATTCAGCAACGAGCTGCCGCCATGCCTGATAACGTTGCAGCGTGAGAAGCGAACGTATGGCTATTGTTCCTTTAAGCGTTTCGTCGGCCGTGAGAGTGGGTACACGGTAGACGAGATCGCTATGAATCCGGTGTATTTCTCGATCAGAACCATAAAGGCCACGCTTTCAACACTGGTGCATGAGATGGTTCATCAGTGGCAATTCCATTTTGGCGAGCCTGGCCGCCGTGGCTATCACAACAAACAGTGGGCGGCCCGGATGGAACGGGTAGGACTAATGCCTTCTGATACCGGCGAACCGGGAGGCAGGAAAGTGGGCCAGAGCATGACCCATTATATTATTGCCGGTGGCCCTTTCGATATGGCCTGTGATGAACTGCTGACAGGCCATTTCCGGCTTTCCTGGATGGACAGGTTTCCGCCTTACCAGCCTAAGCCTGGCGCTGTGCTAAGCCCTACAGGAAAAGGCTATATTGACGACGAGGAAGATGATAGCGAACACGAACAGGAGGTGGAGGAAGGGCGCGACCCGGTTGAACTCGACGACGAGATCATAGAGGCCATGCGATTTGTAACCCCGCCGCCTGAAGCGCCGGTGAACAAAACAAACCGGGAAAAGTACAGCTGCCCGGTGTGTCATATCAATCTCTGGGGTAAACCGGGGATAGTGGTTTACTGTGGTGGCGAGCACTGTAATAAAGCCGCGTTAGTAGTCTTAAAATAA
>SALM_20_1
ATGGCTCAGAAAAACAGAATTTCAGAAACAGAATGGAAACAGCTGCTGCCGCAAATGGCTTCCTTTGCACACATCACAACAGATATTGGCTATTCCGTGCTTGTCAAAGGTGAGAAATCATCAGACGTAGCCACGCGAGTAGGCCGTTCCAAGCAAAACATTTCCAGCACCGTTAAGCGAATCTGGGATTTGTACCAGAACACCACTCTTAAAGCCGAGAACGGCGAACCATTAAAATTAGTTCAGGTCTGGATACCAGCAAGCCTTGCTGAAACTGTTTTAAAAGAAGCCGCGAAGTACAGCATTAATAACATCACGACCTCGGAAATGGAAAAAAAATAA
>SALM_20_2
ATGGCTCAGAAAAACAGAATTTCAGAAACAGAATGGAAACAGCTGCTGCCGCAAATGGCTTCCTTTGCACACATCACAACAGATATTGGCTATTCCGTGCTTGTCAAAGGTGAGAAATCATCAGACGTAGCCACGCGAGTAGGCCGTTCCAAGCAAAACATTTCCAGCACCGTTAAGCGAATCTGGGATTTGTACCAGAACACCACTCTTAAAGCCGAGAACGGCGAACCATTAAAATTAGTTCAGGTCTGGATACCAGCAAGCCTTGCTGAAACTGTTTTAAAAGAAGCCGCGAAGTACAGCATTAATAACATCACGACCTCCGAAATGGAAAAAAAATAA
>SALM_21_1
ATGGATAAGTTGCTGAACAAAAAGATAAAAGTTAAGCAGTCTAACGAGCTTACCGAAGCTGCTTACTACCTCTCGCTAAAAGCAAAGCGCGTTCTCTGGTTATGTCTTATGCAGACGTATTTCACAGCTTCAGTAAGCGAAGATGATGATGAGATGGCTGTACTCGGTGACTCTACTTTCAAAGTAAAGGTGGCTGACTATCAGCAAATTTTTCAGGTAAGCCGTAACCAGGCTATCAAGGATGTTAAAGAAGGCGTGTTTGAGTTAAGCCGTTCTGCGGTAATCTTTTACCCGAAAGAAGGGCGTTTTGACTGCGTCGCGCGCCCCTGGCTAACAGAGGCTGGCAGCCGATCAGCTCGTGGTATCTGGGAAATCGAATTTAACCATAAACTCCTGCGGTACATTTACGGCCTGACGAACCAGTTCACCACCTACTCGCTCCGCGATTGTGGCAGTCTTCGAAATCCCCGGACGATCCGCCTTTATGAAAGTCTTGCTCAATTCAAATCTTCAGGCTTATGGGTTACTACTCATGCTTGGTTAAATGACCGTTTCCTTTTGCCGGAATCCCAACAGAAGAACTTGGCAGAGTTGAAACGATCTTTCCTTGATCCTGCACTCAAGCAGATAAATGAGAAAACACCTTTACTTGCTAAGTATAGTATTGATGATTCAGGAAAATTTCTGTTCTCAATAATTGATAAGCAAAATCCCGTCTGA
>SALM_21_2
ATGGATAAGTTGCTGAACAAAAAGATAAAAGTTAAGCAGTCTAACGAGCTTACCGAAGCTGCTTACTACCTCTCGCTAAAAGCAAAGCGCGTTCTCTGGTTATGTCTTATGCAGACGTATTTCACAGCTTCAGTAAGCGAAGATGATGATGAGATGGCTGTACTCGGTGACTCTACTTTCAAAGTAAAGGTGGCTGACTATCAGCAAATTTTTCAGGTAAGCCGTAACCAGGCTATCAAGGATGTTAAAGAAGGCGTGTTTGAGTTAAGCCGTTCTGCGGTAATCTTTTACCCGAAAGAAGGGAGTTTTGACTGCGTCGCGCGCCCCTGGCTAACAGAGGCTGGCAGCCGATCAGCTCGTGGTATCTGGGAAATCGAATTTAACCATAAACTCCTGCGGTACATTTACGGCCTGACGAACCAGTTCACCACCTACTCGCTCCGCGATTGTGGCAGTCTTCGAAATCCACGGACGATCCGCCTTTATGAAAGTCTTGCTCAATTCAAATCTTCAGGCTTATGGGTTACTACTCATGCTTGGTTAAATGACCGTTTCCTTTTGCCGGAATCCCAACAGAAGAACTTGGCAGAGTTGAAACGATCTTTCCTTGATCCTGCTCTCAAGCAGATAAATGAGAAAACACCTTTACTTGCTAAGTATAGTATTGATGATTCAGGAAAATTTCTGTTCTCAATAATTGATAAGCAAAATCCCGTCTGA
>SALM_22_1
ATGATAATCGGCTATGCGCGTAAATCGACACATCTTCAGGATGTAACGCATCAGGTTGATGAACTGACAAAAGCGGGTTGCGAGCAAATCTATCATGAACAGATCTCACGCGGCGGCACTAAACGCGCCAAAAATGGTGCCCCGGAACTGGAGAACTGTCTGAAGGCATTGCGCGAAGGTGATACCCTGGTTGTTTGGGCGCTTGATCGGCTCGGCGGTTCATTGAGCCAGGTGATTACGTTGCTTGACGACCTGAAAAAGCGCGGAATCACCTTTATAGCCATCAAAGACAGAATAGATACTAGCGCTCCTGTTATCGGGGAAATCTATACTCATCTGATGGCTATATTCTCTAACTTTGAACGCAACCGCAATATTGAACGAACGAGATCTGGACTCGCAGCTGCTCGCGCAAGGGGCCGTGTAGGGGGAAGAAAACCGTCACTTTCGGAAGATGATATTAAGCAAATGAAAATTCTGCTTGCTGATCCTGAAATGACAGTAGGAGCTGTTGCGAAGCGCTTCAATGTTTCTCGCATGACTATTTATCGCTACACGACAAAAGGCAACCATTCAGAGAAAATAAATGATGAATAA
>SALM_23_1
ATGGCAATCCGAATCTTCGCGATACTTTTCTCCATTTTTTCTCTTGCCACTTTCGCGCATGCGCAAGAAGGCACGCTAGAACGTTCTGACTGGAGGAAGTTTTTCAGCGAATTTCAAGCCAAAGGCACGATAGTTGTGGCAGACGAACGCCAAGCGGATCGTGCCATGTTGGTTTTTGATCCTGTGCGATCGAAGAAACGCTACTCGCCTGCATCGACATTCAAGATACCTCATACACTTTTTGCACTTGATGCAGGCGCTGTTCGTGATGAGTTCCAGATTTTTCGATGGGACGGCGTTAACAGGGGCTTTGCAGGCCACAATCAAGACCAAGATTTGCGATCAGCAATGCGGAATTCTACTGTTTGGGTGTATGAGCTATTTGCAAAGGAAATTGGTGATGACAAAGCTCGGCGCTATTTGAAGAAAATCGACTATGGCAACGCCGATCCTTCGACAAGTAATGGCGATTACTGGATAGAAGGCAGCCTTGCAATCTCGGCGCAGGAGCAAATTGCATTTCTCAGGAAGCTCTATCGTAACGAGCTGCCCTTTCGGGTAGAACATCAGCGCTTGGTCAAGGATCTCATGATTGTGGAAGCCGGTCGCAACTGGATACTGCGTGCAAAGACGGGCTGGGAAGGCCGTATGGGTTGGTGGGTAGGATGGGTTGAGTGGCCGACTGGCTCCGTATTCTTCGCACTGAATATTGATACGCCAAACAGAATGGATGATCTTTTCAAGAGGGAGGCAATCGTGCGGGCAATCCTTCGCTCTATTGAAGCGTTACCGCCCAACCCGGCAGTCAACTCGGACGCTGCGCGATAA
>SALM_24_1
ATGATCCCCTTCCCCACTACAGAAAACCTTATTCTATGGGCTTGCAGCGCCATCGTACTGCTTGCCGTTGTATTCTTCCGGCGTTCAGTACGGCACAGGCGACACAAAAGGAAGCAGCAAAGTGCGCGGCGGGTGCTGGAGCGCATAAAGACGTTGCCGGGCTTCCCACAAAAAATTAACTACCTGAGAAAAATTGATCCTTTTGTGTTTGAAGAACTGTTGCTGGAAGGATTTGAAGCGCATGGCTTCAGAACCATCAGAAACAAACGCTATACCGGCGATGGAGGCATTGACGGCCAGGTAATAATAGGAAAATATCGCTATCTTATTCAGGCTAAACGCTATCGCGGCCATATTGCTTTACAGCACGTACAGGAGTTCGAGAAGTTGCTTAAACGTCATAACTGTCGCGGTCTGTTTTGCCATACCGGGAAAACCGGCGCAGGTTCAAAATCTGTCAGTATTGCCAGTGAACGGATGGAGATTATCAGCGGCCAGCGCCTGATAGATTTGCTCACGCCCGGTAGCTCCTTCACTATCGCAACCGCCCCGCAGACGATGATGAAGCGTACCGCAGCAACGCTAGAAACGAGCACCATTGTTAAAGATGCCGGTAAAGAAAATCGATACCATGAGAGTTAA
>SALM_24_2
ATGATCCCCTTCCCCACTACAGAAAACCTTATTCTATGGGCTTGCAGCGCCATCGCACTGCTTGCCGTTGTATTCTTCCGGCGTTCAGTACGGCACAGGCGACACAAAAGGAAGCAGCAAAGTGCGCGGCGGGTGCTGGAGCGCATAAAGACGTTGCCGGGCTTCCCACAAAAAATTAACTACCTGAGGAAAATTGATCCTTTTGTGTTTGAAGAACTGTTGCTGGAAGGATTTGAAGCGCATGGCTTCAGAACCATCAGAAACAAACGCTATACCGGCGATGGAGGCATTGACGGCCAGGTAATAATAGGAAAATATCGCTATCTTATTCAGGCTAAACGCTATCGCGGCCATATTGCTTTACAGCACGTACAGGAGTTCGAGAAGTTGCTTAAACGTCATAACTGTCGCGGTCTGTTTTGCCATACCGGGAAAACCGGCGCAGGTTCAAAATCTGTCAGTATTGCCAGTGAACGGATGGAGATTATCAGCGGCCAGCGCCTGATAGATTTGCTCACGCCCGGCAGCTCCTTCACTATCGCAACCGCCCCGCAGACGATGATGAAGCGTACCGCAGCAACACTAGAAACGAGCACCATTGTTAAAGATGCCGGTAAAGAAAATCGATACCATGAGAGTTAA
>SALM_25_1
GTGAAAAAAATTATATTAAGTGCATTAGCCTGTACAGCTCTCTTAACTGGTTGCGTCAGCCAGGATAAAGGTAATGCGATGCAGAGCCAGATGAATAACCAGCAACGCCAGATTAACGAATTATCCGTTCGTTTGCAGTCTGCGGAGTCCCGGCTATCAAAGCAGGAAGAAAAGCTGCGCAACGAACTGCTGCAATCCAGCGGCTATTGCTATCTGAATGGCGCCCGCTACTCGACCGGCACCGTACTTTACGGGCGGATTTGCCAGAATCAGTCAGGCAGCGCTTCGTGGCAGGTTTACAGCCGTCGCTAA
>SALM_25_2
GTGAAAAAAATAATATTAAGTGCATTAGCCTGTACAGCTCTCTTAACTGGTTGCGTCAGCCAGGATAAAGGTAATGCGATGCAGAGCCAGCTGAATAACCAGCAACGCCAGATTAACGAATTATCCGTTCGTTTGCAGTCTGCGGAGTCCCGGCTATCAAAGCAGGAAGAAAAGCTGCGCAACGAACTGCTGCAATCCAGCGGCTATTGCTATCTGAATGGCGCCCGCTACTCGACCGGCACCGTACTTTACGGGCGGATTTGCCAGAATCAGTCAGGCAGCGCTTCGTGGCAGGTATACAGCCGTCGCTAA
>SALM_26_1
ATGAAGAAACTCTTAATACCTCTGATAGCAGCTGGTAGTCTGCTTTATATTCCTGCCAGCCATGCTGAAGATCCCTGCAAAGTTATTATGTGCATGGCGGGCAAGCTCACCGGCGATAGCGGCGGAAGCGAGTGTAACAGTGCTGAAGCTGCTTTCTTCAATATCGTTAAAAAGAACAAGCACGGCTTTTTACCCAACCACACGAAGGATGCCAGGAAGGCTTTTCTTAATGAATGCCCGGATAATGGCGAAGGTGGAAGTAACCAGTCGATGATAAGCCAGATCATAAGTAAATACGGGAAAGTTCGCTTATAG
>SALM_26_2
ATGAAGAAACTCTTAATACCTCTGATAGCAGCTGGTAGTCTGCTTTATCTTCCTGCCAGCCATGCTGAAGATCCCTGCAAAGTTATTATGTGCATGGCGGGCAAGCTCACCGGCGATAGCGGCGGAAGCGAGTGTAACAGTGCTGAAGCTGCTTTCTTCAATATCGTTAAAAAGAACAAGCACGGCTTTTTACCCAACCACACGAAGGATGCTAGGAAGGCTTTTCTTAATGAATGCCCGGATAATGGCGAAGGTGGAAGTAACCAGTCGATGATAAGCCAGATCATAAGTAAATACGGGAAAGTTCGCTTATAG
>SALM_27_1
ATGCTGGTTCCCCTGAAATCAGAAAAACGACCAAAAGGCGAACCCGTGTATCGTGACCCGGATAACCCTTTTAATACGTGGACTGGTATAGGGAAGCGCCCGGCCTGGCTAACTGCAAAATTGGACGCTGGCATTAGCCTGGAAGCCATGAAGATGCAGGGCGTAGCCAACCCCAGAGAACATAGACCAGCAAAATACCGCGACCCCAGGAACGCAGAAAATACCTGGTCCGGGACTGGCCGCCGACCCACATGGCTCAAAGAGCTGCTTGATAGTGGTTTATCACTTGATGATCTGAAGATATAA
>SALM_28_1
ATGAGTAAACATCCAAAACTCCTGGTTCTCGCTCTGGCCTGCCTTGCTTGTGCTGGCCGTGCCAGTGCTGCGCCTGCCTCCGATGAAGTTGCCAGGCTTGCGCAGAGATGTGCGCCTGATGTTTCACCCTTAACGATGGCGTACATCGTCGGCCATGAGTCCTCAAATGGACCGTACAGGATCAATATTAACGGTAGTATTCAGTTAAAACAGCAACCGCGTACTGAAGCTGAGGCCGTCAGCGTTGCGAAAGTTCTGCTGAAGGATAATAAAAGTTTTGATATGGGCCTTGCACAAATTAACTCAAATAATTTAGTGGGCCTGGGTCTTTCGGTTGACGATATTTTCAAACCCTGCATCAACCTGCGGGCGAGCCAGACCATTCTTAAAGCCTGTTATGATAGCGCCCTGAAATCCTACCCAGCCGGGCAGGTTGCGCTGAGACACGCGCTTTCCTGCTACAACACCGGCTCACTCACAAACGGGATTTCTAACGGGTATGTCACGAAAGTTATCAACGTGGCGCGTCAATCAACTGATTTGAAAATCCCTACGCTGCTACCTGACGGCCAGACCAGTGAGGACAGCACCGCGAATGAGCCTCAGCAGGCAAAAAGTACGGCGCCGCAGTATGACGGTGAACAAGATGTTTTTGGTTCTGGTGATGGCGATGCCTTCAGCCGAAATAATACGGATGCCTTTTTAACCAGACAGGAAACAGCGAAGGGGGAATGA
>SALM_28_2
ATGAGTAAACATCCAAAACTCCTGGTTCTCGCTCTGGCCTGCCTTGCTTGTGCTGGCCGTGCCAGTGCTGCGCCTGCCTCCGATGAAGTTGCCAGGCTTGCGCAGAGATGTGCGCCTGATGTTTCACCCTTAACGATGGCGTACATCGTCGGCCATGAGTCCTCAAATGGGCCGTACAGGATCAATATTAACGGTAGTATTCAGTTAAAACAGCAACCGCGTACTGAAGCTGAGGCCGTCAGCGTTGCGAAAGTTCTGCTGAAGGATAATAAAAGTTTTGATATGGGCCTTGCACAAATTAACTCAAATAATTTAGTGGGCCTGGGTCTTTCGGTTGACGATATTTTCAAACCCTGCATCAACCTGCGGGCGAGCCAGACCATCCTTAAAGCCTGTTATGATAGCGCCCTGAAATCCTACCCAGCCGGGCAGGTTGCGCTGAGACACGCGCTTTCCTGCTACAACACCGGCTCACTCACAAACGGGATTTCTAACGGGTATGTCACGAAAGTTATCAACGTGGCGCGTCAATCAACTGATTTGAAAATCCCTACGCTGCTACCTGACGGCCAGACCAGTGAGGACAGCACCGCGACTGAGCCTCAGCAGGCAAAAAGTACGGCGCCGCAGTATGACGGTGAACAAGATGTTTTTGGTTCGGGTGATGGCGATGCCTTCAGCCGAAATAATACGGATGCCTTTTTAACCAGACAGGAAACAGCGAAGGGGGAATGA
>SALM_29_1
ATGGAACGTTTGTACCTTGTATTGCAATCACAGATCCTGGAGCTATTTGAAGCAGGAAAAGTGAAGGAGGTAACGATAGAACGGGTTTCATTAAAGAAGTGGTATCCCGTTTTTCAGATAGACGATGAACAGCTGGGCCAGATCGCATGTTCCATTCGGGTTAACAAAGAGCATGAGCTACGAACCTGGGCTGATTTAAGGCTACTGGCAGAGTTTTTGAAAGATAAGTGTGGCGTTGAAGAATGCCGGTTAAATCTGCAATCAACAGAAGATAGTGAGTAA
>SALM_29_2
ATGGAACGTTTGTATCTTGTATTGCAATCACAGATCCTGGAGTTATTTGAAGCAGGAAAAGTGAAGGAGGTAACGATAGAACGGGTTTCATTAAAGAAGTGGTATCCCGTTTTTCAGATAGACGATGAACAGCTGGGCCAGATCGCATGTTCCATTCGGGTTAACAAAGAGCATGAGCTACGAACCTGGGCTGATTTAAGGCTACTGGCAGAGTTTTTGAAAGATAAGTGTGGCGTTGAAGAATGCCGGTTAAATCTGCAATCAACAGAAGATAGTGAGTAA
>SALM_30_1
ATGACCACGTTGTTTAAGAAGTATGGCCCTGCGGTAGTTATGGGCGTTTTGTCCATTGCCCTGCCGCAAATTGCGCTGGCCGCTGGCACCGATACTGGTGAATCAACCGCTACATCAATCCAGACGTGGTTGAGCACATGGATTCCAATTGGTTGTGCTATTGCGATCATGGTTAGTTGCTTTATGTGGATGCTTCACGTAATCCCAGCCAGCTTTATTCCTCGTATCGTAATCTCGCTGATTGGTATTGGTTCTGCATCATTTCTGGTTTCCCTGACGGGCGTAGGAAGCTGA
>SALM_30_2
ATGACCACGTTGTTTAAGAAGTATGGCCCTGCGGTAGTTATGGGCGTTTTGTCCATTGCCCTGCCGCAAATTGCGCTGGCCGCTGGCACCGATACTGGTGAATCAACCGCTACATCAATCCAGACGTGGTTGAGCACATGGATTCCAATTGGTTGTGCTATTGCGATCATGGTTAGTTGCTTTATGTGGATGCTTCACGTAATCCCAGCCAGCTTTATTCCTCGTATCGTAATCTCTCTGATTGGTATTGGTTCTGCATCATATCTGGTTTCCCTGACGGGCGTAGGAAGCTGA
>SALM_31_1
ATGTTCGTTGACGGGAAAAGACCGCTTTTCAAAGGTGCGACTCGCTTACCTCGCGCGCTGGGTGTACCACGTAATGTAGCTATGATGATATTCATGATTTCTGCCTCGCTTTTTATGATTATTCATATGTGGGCGATCCTGGTGTTCGTCTTTTTGTGGATTCCTTCAGCTGCATTAACAAAATATGACGACCGCATGTTTCGAATTATGGGCCTGTGGTTGAAAACCAAATTCAGTAATTGGTTTGATTCTCCGTTTAAGCAGTGGGGAGGATCGTCTTATTCCTCTGTTGACTACAAACGTAAGGGTTTAAAATAA
>SALM_31_2
ATGTTTGAAAATGGACAACGGCCATTATTTAAAGGTGCAACACGCGTCCCCCGGCTTGCTGGCGTTCCGCGTACAGTGGCGCTGGTTATCTTCATGATCTCGGCCACGCTGTTTATGACGTTACATTTATGGTCACTCCTTGTATTTGCGGTTCTGTGGTCAATTGCAGCAGCGCTAACTAAATACGACGACCGTATGTTTCGCATCCTTTCATTATGGCTACAGACTAAGTTTCGTAATGCACACGACACGCCATTTAAACAATGGAGTGGTTCAAGTTATTCCCCTGTGGATTACAAGAAAAAGGAGCTGAAATAA
>SALM_31_3
ATGTTCGTTGACGGGAAAAGACCGCTTTTCAAAGGTGCGACTCGCTTACCTCGCGCGCTGGGTGTACCACGTAATGTAGCTATGATGATATTCATGATTTCTGCCTCGCTTTTTATGATTATTCATATGTGGGCGATTCTGGTGTTCGTCTTTTTGTGGATTCCTTCAGCTGCATTAACAAAATATGACGACCGCATGTTTCGAATTATGGGCCTGTGGTTGAAAACCAAATTCAGTAATTGGTTTGATTCTCCGTTTAAGCAGTGGGGAGGATCGTCTTATTCCTCTGTTGACTACAAACGTAAGGGTTTAAAATAA
>SALM_32_1
ATGAGAGCTGCCACCGCTACGAAGCCAAAAAAAATTGATGCCTACCGTAAGGAGCCATCAGTAAATAAAAAGTATTTGCCCTATTCTTATCACCTCAATGATTACGTGATTTCGATGGAAAACGGCGATCTGATGGCTTTTTTCAAGCTGGATGGCCGCACACATGACTGCGCATCAGATCGGGAACTGGTCACCTGGCATAAAGACCTTAATACGCTGGTCAAGAGCTTCGGAACAGACCATGTAGAGCTGTGGACGCATGAATATCACCATGAGGCTAAAGAGTACCCGGATGGTGAGTATGACCATTTTTTCCCTGCTTATATTGATCAATATAACCGTAAGTTGCACGGTGATTCCAAGCAGCTGATTAATGACCTTTATCTGACCGTTATTTACAAACAGGTAGGGGATAAAACACAGAAGTTTCTGGCGAAATTTGAAAAGCCGACTCGTGACGAAATTCAGCAAATGCAGAATGAGGCGCTTGAAGGTCTGGAAGATATTTCTGAACAAATCCTGGAAGCAATGAAGCCGTATGGCATTCAGCAGTTGGGTATCTATTATCGTGACAAACGCGGTGTTGAAATTCCTGCGCCTGATAAAAAAGAACGTGAAGAACTTGCTGAAGTCGATGAATCAGACATTTTTGACGAAGCCATTGTTATCGAACGCAACGAGCCTGAACCTTCGCAGGCTCACGCTTATTCAAAAGCGCTGGAGTTCCTTTATTTCCTCGCAAATATGGAATGGGCCATCGTGCCTGTTTGCCGTGATCGTATCCGTGAGTACATCATGGACAACCGCCCTGTTAGCTCCCTGTGGGGGGATGTTGTCCAGATCAGAACGGTAGATCACAACTTCTATACCACCGGCATTGAATTTCGTGAATACGAAGAAGATACAGAGCCAGGCCAGCTTAACATGCTTAAAGAAGCCGATTTTGAATACCTTCTGACGCAGAGTTTTTCTTGCCTCTCTGAATCTTCAGCTAAAACGTTTCTGACGCATCAGGAAAAATCTTTGCAGGAAACGCGCGACCGTGCGCAAAGCCAGCTGGCACAGCTTGGTACCGCGCTCGATATGCTGACGTCCAGAGAGTTCGTGATGGGCTACCATCATGGAACCGTGCATGTCTGGGATAATGACCAAAACGCGGTACAGCGCAAAGCGCGTCGTGTGAAGGTTATGCTAACCGGCTGTGGCGTGGTTGGTGGGACTCTCAGCCTGGCCTCTGAGGCTGCATATTATGCGAGACTGCCTGGCAACCAGAAATGGGCGCCGCGCCCGGTTCCGATAAACTCATGGAACTTCCTGCACTTCAGCCCGTTCCACAATTTTATGCGTGGCAAGCCTGACAATAACCCGTGGGGGCCAGCGCTGACCATGTTCCGCACGATCAGCGGTACGCCACTCTATTTTAATTTCCATGTGACCCCGCTTGAAGAACTTTCCTACGGTAAACGCCCACTGGGCCATGCGTTAATAACGGGTATGTCGGGGGAAGGTAAAACCACGCTGCTTAACTTCCTGCTGGCGCAGTCAATGAAGTACAACCCGCGACTTTTTGTTTATGACCGTGACCGCGGTATGGAGCCGTTCATTCGAAGCGTTGGTGGCTACTATAAAGTTCTGCAACAGGGTATGCCGTCCGGGTTTGCCCCGCTTCAGATTGAACCGACCAAACGCAATATTGCCCTCATTAAAAACCTGTTCCGCATTTGTGTGGAAACCACCAATAACGGGCCTATCAGCGCAACGATGGCTACCGAACTGGCTGAAGGCGTTGATGCGGTTATGGGGGAAGGCTCACTTATTCCACGCGAGGCGCGCACCGTTACGATCCTGGACGGGTACGTGAATGAAGTTGTGGAAAATGGCGTATCACTGAAAGGGCTGCTGCGCGAATGGACGCGCGAAGGCCAGTATGGCTGGCTGTTTGACAATGATAAAGACAGCCTGGATCTCAGCGCGAATGATATTTTTGGCTTCGATTTATCCGAGTTTATCGCAGCCAAAGAGGAAGTATCCAGCCCGGCCCGTACTCCGCTCATGATGTACCTTCTGTACCGGGTACGTGACTCCATCGACGGCAAACGCCGCGTCATTCAGTGCTTTGACGAGTTCCACGCCTACCTTGACGATCCGGTTATCGAGCGTGAAGTTAAGCGTGGTATCAAAACTGACCGTAAGAAAGACGCTATCTATGTGTTTGCCACGCAGGAGCCGAACGATGCGCTGTCCAGCCGTATTGGCCGCACGATCATGTCGCAGACCGTCACAAAAATCTGCCTGCGCGATCCGGAAGCTATCCGAGAGGATTATGCCTTCCTTACTGATGCTGAATACGACGCGCTGATGTCGATTACCGAACACTCCAGACAGTTCCTGGTTAAACAAGGGCAACAGTCTGCGATTGCTTCTTTCAATCTCTACCCTCGCAACAGCGACGATATTGATGCAGATATTAAGACAATGGACAACGTACTTAGCGTGTTGTCCGGTGAACCACAAAACGCCGAAATTGCGCATGAGCTGGTTGAACGGCTCGGTAATGACCCTGAAGTATGGCTCAAAGAATACTGGCGCCTGACGGCTTAA
>SALM_32_2
ATGAGAGCTGCCACCGCTACGAAGCCAAAAAAAATTGATGCCTACCGTAAGGAGCCATCAGTAAATAAAAAGTATTTGCCCTATTCTTATCACCTCAATGATTACGTGATTTCGATGGAAAACGGCGATCTGATGGCTTTTTTCAAGCTGGATGGCCGCACACATGACTGCGCATCAGATCGGGAACTGGTCACCTGGCATAAAGACCTTAATACGCTGGTCAAGAGCTTCGGAACAGACCATGTAGAGCTGTGGACGCATGAATATCACCATGAGGCTAAAGAGTACCCGGATGGTGAGTATGACCATTTTTTCCCTGCTTATGTTGATCAATATAACCGTAAGCTGCACGGTGATTCCAAGCAGCTGATTAATGACCTTTATCTGACCGTTATTTACAAACAGGTAGGGGATAAAACACAGAAGTTTCTGGCGAAATTTGAAAAGCCGACTCGTGACGAAATTCAGCAAATGCAGAATGAGGCGCTTGAAGGTCTGGAAGATATTTCTGAACAAATCCTGGAAGCAATGAAGCCGTATGGCATTCAGCAGTTGGGTATCTATTATCGTGACAAACGCGGTGTTGAAATTCCTGCGCCTGATAAAAAAGAACGTGAAGAACTTGCTGAAGTCGATGAATCAGACATTTTTGACGAAGCCATTGTTATCGAACGCAACGAGCCTGAACCTTCGCAGGCTCACGCTTATTCAAAAGCGCTGGAGTTCCTTTATTTCCTCGCAAATATGGAATGGGCCATCGTGCCTGTTTGCCGTGATCGTATCCGTGAGTACATCATGGACAACCGCCCTGTTAGCTCCCTGTGGGGGGATGTTGTCCAGATCAGAACGGTAGATCACAACTTCTATACCACCGGCATTGAATTTCGTGAATACGAAGAAGATACAGAGCCAGGCCAGCTTAACATGCTTAAAGAAGCCGATTTTGAATACCTTCTGACGCAGAGTTTTTCTTGCCTCTCTGAATCTTCAGCTAAAACGTTTCTGACGCATCAGGAAAAATCTTTGCAGGAAACGCGCGACCGTGCGCAAAGCCAGCTGGCACAGCTTGGTACTGCGCTCGATATGCTGACGTCCAGAGAGTTCGTGATGGGCTACCATCATGGAACCGTGCATGTCTGGGATAATGACCAAAACGCGGTACAGCGCAAAGCGCGTCGTGTGAAGGTTATGCTAACCGGCTGTGGCGTGGTTGGCGGGACTATCAGCCTGGCCTCTGAGGCTGCATATTATGCGAGACTGCCTGGCAACCAGAAATGGGCGCCGCGCCCGGTTCCGATAAACTCATGGAACTTCCTGCACTTCAGCCCGTTCCACAATTTTATGCGTGGCAAGCCTGACAATAACCCGTGGGGGCCAGCGCTGACCATGTTCCGCACGATCAGCGGTACGCCACTCTATTTTAATTTCCATGTGACCCCGCTTGAAGAACTTTCCTACGGTAAACGCCCGCTGGGCCATGCGTTAATAACGGGTATGTCGGGGGAAGGTAAAACCACGCTGCTTAACTTCCTGCTGGCGCAGTCAATGAAGTACAACCCGCGGCTTTTTGTTTATGACCGTGACCGCGGTATGGAGCCGTTCATTCGAAGCGTTGGTGGCTACTATAAAGTTCTGCAACAGGGTATGCCGTCCGGGTTTGCCCCGCTTCAGATTGAACCGACCAAACGCAATATTGCCCTCATTAAAAACCTGTTCCGCATTTGTGTGGAAACCACCAATAACGGGCCTATCAGCGCAACGATGGCTACCGAACTGGCTGAAGGCGTTGATGCGGTTATGGGGGAAGGCTCACTTATTCCACGCGAGGCGCGCACCGTTACTATCCTGGACGGGTACGTGAATGAAGTTGTGGAAAATGGCGTATCACTGAAAGGGCTGCTGCGCGAATGGACGCGCGAAGGCCAGTATGGCTGGCTGTTTGACAATGATAAAGACAGCCTGGATCTCAGCGCGAATGATATTTTTGGCTTCGATTTATCCGAGTTTATCGCAGCCAAAGAGGAAGTATCCAGCCCGGCCCGTACTCCGCTCATGATGTACCTTCTGTACCGGGTACGTGACTCCATCGACGGCAAACGCCGCGTCATTCAGTGCTTTGACGAGTTCCACGCCTACCTTGACGATCCGGTTATCGAGCGTGAAGTTAAGCGTGGTATCAAAACTGACCGTAAGAAAGACGCTATCTATGTGTTTGCCACGCAGGAGCCGAACGATGCGCTGTCCAGCCGTATTGGCCGCACGATCATGTCGCAGACCGTCACAAAAATCTGCCTGCGCGATCCGGAAGCTATCCGAGAGGATTATGCCTTCCTTACTGATGCTGAATACGACGCGCTGATGTCGATTACCGAACACTCCAGACAGTTCCTGGTTAAACAAGGGCAACAGTCTGCGATTGCTTCTTTCAATCTCTACCCTCGCAACAGCGACGATATTGATGCAGATATTAAGACAATGGACAACGTTCTTAGCGTGTTGTCCGGTGAACCACAAAACGCCGAAATTGCGCATGAGCTGGTTGAACGGCTCGGTAATGACCCTGAAGTATGGCTCAAAGAATACTGGCGCCTGACGGCTTAA
>SALM_33_1
ATGGATCGTACTTTTTCAAATGAACGAATAGAACGCTTTGGAGAACGTCTGAAAGCTGCAATGAAGGGAATGAGTAATTCAGAGCTTGCAAGACGAAGCGGGATTTCTGAGGGGGCTATCCGTAAGTACATTACCGGGGAAAGTTACCCCGCGATAAATAATGCAATGAAGGTAGCTGATGCTTGTAACGTACCATTGCCGTGGTTGTTGCTTGGCGATGATTGCTCGTTAAGCCACTCGGACCGTATATCGAAAAATAGTACGACAACAACAGATAAAGCTACATCGATGTTTGTCTGTTTGTTAAGCATGGTGAGTGAGCAAGACCGAAATGCGCTGGCAATTGCAGCCAGTGAAATAGGCATTAAAGGTATTTTGAGTAAGCTTCAGCAGGCAGATACAGTAACCGTTGCACCAGAACGCGAATACACTAGGGAGGAACAGGAAGCCATGCTAAGGGCGCTCCCTATAAGTGAGAGAGCGAAGAACACGGCTAGCCTGGTACTGGCTTTAGGCGACGATGCTCAAAAAGAGATTTTCGAAATTCTCGAAGATTTTAAACGCAGGATCGCGCCGGAAGGTAACGCCGATAACCCCACCGTTACCCCGGATCCATCATTAAAACAGAAAGCTGGCTAA
>SALM_34_1
ATGCAGTTATTGAGACAAGATCTGACTGACCTGTTCATTCGTCAGGGGAGCGACTGGTCAAAGGACGCGATTTATACCGCCCTGAAAAATAAAGGTGTGGATCTGGCCGAACTGGAGCGTCTTCAGAATTTAAAACCGGGCACGATGCGTAATGCGTTTTATCGTGCCTGCCCGGCTTATGAGCAAGTAATCGCTCAGGCTATTGGTGTTGAACCAGCGGTAATCTGGCCCAGCCGTTATCAGCCCAAAAATTCGCAGCATGTAGCCGCGTAA
>SALM_34_2
ATGCAGTTATTGAGACAAGATCTGACTGACCTGTTCATTCGTCGGGGGCGTGACTGGTCAAGGGATGCGATTTATACCGCCCTGAAAAATAAAGGTGCTGATCTGGCTGATCTGGAGCGAATCCATGATTTAAAGCCAGGAACAATGCGTAATGTGTTTTATCGTGCCTGCCCTGCTTATGAGCAGGCGATTGCGCAGGCAATCGGTGTTGAGCCAGCGGTAATCTGGCCCAGCCGCTATCAGCCAAAAAGTTCGCGGCACGTAGCAGCGTAA
>SALM_35_1
ATGTGGGTTACTGCTAAAGAATGTGCTGGAGTGAAGGGGTTCCCTTCCGCAGAAAAAAACATTCGGATCAGGCTGGAACGCGCCACTGAACAAAATCCGGAATGGCGACGTAAGCGCACAGGTTCCAAAGCCTTTGAGTACCACATCGACTGTCTGCCTGCTGATGCGCAGAAGGTGTTGCGCACTCGTCTGGCTAAGCAGTTACTTGATGATGCCTCTGTGCCCGCCGTGGTTGACGGTAAGGCCAGTAAAAATCTTTCCGTGCGTCAGTCGCTTGAGGTGATGGTTAAATGCCCTGAACTGGCGTTACGTGAAGTTCAGTCGCTTACCGATAAGCAAAAAGCAATCGCTGATGCCCGTATCCTGCTGGCCGCAGAAGTTCACAAACTGCGTAACTTTGGCGGTATGACACGCACCGCAGCCGTGAAATATATCGTTGAAGGTGTGCGTAATGAGGCGCTGGCTGAGCGTGTTATCACCGCCGCCAGCATGGCAAACGCCCGCCAGGGTAAAACCCGCAAGGGTATCAGTACCGGCGCATTGCAGGAGTGGTATTCCGCATTCCTGCTGGTTCAGGGGGATGCCATCAAGCTACAGGCATTGCTGGCACCCGGTCATCATAAGGCGGTGCCATGGCAGCAGGTGCCCTGGCTGGATGACTTCTTCATGTTCTACCGGACATGGCAGCGTCCCACCATCACGGATGCCTACTCCCGCTTTGCTGAATGGTGGAACCGTGTGTATGCCAATAATGACGCCATGCTGGCCGCCATACCATCTGTTGATGCGGTTACGCGGCTTTTAAGAAAGGTGCCGGTTATCGTCAAAGAGCGCTTTCGCTCCACCGGTTCCGCATGGCGTTCGCTCAATCCGTTTGTGCGGCGCGAGTGGACAACGTTACCGGTTAATGCTGTCTGGGTCGGGGATGGTCACTGTATGAAGATGGAAGCCTTTAACCCCGAAACGGGAAATATCTTCCGCCCGGAAATTACGCTGATTATGGACGCCGGACAGCGCTTTATTGTCGGCTGGTCGCTGGCCCTGTCTGAAAGCACCGTTGCGGTGGCTGACGCCCTGCGTCACGGGATGATGCAGCACGGTATCCCGCTGATTTATTACTCCGATAATGGCGGCGGGGAAAAGAACCGGAATCTGGATGCGGATATCACCGGTATCCTGCCCCGTCTGGGGGTTGAGCACCATACCGGCATTCCCGGCAATCCGCAGGGGCGCGGGATTATCGAACGTGTGAACAAAGAAATACCCCGTGATGTGGCACTCAGTTTTCAGAGCTATTGCGCAAAGAATGCCGACGACGAAACCGTTCGTATGCAGCAACGTATCGCCAGGTCTGCGCTGGTTGCCATGCATAAGGGCAAGGACCTGACAAAACGGCAGGCGGCAGCCGCTGGCAAAATCCCCACATGGGAGCAGTTACTTGAAGCCATCGAACTGGAAGTGGCGCGTTATAACAACCGTCCGCATACCAGCCTGCCCCGTCGGGAGAACGGTGAGCATTACAGCCCTGCGGCTTACCGGAAAATGCTGATTAAAGAGCAGGCTGCGGAAATTGATTATCTGTCACCGGATGAACTGCACGAAATGTTCAGACCCGAGATTGTCAGAACCACGTCACGGGGTGAGGTACGCCTGTTCAATAATATCTACTTCGCCCACGAACTGGCGGCGGAAAGCGGGAATGAGGTGCGTGTCAGTTACGACATTCATGACGCAAACAGTGTGATTGTGCGCCGTATGGATGGCTCCTTTATCTGTGATGCCATCTGGAACGGGAACCGGGTTGATGCGTTCGCCAAACCCGTTATTAAGAAACTCCAGGAACAGCGTGTTAAAGGGCGTATCGCCAGAGCAATGGAAACCATTAATGATGCCAACCGAGAGCTTAAGCCCGCCATTGAGCACAAAGAGGATGCGTATCTTACCGACCTGTTACTCAGAGCGGAAAAGGAAGCTGAGGCTATTCGTCTGATGGATGCGGGTGAAACGGATGTTCCCAAAAACGGAACATATCACGATTAA
>SALM_35_2
ATGTTTTATTCAGCCAATGAGCTGGTCGGTCTTCCTGGTTTGCCCGGTACAGTTCAGGGGGTGCGCTGGACGCTCAATCGGATCACAGAGACGCACCCGGAATGGAAGCGCAAGCGTGAAGGCACCAAAGCATTCGAGTACCACATCGACTGCCTGCCCGCTGAAGCGCAGAAAGTTTTACGTAAGCGCCTGACTCATCAGGTTCTGGAGGATGCGCAACTGCCCGCTGTGGTTGAGCAAAAGGCAGTTAAAAACGTCACCGCCCGCGATGAGCTGGAAGTGATGGTTAAATGCCCGGAGCTGGCATTACGCGAGGTTCAGGCACTGACCGACAAGCAAAAAGCCATCGCTGATGCGCGAATATTGCTGGCTACCGAAGTGCATAAACTGCGTGAATACGCAGGAATGTCCAGGACAGCAGCAGTAAAACACATCGTTAATGGTATCCGCCAGGGGGCTTTGCCCGAGCGCGTTATTGTGGCAGGCAACACTGCCAATGCCCGTCAGGGTAAACGGACTGGCGTCAGTACAGGGAGTTTACAGGAATGGTATTCCGCCTGGCTGATGGCACGCGGTGATGCCAGTCAGTTACTGGCGTTACTGGCTCCCGGTCATCATAAGGGAACACCGTGGGAGCAGGTCTGGTGGTTGAGCGATTTCTTTATGTTCTATCGCTCATGGAAGCGTCCGACCGTTGAGCGTGCTTATCGTGAGTTTTCAGCCTGGTGGCAGGAAAAACACGCGAATGATGCGGGAATGCTGGCAGCACTGCCTTCAGTTCACGCAGTAAGACGGGTGTTAAGCAGTGTTCCGGTGATTGTTAAAGAGCGGTTTCGCTCCACTGGTTCAGCCTGGCGCTCGCTCAATCCCTTTGTGCGGCGCGACTGGAGCACATTACCGGTTAATGCGGTGTGGGTCGGGGATGGTCACTGTATGAAAATGACCGCGTTTAATCCCCTGACCGGCAATGTTTTCCGGCCAGAAGTGACGCTGGTTATGGATGCGGGGCAACGCTTTGTTGTGGGCTGGTCACTGTCCCTGTCGGAGAACGTGATAGCCGTTGCTGATGCGTTACGTTATGGCATGGCACAACACGGGATACCGCTGATTTATTACTCCGATAACGGGGGCGGTGAAAAAAACCGGGTGCTTGATGCCGATATTACCGGGATTCTGCCCCGGCTGGGTGTGGAACATCACACGGGGATACCAGGTAACCCGCAGGGGCGCGGGGTAATCGAACGGGCAAACAAAGGAATACCGAAAGATGTTGCCCTGAGTTTCCGGACGTACTGCGCGAGGGATGCAGACAAGGAAACCGTAATGATGCAACAACGGATTATGCAGTCAGCCATTAAGGCCACCCACAAAGGGAAAGAGCTGACAAAACGGCAGGTTAAGGCAAGGGATGAAATCCCCACCTTTGAACAACTGATGGCAGCCATAGAGCTGGAGGTCAGACGCTATAACAACCGGCCACACAGCAGTCTTCCCCGCAAAGAGGATGGCGAATATTACAGTCCGGCAGCGTATCGCCGGAAACTGATAAAAGAGCAGAATGTTGAAATTGATTTCCTGTCGCCGGAAGAACTGCATGAAATGTTCAGACCGGAAGTGAAGCGCAAAACATTTCGCGGGGAAATTCAGTTATTCAACAATATTTATTACTCGTATGAGCTGGCCGCAGAGCACGGGAATGAAGTCAGGGTCAGTTACGATATTCATGATGCAAACAGTGTCATTGTCCGGCGGGCTGATGGCTCTTATATCTGCGACGCTATCTGGAATGGTAACAAGGTTGATGCTTTCGCCAAACCGGTTATTACCATGCAGCAGGAGAAACGCGCCCGAGGCCGCATTGCACGGGCCACGCAGAAAATCGAGGAGGCAAAACGCGAGCTTACCCCGGCTATTACGCAGCAGCCTGACTTTAATCTGGGATTCAGTCTGGAGCGCACAAAAGAAAAGGAAAAAGAAGAACTTTATTTATTCGCGTCTGAACGCGAGCGCAGTTTAAAGAAAAACGGTACTCACAACCGTTAA
>SALM_35_3
ATGTTTTTTTCAGTTAATGATCTGACTGGTGTGCCTGGTTTGCCCGGAACCGTTCAGGGCATTCGCTGGACTTTAAACCGTGTTACTGAGCAAAACCCGGGGTGGCGTCGTAAACGTGCTGGCTCCAAAGCCTTTGAATACCACATCGACTGCCTGCCCGCTGAAGCGCAGAAGGTGCTGCGGGATCGTCTGGCTAAGCAGTTGCTTGATGATGCTTCTGTGCCTGCCGTGGTTGACGGTAAGGCCAGTAAAAATCTTGCCGTCCGCCAGTCGCTGGAAGTGATGGTTAAATGCCCTGAACTGGCGTTACGTGAAGTTCAGTCCCTGACCGATAAGCAAAAGGCAATCGCCGATGCCCGCATCCTGCTGGCCGCAGAAGTCCATAAGCTGCGCAACTTTGGAGGTATGACGCGCACCGCCGCTGTGAAATACATCGTCGAAGGTGTGCGGCAGAAAGCACTTTCTGATCGGGTTATGGCTGCGGCTGCTGTGGCTAATGCCCGACGAGGTAATCGTGTCGGTATCAGTACCGGCGCATTGCAGGAATGGTATTCCTCCTTTCTGCTGACGCAGGGCGACCCTCTTAAGCTGCAGGCGTTACTGGCTCCCGGTCATCATAAGGAGGTGCCGTGGGAACAAATCCCCTGGCTGAATGACTTTTTTATGTTCTACCGGACGTGGAAGCGTCCAACCATCGCGGACGCTTACGAACAGTTCGCCGCATGGTGGCAGTCGGCTTATTCAGGCAATACGGCCATGTTGTCGGCGTTACCGTCGGTTTATGCCGTGACGCGGGCATTGAGAAAAGTGCCGGTTATCGTAAAAGAGCGTTTCCGCTCCACCGGGTCTGCGTGGCGTTCGCTCAATCCGTTTGTGCGTCGTGACTGGACAACGTTACCGGTTAATGCGGTCTGGGTCGGGGATGGTCACTGTATGAAGATGGAAGCCTTTAATCCTGAAACGGGGAATATCTTCCGTCCGGAAATTACGCTGATTATGGATGCCGGACAGCGCTTTATTGTTGGCTGGTCGCTGGCCCTGTCAGAAAGCACTGTTGCGGTGGCTGATGCCCTGCGTCACGGCATGATGCAGCACGGTATTCCGCTGATTTATTACTCCGATAACGGTGGCGGGGAAAAGAACCTGAAACTGGATGCGGATATTACCGGTATCCTGCCCCGTCTGGGGGTTGAGCACCATACCGGCATTCCCGGTAATCCGCAGGGGCGCGGGATTATCGAACGTGTGAACAAAGAAATCCCCCGTGATGTGGCCCGCAGTTTTCAGACCTATTGCGCGAAGAATGCCGACGCTGAAACCGTTCGTATGCAGCAGCGTATCGCCAGAGCAGCGCTGGTTGCCACGCATAAGGGCAAAGGCCTGACGAAGCGGCAGGCTGAGGCTGTAGGCAAAATCCCCACATGGGAGCAGTTGCTGACTGCCATTGAGCAGGAAGTGGCCCGGTATAACAACCGCCCGCACTCCAGCCTGCCCCGCCGGGAGAACGGCGAGCATTACAGCCCGGCAGCATACCGCAGAATGCTGATTAAAGAACAGAATGCGGAGATTGATTATCTGTCACCTGACGAACTGCATGAAATGTTCAGGCCGGAAATCGTCCGCACCACGTCACTCGGCGAAGTGCGGCTGTTCAACAATATCTATTTTGCTCATGAACTGGCCGCAGAAAGCGGGAATGAAGTCCGCGTCAGCTATGACATTCATGATGCCAACAGCGTGATTGTGCGCCGTATGGACGGTTCATTTATCTGTGATGCTGTCTGGAACGGTAACCGGGTTGATGCGTTTGCGAAACCGGTTGTTCAGAAACTCCAGGAGCAGCGTGTTAAGGGCCGCATCGCCAGAGCGATGGAAACCATTAATGACGCCAGCCGGGAGCTTAAACCCGCGATTGAGCACAAAGAAGATCCGTATCTTACTGACCTGTTACTCAGAGCAGAAAAAGAGGCTGAGGCTATCCGTCTGATGGATGCGGGTGAAACGGATGTTCCAAAAAATGGAACATATCACAAGTAA
>SALM_36_1
ATGGAAAAGCAAATTATTAATGTGGCGCACTCACGCGCCCGCGCTGAGATTAACACGCATGGTGGCCGCGTGGTGGGCTGGCATCGTTCTTTACCACTTGTCTTTGCCCTTCCACCTGCGGGCGGGACGGTGTGGCCTGTAACGGAAATCACGGAAGTGTTCGGTGGTCTGCGCCGGGTGGTGCAGGCGTCATATATCGGCGGGTGTACCGTCATCTGGCAATAA
>SALM_36_2
ATGGAAAAACAAATTATTAATGTGGCGCATTCACGCGCCCGCGCTGAGATTCATACGCATGGTGGGCGTGTGGTGGGCTGGCATCGTTCCTTACCGCTTGTCTTTGCTGTGCCGCCTGTCGGCGGGCCTGTGTGGCCTGTGAATGAACTGGTTGAAGTATCCGGCGGCCTGCGCCGTATCGTGCAGACGTCATTCGTTGGCGGTTGTACCGTCATCTGGCAATAA
>SALM_37_1
GTGAAATCCACCGGGCTGGATACCCCGGCTGATGGTCCGGCGCATGTATACGGGGCAATTCTTATGCATAAGAAAGAGGAGGTTCTGAAAATTGTCAGTGATGAGTTCGTCCGCGCCTGTGAAGCGAGCGGGTTCGGCGTGGCATCCATATCTGTGACCCGTGGGCACGCGGGGAATAATACTGTTAACTGA
>SALM_37_2
GTGAAATCAACCGGGCTGGATACCCCGGCTGATGGTCCGGCGCATGTATACGGGGCAATTCTTATGCATAAGAAAATGGAGGTTCTGAAAATTATTAACGATGAATTTGTTCGTACCTGTGAGGCGAACGGGTTTGACGTGGTATCCACATCCATGACGAAGGGGAATGCAGGGAATAACACGGTTAACTGA
>SALM_38_1
ATGAAGACACTGACCCGTGTACAGGGTAATGGTCAGGAAACATCAGAGGAATTAAACCGTGCGATGGCTATGGCGAAGGCGGCTAACGCGGTTATGAAAGAAATGCATAACGGTGAAACCCTGCTGGAAAAAGCAAATGATGAACGTATCCGGGAAGTAATGGCGCGGGATTATCCACAACGTGGCAATGGCAACAGTATCCATTAA
>SALM_38_2
ATGAAGACACTGACCCGTGTACAGGGTAATGGTCAGGAAACATCAGAGGAATTAAACCGTGCGATGGCTATGGCGAAGGCGGCTAACGCGGTTATGAAAGAAATGCATAACGGAGAAACCCTGAAGGAAACATCAAATGATGAACGTATCCGGGAGGTCATGGCGCGTGGTTATCAGCGTGATTCACAGGTGCATTAA
>SALM_39_1
ATGGCTGTCAGATTAGTTGTGGATGTTAATTTTAGCGAGAAAAACGGACTGACGATTTATCAGCGTTGTGAACCCCTGACCGGACAGGTCGCGCGGGAGGAAAGTGCCTTTGTGACGGCGGTAATGAATGTAAATGGCCGGGTCATTAAGGATATCAATCGCCAGCAGGCGCTGCGAAAAGAAATACTGAGTGTACTTAAACGTTTTGAAGAAATGACAAAAGGAGACGGTGGCAATGGTTGCTAA
>SALM_39_2
ATGGCTGTCAGATTAGTTGTGGATGTTAATTTTAGCGAGAAAAACGGACTGACGATTTATCAGCGTTGTGAACCCCTGACCGGACAGGTCGCGCGGGAGGAAAGTGCCTTTGTGACGGCGGTAATGAATGTAAATGGCCGGGTCGTTAAGGATATCAATCGCCAGCAGGCGCTGCGAAAAGAAATACTGAGTGTACTTAAACGTTTTGAAGAAATAGCAAAAGGAGACGGTGGCAATGGCTGCTAA
>SALM_40_1
ATGGCTGTTAAAACAAAACGCATTAAATCCGCTGCGGCGGTGTATGTTCCGCAGAATAAAGAGGATGTTATTGGCGATATTAAAAAGATTGGTGACCTGCAGCGTGAACTGGAGCGCGAGCAGACCATCATGAATGACGCCATCGGTGAAATTACTGAGCGCCATGCGCCGGGTATTGAGTCCCTGAAAAAGGATATCGACCTGCTGAGTAAGGGGATTCAGGGCTGGTGTGAGGCACACCGTGACGAACTGACGCAGAACGGTAAGACCAAAACGGCCAGCCTTATCACGGGCAAGGTTGAGTGGCGCAACCGTCCGCCTTCTGTGGGTATCCGTGGTGTGGAAACGGTGCTTGAAACCCTGCGCCGCCTGAATCTGGACCGCTTTATTCGTACCAAAGAAGAAATCAATAAAGACGCCATTCTGAACGAACCGAAAGCCGTTGAAGGCGTGGCGGGTATTACCGTTCGCAGTGGTATCGAGGATTTCTCCATTACACCGTTTGAGCAGAATACGGGGGCGTGA
>SALM_40_2
ATGGTTGCTAAAACAAAACGCATTAAATCCGCTGCGGCGGTGTATGTTCCGCAGAATAAAGAGGATGTTATTGGCGATATTAAAAAGATTGGTGACCTGCAGCGTGAACTGGAGCGCGAGCAGACCATCATGAATGACGCCATCGGTGAAATTACTGAGCGCCATGCGCCGGGTATTGAGTCCCTGAAAAAGGATATCGACCTGCTGAGTAAGGGGATTCAGGGCTGGTGTGAGGCACACCGTGACGAACTGACACAGAACGGTAAGACCAAAACGGCCAGCCTTATCACAGGCAAGGTTGAGTGGCGCAACCGTCCGCCTTCTGTGGGCATCCGTGGTGCGGAGACGGTGCTTGAAACCCTGCGCCGCCTGAATCTGGACCGCTTTATTCGTACCAAAGAAGAAATCAATAAAGACGCCATTCTGAACGAACCGAAAGCCGTTGAAGGCGTGGCGGGTATTACCGTTCGCAGTGGTATCGAGGATTTCTCCATTACACCGTTTGAGCAGAATACGGGGGCGTGA
>SALM_41_1
ATGAGAGTGAATGAATATGCCGCTAAAAACCAGTATGCAGCCTATGCCACCGGCGCAGGGCGTGCCGAACGTAACGGCGAATACGGGAAAGCGGCGGAATTATGGCACAGAGCCGCAGCGTCGCCGTGTTCGTCCCTTCGCCGTCAGTGGGCGCAGGCCCGCGCGGCGTTCTGCGAGAATGCACACATTAAAGGCTGGAGACTGAGTGATGAAGGCGAAAGAGTTTAA
>SALM_41_2
ATGCGTGTGAATGAACATGCCGCAAAAAACCAGTATGCCGCGTATGCGCTGGGTGCGGGCCGGGCGGAACGTGATGGTGAATACGGGAAGGCGGCAGAGTTGTGGCGCAGAGCTGCGAACGCTCCGTGTAATGCGTCAAAGCAACGGTGGGCGCAGCGCCGCGCAGCATTCTGTGAGAATGCGCACATCAAAGGCTGGAGGGCACACGGCGATGAATGCCAGACGGTTTAA
>SALM_41_3
ATGAGAGTGAATGAATATGCCGCTAAAAACCAGTATGCAGCCTATGCCACCGGCGCAGGGCGTGCCGAACGTAACGGCGAATACGGGAAAGCGGCGGAATTATGGCACAGGGCCGCAGCGTCGCCGTGTTCGTCCCTTCGCCGTCAGTGGGCGCAGGCCCGCGCGGCGTTCTGCGAGAATGCGCACATTAAAGGCTGGAGACTGAGTGATGAAGGCGAAAGAGTTTAA
>SALM_42_1
ATGAAGGCGAAAGAGTTTAACCGGCGTTATCCGGTCGGAACAAAATTTATGCATATTCCGGAACCGGTGTTACGGGGTGCCCGGGTGGTCAGCACCACAGAACCCGCGAGAGATTTTAAATGCGGCTGTATTGTGGAAATAAACGTTGAGCCTTATTTCGTGAAGGTCGAAACGCTGAAATCACCGCATTAA
>SALM_42_2
ATGAATGCCAGACGGTTTAATCAGCTTTATCCGGTCGGAACGAAGTTTATGCATATTCCGAATCCGGTATTACGCGGTGGTCGGGTGGTCAGTACCGTGGCACCGGCGCGGGATTTTAAATGTGGCTGTATTGTGGAAATAAACGTTGAGCCTTATTTCGTGAAGGTCGAAACGCTGAAATCACCGCATTAA
>SALM_43_1
ATGAAAACATTAACGCATGAGCAATATTTAGCGCTGCTTTATTCACAGAATGTGGAGCGTCAGGATTATGCCGTTATCTGCCCGATGTGCGGCACCGTGCAGTCCGCCCGCCTGCTTATTCAGGCTGGTGTTGCACCTGATTTTGGTGGGGCCGTCCGCTATCTGGGTTTTAGTTGTGTGGGGCGTTTCACCGGGAAAGGCTCCCCGTCGGTTGAGAAAGGTAAAAACCACGGCTGCAACTGGACGCTGGGTGGATTACTTCAGTGTCATGTCATGGTGCTTGAAGACCCGACGGGCGTTAAGCGTCCGGTATTTGAACCCGCCACACCGGAGCAGGCCCGCGAGCTGGCGGCACGTATGGGGGTGATTTATGAGTAA
>SALM_43_2
ATGAAAACATTAACGCATGAGCAATATTTAGCGCTGCTTTATTCACAGAATGTGGAGCGTCAGGATTATGCCGTTATCTGCCCGATGTGCGGCACCGTGCAGTCCGCCCGCCTGCTTATTCAGGCTGGTGTTGCACCTGATTTTGGTGGGGCCGTCCGCTATCTGGGATTCAGTTGTGTGGGGCGTTTCACCGGGAAAGGCTCCCCGTCGGTTGAGAAAGGTAAAAACCACGGCTGCGACTGGACGCTGGGTGGATTACTTCACTGTCATGTCATGGTGCTGGAAGACCCGACGGGCGTTAAGCGTCCGGTATTTGAACCCGCGTCACCGGAGCAGGCCCGCGAGCTGGCCGCGCGTATGGGGGTGATTTATGAGTAA
>SALM_44_1
ATGAGTAACGAAAAGTATCTTGCCAGAATTAAAAAGCTGCTGCGTCTGGCAAAAGGCACCTCAAGCCCGGAAGAAGCCATGAATGCGATGGCAAAGGCGCAGGCTTACATGCGGAAGTACGGCGTCAGTGAAAGTGACGTTGAATTGTCAGAGGTTCGTGAAGCGGCCAGCACCGGCGCGCCGAGTGATGCGCGCAGCGTTCCCCGGTATATGCACGGTCTGTGTACGCTGGTCTGCCGGGCCTTTGGTGTTGAATGCTACATCAGTGGTCGCTGGCGTTCGTCCGGTTCGCTGAAACGTCATGTCTGTTTCTACGGGCCTGACGCCCGCCCTGAAATCGCCGCATATGCGTTTGATGTGCTGTCCCGCCAGATGAAGGCGGCGCGGAAAGCGTATCAGGACAGGCACTGTAAACGCTGTAAGCCTGCGACACGTACCGCCCGTGGGGACCAGTTCTGCGAGGGATGGTGTTCCGGGGCGGCGCGGGTCATTCAGGAATTCGGGGTATCGCCACAGGAAGCGGGCCTGATGGAGCGTTATATGCAGCGGCTGCGTGAGTGTCAGGGAGTGCGTGACGGTGACATGCGCGAGGCGAAAGCGTGCCGGGGTGCCGCCAGTGCATCGACTGCCGGATATTTTGAGGGCAGGAACGCGAAGCTGCACCAGGGGGTAAACGGGCGCGGTGATACACAGACTTATATCGGGAGAACGGTCTCATGA
>SALM_44_2
ATGAGTAACGAAAAGTATCTTGCCAGAATTAAAAAACTGCTGCGTCTGGCAAAAGGCACCTCCAGCCCGGAAGAAGCCATGAATGCGATGGCAAAGGCGCAGGCTTACATGCGGAAGTACGGCGTCAGTGAAAGTGACGTTGAATTGTCAGAGGTTCGTGAAGCGGCCAGCACCGGCGCACCGAGTGATGCGCGCAGCGTTCCCCGGTATATGCACGGTCTGTGTACGCTGGTTTGCCGGGCCTTTGGTGTTGAATGCTACATCAGTGGCCGCTGGCGTTCGTCCGGTTCGCTGAAACGTCATGTCTGTTTCTACGGGCCTGACGCCCGCCCTGAAATCGCTGCATATGCGTTTGATGTGCTGTCCCGCCAGATGAAGGCGGCGCGGAAAGCGTATCAGGACAGGCACTGTAAACGCTGTAAGCCTGCGACACGTACCGCCCGTGGCGACCAGTTCTGCGAGGGATGGTGTTCAGGGGCTGCGCGGGTCATTCAGGAATTCGGGGTATCGCCACAGGAAGCAGGACTGATGGAGCGTTATACGCAGCGGCTGCGTGAGTGTCAGGGAGTGCGTGACGGTGACATGCGCGAGGCGAAAGCGTGCCGGGGTGCCGCCAGTGCATCGACTGCCGGATATTTTGAGGGTAGGAACGCGAAGCTGCACCAGGGGGTAAACGGGCGCGGTGATACACAGGCTTATATCGGGAGAACGGTCTCATGA
>SALM_45_1
ATGCTGGTCTTTGTCAAAGAGGCGCTGTATCAGCCCGGCCAGCGCCATGAATACCGTCTCAGTGACGGCGGTGTCGTCGTCGAGTTCCCCACACTGCCCTCGTCGTCCCACTGGAAATTTTACGACAACGGCGGGCACCGCATTGTGAAGAAATCCATCCAGGCCGCCATGAAAGCGGCGGTGGAGCGCCATAAACGGAGGTTTAACTGCAAATGA
>SALM_45_2
ATGCTGGTCTTTGTCAGAGAGGCGCTGTATCAGCCACCCGGCCAGCGCCATGAATACCGTCTGAGTGATGGCTGTGTGGCGGTGGAGTTCCCGGCGCTGCCGGTGCCGTCCCGCTGGAAATTCTACGATAACGGCGGGCACCGCATAGTGAAGAAATCCATGCAGGCCGCGATGAAAGCGGCGGTTGAGCGTCATAAGCGGAGGTTTAACTGCAAATGA
>SALM_46_1
ATGAACATTGAATTTCATGACCACGGCGCAACGGCGACCATCATCATTAACAGTTGGTTCTGGGAGTTCGGGCGTCACTGCCGTGCGGTGGATGCGGCGCTGTTTGTGGCACCGGGAAGCCGGTATCAGATGAAAGGCGGCATTTTTATGAAAACGGTTATCAACGGTAAGACCGTGCCCCTGTTGCGGGCGCTGAAAGTGGCAAAGCAGGAGGCCGCGCGATGA
>SALM_46_2
ATGAATATTGAATTTTATGACTACGGAGTCACCGCAAAAATCATTGTTACCTGCTGGTTCTGGGAGTTTCGCCGCTATTGCCGGGTTGTGGATGCGGCGCTGTTTGTGGCCCCCGAAGTACACCACCAGAGTGGTGGTGGCCTTTTAATGAGAACCGTCATCAGCGGTAAAACGGTCCCGATGTTACGGGCGTTTAAAGTGGCAAAACAGGAGGCGACACGATGA
>SALM_46_3
ATGAATATTGAATTTTATGACCACGGGGTCACTGCGACCGTCATCATTAACGGCATGTTCTGGGAGTTCGGGCGTTACTGCCGGGTTGTGGATGCAGCGCTGTTTGCGGCTCCGGAAAGCAGATACCAGAGCAAGTGCGGCATTTTTATGAAAACGGTTATCACAGGTAAGACGGTGCCCATGTTACGGGCGGTGAAAGTGGCTAAACAGGAGGCGGCGCGATGA
>SALM_47_1
ATGAATTCACCTGTCGCAAAGCGTCTCATTGGCGCAGTTAAGGCCGGTCAGTCTTTTCTGGGCTGGGATGATGTGACTTACCGTAGTGTTATTGCCCGTTTAACGGGCGGTAAAACCAGCGCAAAGGCCTGTTCCATGCGGGAACTGTCCGACATCAAAGAGTACATGCACCGTCAGGGATTTCCGCGCAAAGCGCCGGCAGGTAAAGGCCGTCGCCCTAAAGTCGCTATGAGTCGTCAGGCGGTATTGTCCAAAATTGAGGCGTTGCTCTCAGATGCCGGGCGTTCGTGGGCATATGCGGAAGGGCTGGCCGCTCACATGTATAAGCAGCATGTGATCGAGTGGCTTAGCGATGAACAACTTACCGGTGTTATGGTGGCGCTGGTTAAAGATGCCAGAAAAAGGGCTGGCAAAGCATAA
>SALM_47_2
ATGAATTCACCTGTCGCAAAGCGTCTCATTGGCGCAGTTAAGGCCGGTCAATCTTTTCTGGGCTGGGATGATGTGACTTACCGTAGTGTTATTGCCCGTTTAACGGGCGGTAAAACCAGCGCAAAGGCCTGTTCCATGCGGGAACTGTCCGACATCAAAGAGTACATGCACCGTCAGGGATTTCCGCGCAAAGCGCCGACAGGTAAAGGCCGTCGCCCTAAAGTCGCTATGAGTCGTCAGGCGGTATTGTCCAAAATTGAGGCGTTGCTCTCAGATGCCGGGCGTTCGTGGGCATATGCGGAAGGGCTGGCCGCTCACATGTATAAGCAGCATGTGATCGAGTGGCTTAGCGATGAACAACTTACCGGTGTTATGGTGGCGCTGGTTAAAGATGCCAGAAAAAGGGCTGGCAAAGCATAA
>SALM_48_1
ATGTTAAAACAAAAAGGTAAAAGACCTGTCGCGCTACTGATTCTTTTTTATATCCTTTGGGTCATTAGTGATATGAGTTCCAGTACGGTGTTCCAGCAAATTTATTATGTCCTGTGCCTGATCGCTTCCATACTGGCGCTGGGGGTTTTTGTTGTGTGTGTGGAACTCAATGAACGGGCAATGGAAAAACGGTTGAGCACCGATGTGAAACCCAGTGTTGAGTTACCACAGGAAAAAGAACGGAATGCCAGTGAGTGGGTGGAAAGCACAAAAAGTAAATAG
>SALM_49_1
ATGCAGACTATCGGGGATGTTGAGCTGGAACGCGTACAGCGACTGCTGCCGGATTCTGCCCTGCAACTGGTTGATGTGCTGGGCTGGCCTGCCACTGCGCGACTGATTAGCGCCTTCGGTGGAGCCACCCTTTCCGCAAAATCCGGCGCACGTGCGGAGCGTTCCGGCGGTGTGCATAAGCTGTTGCGCAGTGTACTGACCGAAGATGAGAGCAAGGCGCTGACCCGGTATCTGGGCGGTGCGCCGTTTTATATTCCCCGTTGTGATCAGGCGCTGCGTGCCCTGCGTAACGCCCGCTTTCTGTCAGAACTGCATCAGCAGCAGAACTCCGGTCACTCCACCCGTCAGTCGCTGGCGCTGTTGTGTCCCCGGTACGGTATATCAGACCGGTATGCCTGGCGGCTCATACGAGAGCGATACAATATGCAACTGCTGAAAAGCCCCACTCAGGTGGGGCTTTTTGATTAA
>SALM_49_2
ATGCAGACCATCGGGGATGTTGAGCTGGAACGCGTGCAGCGACTGCTGCCGGATTCTGCCCTGCAACTGGTTGATGTGCTGGGCTGGCCTGCCACTGCGCGACTGATTAGCGCCTTCGGTGGAGCCACCCTTTCCGCAAAATCCGGCGCACGTGCGGAGCGTTCCGGCGGTGTGCATAAGCTGCTGCGCAGTGTACTGACCGAAGATGAGAGCAAGGCGCTGACCCGGTATCTGGGTGGTGCGCCGTTTTATATTCCCCGTTGCGATCAGGCGCTGCGTGCCCTGCGTAACGCCCGCTTTCTGTCAGAACTGCATCAGCAGCAGAACTCCGGTCACTCCACCCGTCAGTCGCTGGCGCTGTTGTGTCCCCGGTACGGTATATCAGACCGGTATGCCTGGCGGCTCATACGAGAGCGATACAATATGCAACTGCTGAAAAGCCCCACTCAGGTGGGGCTTTTTGATTAA
>SALM_49_3
ATGCAGACCTTCAGTGAAACAGATCTTCGCGATGCGCAGGCACTGCTGCCCGATTCCGTGCAGCAACTGATTAGTGTGATTGGTTTCCCCGCCCTGACCCGGTTGATTCGTTCTTTTGGTGGCGTGACGTTAAGCGGTAAAACCGGCGCACACGCCGAACGCACCGGTGGTGTCCATGCCCTGTTACATGACGTGCTGACCGAAGACGAAATCAACAAACTGATCCGCTTTCTTGGCGGTGCTCCGTTTTACATTCCCCGTTGCGATCATGCGTTACGTGCCCTGCGTAACACCCGTTTTATGGCTGATTTACAGCGGCATATCAGGGACGGATTCTCACACCGGCAGGCGCTGGCACTGCTCTGTTCCCGCTACGGGATCTCAGACCGGTACGCATGGCAACTGATACACCGACGACAAAAACAGACCTCGCTGAAAAGCCCCACCCAGGTGGGGCTTTTTGATTAA
>SALM_50_1
ATGACAGACTTTACACAATACGGGGTGTTTACGGCGTACCGTGAGCAGGCTTATGATGCTGCGTATTGTCGCTATGCCCTGCTTCACCATCTCAGCCGCTGGCTGATGCGGCTGAGATGCCCGGATGATACGATGTTTCCGGTTGAAGACCTTCACCGGGCAGTGGATGAAATCGTTCTCGCCGACCGTGAAATGCGCGCCGCGCTGGCGCAGGCGAATGAGGCTGCTGCGTTATGTGGTAAACCGCCGTTACACCTTCATGACCTGACCCGCGCCCGTAAGGGGTAA
>SALM_50_2
ATGACAAATTTTGCTAATCCCGGCGAGTTCACCGCTTACAGTGAACAGGCTTATGATGCTGCGTACCGTCGCTATGCCCTGATGCATAACCTGAGCCAGGTGCTGATGCGTTTGCGTGATGATATCGATTCTCCCATCCCGGAAAACTGTTTTCAGGCAGAACTGACGGAAATTGCCCGCGCCGACCTTGAAATGCGCGCCGCGCTGGCGCAGGCTAATAACGCCGCCGCGTTGTGCGGCAAACCGCCTTTACGGTTAAGCGATCTGACCCGTTCCCGGAAAGCGTAA
>SALM_50_3
ATGACAAACTTTGCTAAACTTGGCGAATTCACTGCCTACAGTGAGCAGGCTTATAATGCAGCATATTGTCGCTATGCGCTGATGCATAATCTGAGCCAAACGCTGATGCGTTTACGTGATGATATTAATTCACCATTCACTGAAAACAGCCTTCAGGCAGAACTGGAAAGTATCGTTCGCGCCGACCGTGAAATGCGCGCCGCGCTGGCGCAGGCGAATGAGGCCGCGGCGTTATGTGGTAAACCGCCGTTACACCTTCATGACCTGACCCGCGCCCGTAAGGGGTAA
>SALM_50_4
ATGACAAATTTTGCTAATCCCGGCGAGTTCACCGCTTACAGTGAACAGGCTTATGAGGCTGCGTACCGTCGCTATGCCCTGATGCATAACCTGAGTCAGGTGCTGATGCGTTTGCGTGATGATATCGATTCCCCCATCCCTGAAAACTGTTTTCAGGCAGAACTGACGGAAATTGCCCGCGCCGACCTTGAAATGCGCGCCGCGCTGGCGCAGGCTAATGGTGCTGCCGCGTTGTGTGGCAAACCACCTTTACGGTTAAGCGATCTGACCCGTTCCCGGAAAGCGTAA
>SALM_51_1
ATGAACCCACAACATTCCACACTGTCCGTTTACATCACCTCGCTGGCGACGTTTCTGATCAGCCTGATGCCCCTTGAGCAGTGGATGGTGGTCGGGCTGGTTGTGGGTATCGCCGCCACGGTGATCACCTGTGTGACCAACGTCCTCTTTCGTGTCCTGTCGTACCGGGTGCAAATCCGGCGCTGGAGGCACAAATGA
>SALM_51_2
ATGAACCCGCAACATTCCACACTGTCCGTTTACATCACCTCGCTGGCGACGTTTCTGATCAGCCTGATGCCGCTTGAGCAGTGGATGGTGGTCGGGCTGGTTGTGGGTATTGCCGCCACGGTGATTACGTGTGTGACCAACGTCCTTTTTCGTGTCCTGTCGTACCGGGTGCAAATCCGGCGCTGGAGGCACAAATGA
>SALM_52_1
ATGAAGCAGCGTACTATCGGCAATGCCACGCTGTACTGCGGCGATGCGCTGACCATTCTGGCGCAACTGGCGCAGAACATGCCCGGCGGCATTGATGCCCTCATTACTGACCCACCCTACAGCAGCGGAGCCACCCATAAAGCCGGGCGTACCACGCAGGCCCCCTCCGAAAAATACTGTAAGGACGGCGACTATGCTGACTTTGCCGGCGAAAACATGGACCAGCGTTCGTGGCAGTTCTGGGCGCAGCGGTGGCTCAGTCTGGCCTGCCGTCTGGTCCGCCCTGAAGGTTACGCGATGGTGTTCAGCGACTGGCGGCAGTTGCCGGCGCTCACCGATGTTTTTCAGGCCGGCGGTTTTGTCTGGCGTGGCATCGTGCCGTGGGACAAGACCCTGTCATCACGCGCCCCGCATACCGGGTATTTCCGGCACCAGTGTGAATACGTGGTCTGGGGGAGTTGTGGCGGTCTGGCGAAAAGCACCCAGGGCGGGCCGTGGCCGGGCATGGTGACCTGTCGGGTGAATCCTGCCAGGAAGCGCCATATGACAGGTAAGCCGCTGCCCCTGATGGCGGAGCTGGTGAAGCCCGTCGCGCCGGGCAGTGTCATTCTCGATCCCTTTATGGGGTCGGGTACGACCGGACTGGCCGCGCTTGAGCACGGCTGCCACTTTATCGGGATTGAAATCAGCGAACATTATTTTGATGTGGCCTGTGAACGCCTGACCGCAGCGGTTAACGGGGGGGACGTATGA
>SALM_52_2
ATGAAGCAGCGTACTATCGGCAATGCCACGCTGTACTGCGGCGATGCGCTGACCATTCTGGCGCAACTGGCGCAGAACATGCCCGGCGGCATTGATGCCCTCATTACTGACCCACCCTACAGCAGCGGAGCCACCCATAAAGCCGGGCGTACCACGCAGGCCCCCTCCGAAAAATACTGTAAGGACGGCGACTATGCTGGCTTTGCCGGCGAAAACATGGACCAGCGTTCGTGGCAGTTCTGGGCGCAGCAGTGGCTCAGTCTGGCCTGCCGTCTGGTCCGCCCTGAAGGTTACGCGATGGTGTTCAGCGACTGGCGGCAGTTGCCGGCGCTCACCGATGTTTTTCAGGCCGGCGGTTTTGTCTGGCGTGGCATCGTGCCGTGGGACAAAACCCTGTCATCACGCGCCCCGCATACCGGGTATTTCCGACACCAGTGTGAATACGTGGTCTGGGGGAGTTGTGGCGGTCTGGCGAAAAGCACCCAGGGCGGGCCGTGGCCGGGCATGGTGACCTGTCGGGTGAATCCTGCCAGGAAGCGCCATATGACAGGTAAGCCGCTGCCCCTGATGGCGGAGCTGGTGAAGCCCGTCGCGCCGGGCAGTGTCATTCTCGATCCTTTTATGGGATCGGGTACGACCGGACTGGCCGCGCTTGAGCACGGCTGCCGCTTTATCGGGATTGAAATCAGCGAACATTATTTTGATGTGGCCTGTGAACGCCTGACCGCAGCGGTTAACGGGGGGGACGTATGA
>SALM_53_1
ATGAGCCTCAACACCGGCAGCAAAATCTCTGCCGTGGTCTGCTCGGTCATGGTGATTATCGGACTGACAGCGGTCAGGCATCCGGGGCAGTTACGGACCTCCCGGCGCGGACAGGCATTCATTGCTCAGGCCGAAGCCTGTCGCCGTGTTCCGTACCGGTGCTTTGCCGGACGGGCCACGGTGGGGATCGGCAGTACCGGTGACGTCGTTATGACGAAGCGGTATACCGATGACGAAATCGCCGACCGCTGGTTCTCCGATATGTACACCGCTGAAACCTGCGTTAACCGGTATTTTAACGGGCGTTTAATGCCGCAGTTTCCTTTTGAGGCAATGACTTCGGCAGCGCTGAATGTCGGCTGTACCGACCTGCGCTGGAACAAAAAACATCACCATGTGACGCAGATTTACCGGGAAGCACAGACGCAGCACTGGACGGCCATGTGCCACCACCTGCCGGATTTTCGTTATTCCGCCGGTCATCCGGTACTGCTGAAACGCCGGTTGCGCGAGGAGGCATGGTGTTTACATCCCTGA
>SALM_53_2
ATGAGCCTCAACACCGGCAGCAAAATCTCCGCTGTGGTCTGTTCTGTCATGGTGATTATCGGGCTGGCCGCCGTCAGGCATCCGGGGCAGTTACGGACCTCCCGGCGCGGGCAGGCATTCATTGCTCAGGCCGAAGCCTGTCGCCGTGTTCCGTACCGGTGCTTTGCCGGACGGGCCACGGTGGGGATCGGCAGTACCGGTGACGTCGTTATGACGAAGCGGTATACCGATGACGAAATCGCCGACCGCTGGTTCTCCGATATGTACACCGCTGAAACCTGCGTTAACCGGTATTTTAACGGGCGTTTAATGCCGCAGTTTCCTTTTGAGGCAATGACTTCGGCAGCGCTGAATGTCGGCTGTACCGACCTGCGCTGGAACAAAAAACATCACCATGTGACGCAGATTTACCGGGAAGCACAGACGCAGCACTGGACGGCCATGTGCCACCACCTGCCGGATTTTCGTTATTCCGCCGGTCATCCGGTACTGCTGAAACGCCGGTTGCGCGAGGAGGCATGGTGTTTACATCCCTGA
>SALM_54_1
ATGGTGTTTACATCCCTGAACCGCATCCCCCTGATTGCCTGTGGTGGCCTGCTGGCGCTGCTGGTCCTGTGCTGGCAGGCGTATGAGGACGACGAAACTGCTATCGGCAGTCTTAACAGCCAGGTTTCAGCACTGACCACCGAACGGGATGATGCCCGGAAAGCGCAGGCATTGCAGGCCTTTCATTTTAACCGCATGAACCGTATTACCGGGGAGGCACAACGTGCAAACCAGCAAACCGCAGACCACGCGGAACACCTTCGCCACGCGGTCCATAACAGCCTTTCGGCACAGTCCTGTCATGCTGTGCTGTTGCCTGTCGCTGATTCTGACCGGCTGCTCGGCTACGTCTCGCAGTTGCGTCAGACCGCCTTACACCCGGATGCCGCCACAGGTGCTGGCACCCACCATTCCGGCGCTGCCCCCCGGCGACTGACGTGGGGACAGGCCATCGAGTGGATCCCCCTGTTACTGGGGAACATTCAGTCATGTAACCAGGATAAAGCGGCAGCCCGCCGCATTGATGAGGAACGAGCCAGTGAAACCACGTCAACGCAGTAA
>SALM_54_2
GTGGTGTTTACAACACTGAACCGTATTACCCTGGCGGGCGGTGTCTGTCTGCTGGGATTACTGGTCTGGTTTCATCACCGCTATACGGAAGATGAGACCGCCATAGGTCAACTGACCCGGAAGGTGTCAACGCTGACCACCGAACGGGATGACGCCCGCAGGGCACAGGCATTGCAGGTATTTCATTTTAACCGCATGAACCGTATTACCGGGGAGGCACAACGTGCAAACCAGCAGACCGCAGACCAGGCAGAACAGCTTCGCCATGAGGTGCATAACAGCATTTCGTCACAGTCCTGTAGTGCTGTGTTGCTGCCTGCCGTTGATTCTGACCGGCTGCTCGGCTACGTCACGAAGCTGCGTCAGGCCGCCCTTCACCCGGATACCGCCGCAGATACTGGCCCCCACCGTTCCGGCCCTGCCGCCCGGCGACTGACATGGGGACAGGCGGTGGAATGGCTCCCCCTGCTGCTGGGGAATATTCAGTCATGCAATCAGGATAAAGCGGCAGCCCGCCGCATTGATGAGGAGCGAACCCGTGAAACCACGTCAGCGCAATAA
>SALM_55_1
GTGAAACCACGTCAACGCAGTAAGCGACGTATGAATAACGTGCGTCAGTGCGATCCCGTACTGACCGACATTAACGCCAGTCTGCAACACCTTGATCAGCAACTGGACGATATTCGCGAGGCAGCGACTGACGCAGCCATTAAACGCGGGGCGGTAGCCGGGGCGATGGCGGGCGCTGTCGCCAGTCTGGTGGTCACTACCGCCGTCATTCTGATCCGCGCGCGGATGGGCTGCTGA
>SALM_55_2
GTGAAACCACGTCAACGCAGTAAGCGACGTATGAATAACGTGCGTCAGTGCGATCCCGTACTGACCGACATTAACGCCAGTCTGCAACACCTTGATCAGCAACTGGATGATATTCGCGAGGCAGCGACTGATGCAGCCATTAAACGCGGGGCGGTGGCCGGGGCGATGGCGGGCGCTGTCGCCAGTCTGGTGGTCACTACCGCCGTCATTCTGATCCGCGCGCGGATGGGGTGCTGA
>SALM_56_1
ATGGCGTACTCCAGGGAGACCCGCGACAAACTGCGCCGGCTGTACATCTATAACCAGTGGTCGCTGGAAATTGTCGCGTCCCAGACGGGTGTGGCGTTTTCCACGGCTGCCCGCTGGAAGAAGGAGGCGCAGGACAGCGGCGATGACTGGGACAAGATGCGCGCCGCCAACCTGATGGCGGGCGGCGGCATGGAAGACGCCGGGCGCGCGGTGCTGATGAGTCTGGTCACGCAGTGCCAGGCCGCCACGGAAGCGATTAATACCGAAGCAAACCTGCCGGCAGAAAAGCGTGTGGAGCTGCTCGCCAGTCTGGCGGATGCCTTCAACAAAGCGACAGCGGCCAGTAAGAAAATCCTGCCTGAAACCAGCCGGCTGGCGATTGCCATCGAGGTGGTGCAGGCGCTGGGTGAACACATTAACCGGAAATTTCCCGCGCAGAAGCTGGCGTTTGTGGAAATCCTCGAATCCTTCAGTGAGGTAATTGAAGATGACTTCGGCTGA
>SALM_56_2
ATGGCGTACTCCAGGGAGACCCGCGACAAACTGCGCCGGCTGTACATCTATAACCAGTGGTCGCTGGAGATTGTGGCGTCCCAGACGGGCGTGGCGTTTTCCACGGCTGCCCGATGGAAGAAGGAGGCGCAGGACAGCGGCGATGACTGGGACAAGATGCGCGCCGCCAACCTGATGGCGAGCGGCGGCATGGAAGACGCCGGGCGCGCGGTGCTGATGAGTCTGGTCACGCAGTGCCAGGCCGCCACGGAAGCGATTAATACCGAAGCAAACCTGCCGGCAGAAAAGCGTGTGGAGCTGCTCGCCAGTCTGGCGGATGCCTTCAACAAAGCGACAGCGGCCAGTAAGAAAATCCTGCCTGAAACCAGCCGGCTGGCGATTGCCATCGAGGTGGTGCAGGCGCTGGGTGAACACATTAACCGGAAATTTCCCGCGCAGAAGCTGGCGTTTGTGGAAATCCTCGAATCCTTTAGTGAGGTAATTGAAGATGACTTCGGCTGA
>SALM_57_1
ATGACTTCGGCTGAGAAACAGGAATTCGCCACACTGCTGTATCTGTTCCGTGGCATGGCAGCCTCCGCCACCGGCGAGGAACGTGCAGCCATTGACGCCGCTGAAGCGGAATCCCGCGCGTTTATTGAAAAACTTCGCGCAGATCATCCGGATGGCAGCGGTCTGGTCGGTGGCCTGATTGCGGTACTGGATACGGTTGTTAACAGTGAAATTATGTAA
>SALM_57_2
ATGACTTCGGCTGAGAAACAGGAATTCGCCACGCTGCTGTATCTGTTCCGTGGCATGGCCGCCTCCGCCACCGGCGAAGAGCGTGCGGCCATTGACGCCGCAGAAGCAGAATCCCGCGCGTTTATTGAAAAACTGCGCGCAGATCATCCGGATGGCAGCGGTCTGGTCGGTGGCCTGATTGCGGTACTGGATACGATTGTTAACAGTGACATTGTGTAA
>SALM_58_1
ATGGAAGCCGTAACGTTAAATGTGGAACAAATCCGTGAACTGGCGACGTTCGTCGGTCTGAGCGTTGAGGTGCCGGACGGTCTGGAGACCGACACCCGATGGAACATCACCCCCGGCTGTATTCCGGGTTTTGAGACGGACACCGGAGAGAACTTTCCGGGTTACAACGGACTGATTGCTTACACCCGCGATTTACCCGAAGACCAGTCCGGCGTTCTGGCGCTGGAAACGACGGGGATGCAGGGCACGGACTGA
>SALM_58_2
ATGAAAGCAGTGACATTAAATGTGGAACAAATTCGGGAACTGGCGACGTTCACGGGACTGTCTGTTGAAGTGCCGGAAGGTCTGGAAACGGATACCCGGTGGAACATCACCCCCGGGCATATTCCGGGGTTTGAGACAGACAGCGGCGAACATTTCCCGGATTACGACGGACTGATTGCTTACACCCGCGATTTACCCGAAGACCAGTCCGGCGTACTGGCGCTTGAAAGTCATGGCGCGTTAACGACGGACTGA
>SALM_59_1
ATGAAAACCTCGTCAGGCATGATTAATACGACAGCATGCAACATAGACAATCTGCTCAGAAGCTCCTGTTCCCGCGAAGAAATGGAGCGGGAACTGGCATCCCTGCTCAGTGATGCCGGTAAAGAGGCATTTCTGTGTGCATTAGCCAGCCAGTTATTTATCTGGCGGCATCTGATGTTGCATAGCCAGTAA
>SALM_59_2
ATGAAAACCTCATCAGACATGATTAATACAACTGCGTGCAACATAGACAATCTGCTCAGCAGCCACTGTTCTCGCGAAGAAATTGAGCGGGAACTGGCATCCCTGCTCAATGATGCAGGCCAGGATGCGTTTCTGTGTGCGTTAGCCAGCCAGTTATTTATCTGGCGGCATCTGATGTTGCGTGGACAGTAA
>SALM_60_1
GTGGCTAAGAAATTTGATCGCAGGGCGTTTCGTGAACAGATGGCGGAATACATCGCCAGCCTTCGCCAGACCATTGAAGCGGAGTGTCTCGATTTTGACGTTGATCCGGCGGCCCGTGAAGCACGCCGCCGGCAGGTCTGCGATCCGCTGACGGGCTACGATTTTTTCACGAACACCTATTTCCCGCACTACATCCGTAATCCGGCCCGTAGCCAGTTGCATAACTACCTGTTTTCCCGGCTGCCCAAAATCATCGTCTCGCCGGACAGTGAGGATGACGCCATCGCCGCGCCACGCGGCGAAGCCAAATCAACGCTGGTCAGCCAGTTGTTCACCCTGTGGTGCATTATCCGGGGGATCAAACATTACCCGGTCATCATTATGGACAGCATCGACCAGGCCTACCCGATGCTGGAGGCCATCAAGGCTGAACTGACCTTTAACCCCCGTTTAAAACACGATTTTCCTGACATCTGTCAGCAGGGCCGGGTCTGGCAGATGGGCACCATCATTACCGCCAACAACATCAAAGTGACGGTGGCCGGTTCCGGTAAAAAGCTGCGTGGCCTGCGCCACGGGCCGTATCGCCCCGACCTGATTATTCTTGATGATATCGAGAACGACGAGAACGTCCGCAGCCCGGAGCAGCGCGACAAGCTGCACAACTGGCTGAAAAAAACGGTCATGCCGCTGGGGGAAGCCGGCGGCAAAACGGACATCATCTACATCGGGACTATCCTGCATTACGATTCGGTGCTGGCCCGCACGCTGGATAATCCCCTGTGGCGTACCGCGCGATTTAAAGCGGTGATACGGATGCCCGACAATATGTCGCTGTGGGATGAGTGGGAGACGATGCTGGCCGAAAAGCGGCTGGACGATGCAGAACAGTTTTACCGGACGCATGAACCGGCCATGCTGGCCGGGGCGGTGGTGTCGTGGGCGGCCCGTTCGCTGCTTGATCTGATGAAAATCCGCTTTCGTGACGGTCACAGTACCTTTGACAGCGAATACCAGAACGACCCGACCAGCGGCGAGGATGCCATCTTTGCCGGCTGTATCCATTTCTGGGTTAACCGGCTGAATGAATGGCTGTTCTATGGTGCCGTTGACCCCAGTCTGGGGAAGTTCGGCAACAACCGCCGCGACCCGTCAGCCATTCTGGTGGGCGGTTTTAACCGCTTTACCGGTATTCTGGATGTGGTGGTGGCCGATATCCGCCGCCGGCTGCCGGATAAAATCATCTCCGACACTATCGAGCTGCAACGCCAGTACCACTGTCTGGCGTGGGCCTTTGAATCGGTACAGTTCCAGGAGTTCCTGCGTACCGAACTGGTGAAGCGTTCCGCACAACTGGGCGTGCCTGTGCCGGCCATTCCGGTCATGCCCTCCGCCGACAAACTGCTGCGTATCGAATCCCTGCAACCCCACATGCAGAACAGCCTGATCCGCTTCTGTAAGGACGGGATGCAGACCCTGCTCGATCAGTTAAAACATTTTCCCAAAGCCGACCACGATGACGGCCCGGACGCCCTGCACATGCTGTGGTCGCTGGCCGTCTCCCGCGCGGCGGGGGTTCAGGTTAAAACAGCCTCACGGCATGGCGAAGGCGATCGCTTTGGACGTGGGGCATGGTGA
>SALM_60_2
GTGGCTAAAAAGCTCGACAGAAAGGCATTCCGGCAGCAACTGGCAGAGTACATCGCCAGTCTGCGACAGACCATTGAGACCGAATGCCTCGACTTTGACGTTGATCCGGCGGCGTGCGCTGAGCGTAAACGCTGCACCGAAGACCCTGTGAGCGGCTACGACTTCTTTGTCTCCACCTACTTTCCGCACTACATTCGCCACGCGTCGCGAAGCCAGTTGCACAACTACCTGTTTGAGCGGCTGCCGCAGATTGTGGCAAGCCCGGAGGGTGAGAACGACGCCATCGCCGCCCCGCGTGGTGAGGCCAAGTCCACGCTCGTAAGCCAGCTCTTTGTGTTGTGGTGCATCATCCGGGGTATCAAGCACTACCCGGTCATTGTGATGGACTCCATTGACCAGGCCTACCCCATGCTGGAGGCCATTAAGGCCGAGCTGCTCTACAACCCGCGCCTGCGTCATGACTTCCCTGATGTCTGCGTGCAGGGGCGCGTCTGGCAGATGGGGACGATTGTCACCGCCAACAATATCAAGGTGACGGTGGCAGGTAGTGGTAAGAAGCTGCGCGGCCTGCGTCATGGCCCGTACCGTCCTGACCTCGTTATTCTCGACGACATCGAGAACGACGAGAACGTACAAAGCCCGGAGCAGCGCGACAAGCTCGATAGCTGGCTTAAAAAGACCGTGCTGCCGCTTGGCGAGGCAGGCGGTAAAACCGACGTCGTGTATATCGGGACTATCCTGCACTACGATTCGGTGCTCTCCCGCACCCTCAGTAACCCCATGTGGCGCACTGCCCGCTTTAAGGCAATCATCCGCTGGCCTGATAATCAGGGTCTGTGGGATACGTGGGAAGGGTATATCCGCAATGAAGACCCTGAAACGGCGGCGCTGTTCTACGCGGCCAATGAAGCGGCCATGCTTGCGGGAGCGATAGTGTCATGGGCGGCGCGTCCGCTGCTGACGCTGATGAAGATCCGCGTGCGTGACGGTCACGGCACCTTTGATTCCGAATACCAGAACGATCCGGTCAGCGGTGAGGATGCCATCTTTGCCGGTGAGAAGGTGATTAAGTTCTGGACTGAGGAGGTTCGCGAGTGGGTCTTTTTCGGGGCCTGCGACCCCAGCCTCGGTAAGTTCGGCAACAACCGGCGCGACCCCTCGGCTATCCTGGTGGGCGGCTTTAATCCCTATACCGGCATTCTGGACGTGGTTGTCGCCGATATCCGCCGTCGCGTGCCGGATAAAATCATCGCCGACATTATCGAATATCAGCGCAAATATCATTGCCTTGCCTGGTCGTTTGAGTCGGTACAGTTCCAGGAGTTCCTGCGCCAGGTACTGGTTGATGTGTCGGCAAAGGCTGGCGTTCCCGTTCCGGCCGTGCCGGTCATTCCGTCCACCGATAAGATCCTGCGTATCGAGTCCCTGCAGCCGCATGTCCTGAACGGTCTTATTCGCCTTCACGCGAGCCAGAGTACGCTTCTCGATCAGTTGCGCCACTTCCCCAAAGCCGACCACGACGACGGTCCTGACGCCCTGCATATGCTGTGGACGCTGGCCGTCTCACGCTCCCGGCGAACCGAAATTCACACCGCATCGCGCCACGACAGCGACAGCCGTTTCGGGCGCGGTGCATGGTAA
>SALM_60_3
GTGGCTAAGAAATTTGATCGCAGGGCGTTTCGTGAACAACTGGCGGAATACATCGCCAGCCTTCGCCAGACCATTGAAGCGGAGTGTCTCGATTTTGACGTTGATCCGGCGGCCCGTGAAGCACGCCGCCGGCAGGTCTGCGATCCGCTGACGGGCTACGATTTTTTCACGAACACCTATTTCCCGCACTACATCCGTAATCCGGCCCGTAGCCAGTTGCATAACTACCTGTTTTCCCGGCTGCCCAAAATCATCGTCTCGCCGGACAGTGAGGATGACGCCATCGCCGCGCCACGCGGCGAAGCCAAATCAACGCTGGTCAGCCAGTTGTTCACCCTGTGGTGCATTATCCGGGGGATCAAACATTACCCGGTCATCATTATGGACAGCATCGACCAGGCCTACCCGATGCTGGAGGCCATCAAGGCTGAACTGACCTTTAACCCCCGTTTAAAACACGATTTTCCTGACATCTGTCAGCAAGGCCGGGTCTGGCAGATGGGCACCATCATTACCGCCAACAACATCAAAGTGACGGTGGCCGGTTCCGGTAAAAAGCTGCGTGGCCTGCGCCACGGGCCGTATCGCCCCGACCTGATTATTCTTGATGATATCGAGAACGACGAGAACGTCCGCAGCCCGGAGCAGCGCGACAAGCTGCACAACTGGCTGAAAAAAACGGTCATGCCGCTGGGGGAAGCCGGCGGCAAAACGGACATCATCTACATCGGGACTATCCTGCATTACGATTCGGTGCTGGCCCGCACGCTGGATAATCCCCTGTGGCGTACCGCGCGATTTAAAGCGGTGATACGGATGCCCGACAATATGTCGCTGTGGGATGAGTGGGAGACGATGCTGGCCGAAAAGCGGCTGGACGATGCAGAACAGTTTTACCGGACGCATGAACCGGCCATGCTGGCCGGGGCGGTGGTGTCGTGGGCGGCCCGTTCGCTGCTTGATCTGATGAAAATCCGCTTTCGTGACGGTCACAGCACCTTTGACAGCGAATACCAGAACGACCCGACCAGCGGCGAGGATGCCATCTTTGCCGGCTGTATCCATTTCTGGGTTAACCGGCTGAATGAATGGCTGTTCTATGGTGCCGTTGACCCCAGTCTGGGGAAGTTCGGCAACAACCGCCGCGACCCGTCAGCTATTCTGGTGGGCGGTTTTAACCGCTTTACCGGTATTCTGGATGTGGTGGTGGCCGATATCCGCCGCCGACTACCGGATAAAATCATCTCCGACACTATCGAGCTGCAACGCCAGTACCACTGTCTGGCGTGGGCCTTTGAATCGGTACAGTTCCAGGAGTTCCTGCGTACCGAACTGGTGAAGCGTTCCGCACAACTGGGCGTGCCTGTGCCGGCCATTCCGGTCATGCCCTCCGCCGACAAACTGCTGCGTATCGAATCCCTGCAACCCCACATGCAGAACAGCCTGATCCGCTTTTGTAAGGACGGGATGCAGACCCTGCTCGATCAGTTAAAACATTTTCCCAAAGCCGACCACGACGACGGCCCGGACGCCCTGCACATGCTGTGGTCGCTGGCCGTCTCCCGCGCGGCGGGGGTTCAGGTTAAAACAGCCTCACGGCATGGCGAAGGCGATCGCTTTGGACGTGGGGCATGGTGA
>SALM_61_1
ATGGCACAGATTGTTGACCAGTACGGCAACCCGCTGAAACGGGAAGCCCTCAAAAATCCCCAGACCGTCAGGCTGGCGGAGATGTACCGCCAGTATCCGGTTCACCCGTCAACCGGGCTGACCATTCGCCGGCTGCCGCGTCTGTTGCGGGCGGCTGAGCAGGGCGACCTCGGCGCACAGTCAGCCCTGTTCGCGGATATGGAAGAACGCGACGGCCATATTTTTGCCGAAATGGAGAAGCGCAAAAACGTCCTGCTGACGCTTGATCGCAATATTACGCCGCCCCCGAATGCCACCGCCGCCGAGAAAAGCGCCGCCGCTGCCGTGGCGGAATGGTTCAGTGGCGTGCCGGACATCGAGGATGTGATCCTCAACGGCATGAGTGCCATCGGTCACGGGTTCAGTTGTCAGGAGATCCAGTGGGCCACGGTGGAAAAAATCCTTATTCCCCAGAATCTTTACCTGCGCCCGCACTACTGGTTCCGCTCCCTGCCGGAACAGGGAGACCAGTTGCGGCTGAACAGTGACGCGCCTGACGGGGACGAACTGTGGCCGTTTGGCTGGCTGGTCCACCGGCATAATGCCCGCAGCGGATTTGTCGCCAGCAGCGGCCTGTTCCGCGTACTGGTCTGGCCGTATCTGTTCAAGAACTATTCCCTGCGTGATTTTGCTGAGTTTCTGGAGATTTACGGCCTGCCGGCGCGTATCGCGTATTACGCACCGGGCACCACCGACGAAGACCTCGACAAACTGCTGATGAGCCTGGTGCGTCTGGGACACGATGCTGTTGCCACCATCCCGCAGGGGAACGACATCAAATTTGAGAACGCGGCCACCGGCGGCGGTGACACGTTCATGAAAATGATTGAGTGGGCCGAACGGACTGAATCCAAAGTGATCCTCGGTGGCACCCTGACCACCGAAGCCGGGGAACGGGGCGCGCGTTCACTGGGGGAAGTCCACAACGAAGTCCGTCACGATCTGATGGTTTCGGATGCCCGCCAGACTGAAGGCATGTTCCGCTCGTTGATCCGGATGATGCTGGCGGTCAACGGTTACGATATCCCGCTGCACCGCCAGCCCCGGATGGTGTTTGACACCCGCAAGGATGTGGATATGACCGACTTCACTGGTGGCGTAGCGGCACTGGTTGCGGCGGGCGATCGTGCCATCCCGGTAAGCTGGGTGCATAAAAAACTGGGTATTCCGGAGGTTCAGGGCGATGAACCCACCCTGCAGCCCCCCGTCCCGGCATCGCCCGCAGCGGCATTAAGCCGGCAACTGCCCGTGGCGCAGGCCGCACTGAGCCAGACCGGTACGGATGATGGCGATGTGGATCCCCCGCAGCAGGCGCTGGATACCACACCGTCGCCGGCGGATGCCGTCAATGCGGCCATCACGCAACTGCTGGCCCCGATGGTGACCGCCATTAAACAGGGGATGGATGCCGATGCGGCCATGTCGCTGGTCGCCGACAGTTACCCGCAACTGGATGATACGCAACTGCGGGAACTGCTGACCCGCGCCATTTTTGTGGCTGACCTGTGGGGACAGTGCCATGCCGGATCATGA
>SALM_61_2
ATGGCACAGATTGTTGACCAGTACGGCAACCCGCTGAAACGGGAAGTCCTCAAAAATCCCCAGACCGTCAGACTGGCGGAGATGTACCGCCAGTACCCGGTTCACCCGTCAACCGGGCTGACCATTCGCCGGCTGCCGCGTCTGTTGCGGGCGGCTGAACAGGGCGACCTCGGCGCACAGTCAGCCCTGTTCGCGGATATGGAAGAACGCGACGGCCATATTTTTGCCGAAATGGAGAAGCGCAAAAATGTCCTGCTGACGCTTGATCGTAATATTACGCCGCCCCCGAATGCCACCGCCGCCGAGAAAAGCGCCGCCGCTGCCGTGGCGGAATGGTTCAGTGGCGTGCCGGACATCGAGGATGTGATCCTCAACGGCATGAGTGCCATCGGTCACGGGTTCAGTTGTCAGGAGATCCAGTGGGCCACGGTGGAAAAAATCCTTATTCCGCAGAATCTTTACCTGCGCCCGCACTACTGGTTCCGCTCCCTGCCGGAACAGGGAGACCAGTTGCGGCTGAACAGTGACGCGCCTGACGGGGACGAGCTGTGGCCGTTCGGCTGGCTGGTCCACCGGCATAATGCCCGCAGCGGATTTGTCGCCAGCAGCGGCCTGTTCCGCGTACTGGTCTGGCCGTATCTGTTCAAGAACTATTCCCTGCGTGATTTTGCTGAGTTTCTGGAGATTTACGGCCTGCCGGCGCGTATCGCGTATTACGCACCGGGCACCACCGACGAAGACCTCGACAAACTGCTGATGAGCCTGGTGCGTCTGGGACACGATGCTGTTGCCACCATCCCGCAGGGGAACGACATCAAATTTGAGAACGCGGCCACCGGCGGCGGTGACACGTTCATGAAAATGATTGAGTGGGCCGAACGGACTGAATCCAAAGTGATCCTCGGTGGCACCCTGACCACGGAGGCGGGAGAACGGGGCGCGCGTTCACTGGGGGACGTCCACAACGAAGTCCGTCACGATCTGATGGTTTCGGATGCCCGCCAGACTGAAGGCATGTTCCGCTCGTTGATCCGGATGATGCTGGCGGTCAACGGTTACGATATCCCGCTGCACCGCCAGCCCCGGATGGTGTTTGACACCCGCAAGGATGTGGATATGACCGACTTTACCGGCGGTGTGGCCGCACTGGTTGCGGCGGGCGATAACGCCATCCCGGTAAGCTGGGTGCATAAAAAACTGGGTATTCCGGAGGTTCAGGGCGATGAACCCACCCTGCAGCCCCCCGTCCCGGCATCGCCCGCAGCGGCATTAAGCCGGCAACTGCCCGTGGCGCAGGCCGCACTGAGCCAGACCGGTACGGATGATGGCGATGTGGATCCCCCGCAGCAGGCGCTGGATACCACACCGTCGTCGGCGGATGCCGTCAATGCGGCCATCACGCAACTGCTGGCCCCGATGGTGACCGCCATTAAACAGGGGATGGATGCCGATGCGGCCATGTCGCTGGTCGCCGACAGTTACCCGCAACTGGATGATACGCAACTGCGGGAACTGCTGACCCGCGCCATTTTTGTGGCTGACCTGTGGGGACAGTGCCATGCCGGATCATGA
>SALM_62_1
ATGTACACCATTGAGATTGACACCACCGGCTTTGAAAAGTCCCTTAACCGCCTGATTAAAGGGCTGACGCAGCGCAAACCGCTGATGCAGACGCTGGCGATGCATATGCTGTTTGCAGTGGAAAAAAACTTTCAGCAACAGGGCCGCCCCGCGTGGGCGGGCTGGTCGCCGCGTTATGCCCGTGAGGCCAGCCGGCGCGGGCAGACTAACATCCTGCAACGTTCCGGGCGGCTGGCGGCCAGCATCACCCCGGCCAGCGACAACGACACCGCCCGCGTCGGCACCAACGTAAAATATGCGGCCATTCACCAGCAGGGCGGGAATATTCATATTGCGGCCCGCAGCCAGCAGGCGTATTACCGCCAGTACAAAAACGGCAGCGTGGGAAGCCGGTTCGTAAAAAAAGGCCGCAGCAATTACAGCGAATGGCACACGCTGCCGGAGTACAACATCACGATGCCGGCACGCCCGTTCCTGTCACTGGAGGATTCGGATAATGCGGCAATGGAAGACAGCGTGCAGCGGTATCTGCGCGGTCTGACAGGCGGATAA
>SALM_62_2
ATGTACACCATTGAGATTGACACCACCGGCTTTGAAAAGTCCCTTAACCGCCTGATTAAAGGGCTGACGCAGCGCAAACCGCTGATGCAGACGCTGGCGATGCATATGCTGTTTGCAGTGGAAAAAAACTTTCAGCAACAGGGCCGCCCCGCGTGGGCGGGCTGGTCGCCGCGTTATGCCCGTGAGGCCAGCCGGCGCGGGCAGACTAACATCCTGCAACGTTCCGGGCGGCTGGCGGCCAGCATCACCCCGGCCAGCGACAACGACACCGCCCGCGTCGGCACCAACGTAAAATATGCGGCCATTCACCAGCAGGGCGGGAATATTCATATTGCGGCCCGCAGCCAGCAGGCGTATTACCGCCAGTACAAAAACGGCAGCGTGGGAAGCCGGTTCGTAAAAAAAGGCCGCAGCAATTACAGCGAATGGCACACGCTGCCGGAGTACAACATTACGATGCCGGCACGCCCGTTCCTGTCACTGGAGGATTCGGATAATGCGGCAATGGAAGACAGCGTGCAGCGATATCTGCGCGGTCTGACAGGCGGATAA
>SALM_63_1
ATGAATGCTGTCTGCGCGCAGCGCCTGATTAACCAGGTCAACAACCAGAAGACCGAGCTGTGTTTCGACTATGAACACCAGACGCTGCGGGCCGCGCAGAATGGCAGGCCTGCCCCGGCAGCCGGCTGGTTTAAAACTCTGGAGTGGGTCGAAGGTGACGGCCTGTACGCCACCGATGCGCGCTGGACGGATGCCGCCAGCGCGATGATCTGCGCCCATGAATACCGCTACATCTCCCCGTGGTTTCGCTACTCCGCCACCACCGGCGAAGTACTCTCTCTGGTCAACGTTGCGCTGACCAACATTCCCGCCCTGGACGATCTGGATGAAGTGGCGCAGGCCGCCGCATCCCGTCTGGCGGCGTTATCTCAAACCCCGTCCGAACAGGAGTCCTCCCCGATGGATGAAGAACAGGTCAGTAATCTGCTGGCGAATCTGCGCTGGATTTTCAATCTGCCGGAAACCGCCACAGCAGAAGACATTAAAGCTGAAATCGACAAGGTGATCGCCGCCATGAGCGGGGGTCAGGGTACGGCAGCCGCCAGTCAGGGGCTGATGCCGTGGATTGATGCCAAAGACAACCAGTTAACTGAGCAGACCACCGCGATGGCCGCCCTGTCTGCGACCGCTTATGACCCGGCGAAATATGTCCCGATTGAAGCCCTGAACGATGCCCTGCAACGTCTGGCGCAGGCTGAACGTGCGAACGCCGGGCATCAGGTCAATGACGTGGTGCAGGCGGCACTGTCTGACGGGCGTCTGCTGCCGTCAATGGAAGACTGGGCGCGCACGCTCGGGCAGAAAGACATGACCGCCCTGCAGACGTATCTCGATAACGCCACACCGCTGGCAGCGCTGAGCCAGTTACAGACCGGCGGCACGGTCCCCTCCGGCGCGGCCACCACAAAGCAACAACAGGACACCGGCGTCACGGCGCTGGACGATGAGGCGCAGGCCATCTGTTCCTCGCTCGGTCTGGATCCACAGGAAATGGCGCAGGAAATCGCCGCCATTACGGGAGGTCATTAA
>SALM_63_2
ATGAATGCTGTCTGCGCGCAGCGCCTGATTAACCAGGTCAACAACCAGAAGACCGAACTGTGTTTCGACTATGAACACCAGACGCTGAGGGCGGCGCAGAATGGCAGGCCTGCCCCGGCAGCCGGCTGGTTTAAAACGCTGGAGTGGGTCGAAGGTGACGGCCTGTACGCCACCGATGCGCGCTGGACGGATGCCGCCAGCGCGATGATCTGCGCCCATGAATACCGCTACATCTCCCCGTGGTTTCGCTACTCCGCCACCACCGGCGAAGTGCTCTCTCTGGTCAACGTTGCGCTGACCAACATTCCCGCCCTGGACGATCTGGATGAAGTGGCGCAGGCCGCCGCATCCCGTCTGGCGGCGTTATCTCAAACCCCGTCCGAACAGGAGTCCTCCCCGATGGATGAAGAACAGGTCAGTAATCTGCTGGCGAATCTGCGCTGGATTTTCAATCTGCCGGAAACCGCCACAGCAGAAGACATTAAAGCTGAAATCGACAAGGTGATCGCCGCCATGAGCGGGGGTCAGGGTACGGCAGCCGCCAGTCAGGGGCTGATGCCGTGGATTGATGCCAAAGACAACCAGTTAACTGAGCAGACCACCGCGATGGCCGCCCTGTCTGCGACCGCTTATGACCCGGCGAAATATGTCCCGATTGAAGCCCTGAACGATGCCCTGCAACGTCTGGCGCAGGCTGAACGTGCGAACGCCGGGCACCAGGTCAATGACGTGGTGCAGGCGGCACTGTCTGACGGGCGTCTGCTGCCGTCAATGGAAGACTGGGCACGCACGCTCGGACAGAAAGACATGACCGCCCTGCAGACGTATCTCGATAACGCCACACCGCTGGCAGCGCTGAGCCAGTTACAGACCGGCGGCACGGCCCCCTCCGGCGCGGCCACCACAAAGCAACAACAGGACACCGGCGTCACGGCGCTGGACGATGAGGCGCAGGCCATCTGTTCCTCGCTCGGTCTGGATCCACAGGAAATGGCGCAGGAAATCGCCGCCATTACGGGAGGTCATTAA
>SALM_64_1
ATGGACAGAAATACAGCATTCACGGACGGCGAACTGTTCGGCGTGCCGTGTGAAGCCGGCGCGGTGATTGATGCCGGTCATGTGGTCTGCGTCAACGCCGCCGGCTTTGCGATTGCCGGTGCGCCGGCGGCGGACAATACCGTTATCGGTGTCTCGGATGATGTCGCCGATAACACCGGCGGCGCACAGGGGGCGTGTCGGGTGATGGTGCGTCGCAATAAGGCGTTCGCGCTGGATAACGACACGGCGGCCCCGGTGACGCAGGCGCTTGTGGGTAAGGACTGCTACCTGCTTGACAGCCACACCGTCACCAGTACCGACAACACGAAGGCAAATCCGGTCGCCGGGAAAGTGCTGGCTGTCTCCCCGGAAGACGGGGTTCTGGTGCTGATTGGGTAA
>SALM_64_2
ATGGACAGAAATACCGCATTTACAGACGGCGAACTGTTTGGCGTGCCGTGTGAGGCCGGCGCGGTGATTGATGCCGGTCATGTGGTCTGCGTCAACGCCGCCGGCTTTGCGATTGCCGGTACACCGGCTGCTGACAATACCGTTATTGGCGTCTCGGATGATGTCGCCGATAACACCGGCGGCGCACAGGGGGCGTGTCTGGTGATGGTCCGGCGCAATAAGGCGTTCGCGCTGGATAACGACACGGCAGCCCCGGTGACGCAGGCGCTTGTGGGTAAGGACTGTTATCTGCTCGACAGCCACACCGTCACCAGTACCGACAACAGCAAGGCGAATCCGGTCGCCGGCAGGGTGCTGTGTGTTTCCCCGGAAGATGGCGTGCTGGTCCTGATTGGATAA
>SALM_65_1
ATGATTATTAACAAAAAGAATATCCAGGTCTTTTTTGTCGGCCTGAAAAAGATTTTTAACGACGCGTTAAAACGCAGTGAAGGCCAGTGGCAGAAAGTCGCCATGAAGGTGCCGTCCAACACCTCGACGGAAGATTACACCTGGCTTGACGACTTCCCGCGTATGCGTAAGTGGATCGGCGACAAGTTCGTTAAGGCGCTGGCAGCGTTCAAATACAGCATCACCAACGATGACTGGGAAACCACCATCGAGGTCGATCGCAATCACCTTGACGATGACCAGACCGGCCAGTATGCCCTGAAAGCCAAAAGCGCCGGTCGTGCGGCGGCAGATCTGCCCAGCGACATTGTGTTTGAACTGGTCAATAACGCCTTTAAAAACACCTGTTACGACGGTCAGTATTTCTTTGATGACGACCATCCGCAGGCAAACGGCACCGCGTCCAATAAGGGCAAAAAAGCTCTGTCCTGCGCCAGTCTGGCAAAAGCCAAAGCCTCTTTTGGCGCGGCTAAACAGCAGATGCGCCGCTTTACGGACAGCGAAGGCCGCCCGCTGGATATCCGCCCGACGGTGCTGCTGGTTCCGCCGGAACTGGAAGACACCGCCCGCGCCCTGGTGACGGTGGAACGCTTCGAGGACGGCACCACCAACATCTACCGCAACTCAGTGGAAGTGGTGGTGGAGCCGCGCCTGACGTCTCCGACCGCGTGGTTCCTGCTGGACACCACCCGCGAGGTGATGCCATTCATCTACCAGGAGCGTAAAGCCCCGACGCTGGTTGAACAGACTGACCCGGAAGCGGATGACGTCTTCATGCGCCGTAAATACAAATTTGGTGCAGAAGCCCGCGCGGCAGGTGGCTACGGCTTCTGGCAACTGGCCTTCGGCTCCACCGGTGAGGAGGCAGCATAA
>SALM_65_2
ATGATTGTTAACAAGGCGAATATTAAGATGCTCTTCGTCAACCTGAAAAAGACCTTTCAGGATGCGTTAGAGCGCGCCCCGGCGCAGTGGGAAAAGGTGGCGATGAAAACGCCGTCGAACACCAAATCCGAGGACTATACCTGGTTCAACGATTTCCCCGCCATGCGGAAATGGATCGGCGAGAAAAAGGTCAAGCTGCTGGCGGCCAGCCGCTACACCATCGTTAACGATGACTGGGAAACCACCGTCGAGGTTGACCGTAACGATCTCGAAGACGAAAACACCGGGCAGTACGCTCTCAAGGCAAGAAGCGCCGGTGAAGCGGCGGCCGACCTGCCGGGCGATATTGTCTTTGAGCTGGTGAATAACGGCTTTAAAAACACCTGCTTTGACGGTCAGTATTTCTTTGATACCGACCATCCGCAGGGTAACGGCTTTGCCTCTAACAAGGGCAAAAAGGCATTGTCCTGCGCAAGTCAGGCGGCGGCGATGGCCTCGTTTGGTGCGGCGCGTACCGTAATGCAGCGCTACACCGATGATGAGGGACGGCCGCTTAAAATCACTCCCAGAGTCCTGCTGGTTCCGCCGGAGCTGCAGGATATCGCCAACACCCTGATGACCGCCGAGCGTCTGGAAGACGGTAAGCCTAACCTCTACCGGGGCGCGGCTGAGGTCGTGGTGGAGCCGCGCCTGCTTTCCCCGACCGCCTGGTTCCTGCTGGACACCAGCCGCGCGGTGAAGCCGTTCATCTACCAGGAGCGTAAAGCGCCGGTGCTGGTTGAGCAGACCAGTGAAGAAAACGACAACGCATTTATGCGCCGTAAGTTCCGCTTCGGCGCAGAAGCCCGCGCTGCCGGTGGGTACTCCTTCTGGCAACTGGCTTACGGCTCCACCGGTGAGGAGGCAGCATGA
>SALM_65_3
ATGATTATTAACAAAAAGAATATTCAGGTCTTTTTTGTCGGCCTGAAAAAGATTTTTAACGACGCGTTAAAACGCAGTGAAGGCCAGTGGCAGAAAGTCGCGATGAAGGTGCCGTCCAACACCTCGACGGAAGATTACACCTGGCTTGACGACTTCCCGCGTATGCGTAAGTGGATTGGCGACAAGTTCGTCAAGGCGCTGGCGGCGTTCAAATACAGCATCACCAACGATGACTGGGAAACCACCATCGAGGTCGATCGCAATCACCTCGATGATGACCAGACCGGCCAGTATGCCCTGAAGGCCAAAAGCGCCGGTCGCGCAGCGGCAGATCTGCCCAGCGATATTGTGTTTGAACTGGTCAATAACGCCTTTAAAAACACCTGTTACGACGGTCAGTATTTCTTTGATGACGACCATCCGCAGGCAAAGGGCACCGCGTCCAATAAGGGCAAAAAAGAACTGTCCTGCGCCAGTCTGGCAAAAGCCAAAGCCTCTTTTGGTGCGGCTAAACAGCAGATGCGCCGCTTTACGGACAGCGAAGGCCGTCCGCTGGATATCCGCCCGACGGTGCTACTGGTTCCACCTGAGCTGGAAGACACCGCCCGCGCTCTGGTGACGGTGGAACGCTTTGAGGATGGCACCACCAACATCTACCGCAACTCGGTGGAAGTGGTGGTGGAGCCGCGCCTGACGTCCCCGACCGCGTGGTTCCTGCTGGACACCACCCGCGAGGTGATGCCGTTCATCTACCAGGAGCGTAAAGCCCCGGTGCTGGTTGAACAGACTGACCCGGAAGCGGATGACGTCTTCATGCGCCGTAAATACAAATTTGGTGCGGAAGCCCGCGCTGCCGGCGGTTACGGCTTCTGGCAACTGGCTTTCGGCTCTACCGGTGAGGAGGCAGCCTGA
>SALM_66_1
ATGATTTACATCACCTCAAAACGCGACGGCTTCTGGCGCTGTGGTGTGTCTCACAGTGAGGCCACCACCGCTTACCCGGATGACCGTTTCACCCCGGACGAACTGGCGCGGCTGGAAGCAGAGCCGATGCTGATTGTGTCCCGTGACGCCCCCGGCGATGACGGTGCCCGCACGCAGCTTCAGGCGCTGAAATCCGCGTTACAGAAAGCGGAAGCCGATGTGGATCACTTGTCCGGGCAGGTGCTGACGTTGCAGAAACAGGTCAGCGACCTCACGGAACAACTGGCTGAAACGCAGGATGCGCGCGACAGTCTGACGGCAAAACTGACCGCCATGACGAAAGAGCGTGATGCGCTGAAGGCATCAGCCAAAGGCGACAAGCCGGCGGCAAAAAAATAA
>SALM_66_2
ATGATTTACATCACCTCAAAACGCGACGGCTTCTGGCGCTGCGGTATTTCCCACCGCGAGACCACCACCGCTTACCCGGATGACCGCTTCACCCCGGACGAACTGGCGCGGCTGGAAGCAGAGCCGATGCTGATTGTGTCCCGTGACGCCCCCGGCGATGACGGTGCCCGCTCGCAGCTTCAGGCGCTGAAATCCGCACTACAGAAAGCGGAAGCCGATGTGGACCATCTGTCCGGGCAGGTGCTGACGTTACAGAAACAGGTCAGCGACCTTACGGAACAACTGACTGAAACGCAGGATGCGCGCGACAGTCTGGCGGCAAAACTGACCGCCATGACGAAAGAGCGTGATGCGCTGAAGGCACCGGCCAAAGGCGACAAGCCGGCGGCAAAAAAATAA
>SALM_67_1
ATGTATGCGACACCGGAAGACATGCTGCTGGCCTTCGGGGAGGATGAATGCGCCGCCCTGTGCGACCCTGACTGTGTGGGGTTACCTGATATCCCCGTTATGCAGGGGGCACTGGAACGCGCCAGCGCGGAGATTGACGGCTATCTGGTAGCGCGTTACCCCACCCCGTGGCCGGACACGCCACGCATTCTGATCGGACGGTGCTGCGATATTGCCCGCTATCACCTGGCGACCTCGCGGCGCGTTCTCAGCGATGAAATCCGCATCCGCTATGAAGATGCGATCCGGTTTCTGGAGAAGGTTGCCGCCGGGAAAATCGGCCTTGGCCGGACGGCAGACGGTGAGCAGGTGAAAGCCGGTTCGCAGATGCGGTTTATTTCCGGCACCCGCCAGTTCGGACGGGATGCCACCCGGGGAGGTGCATTTTGA
>SALM_67_2
ATGTACGCGACACCGGAAGACATGCTGCTGGCCTTCGGGGAGGATGAATGTGCCGCCCTGTGCGACCCTGACTGTGTGGGGTTACCTGATATCCCCGTTATGCAGGGGGCGCTGGAACGCGCCAGCGCGGAGATTGACGGCTATCTGGTGGCGCGTTACCCCACCCCGTGGCCGGACACGCCACGCATTCTGGTCGGACGGTGCTGCGATATTGCCCGTTATCACCTGGCGACCGCGCGGCGCGTTCTCAGCGATGAAATCCGCATCCGCTATGAAGATGCGATCCGGTTTCTGGAGAAGGTTGCCGCCGGGAAAATCGGGCTGGGCCGGACGGCAGACGGTGAGCCGGTGAAAGCCGGTTCACAGATGCGGTTTATTTCCGGCACCCGCCAGTTCGGACGGGATGCCACCCGTGGAGGTGCATTTTGA
>SALM_68_1
ATGCAGACCAGCGTGACCACCTACGGCGGCGAGCTGGATGACGACCTGGGGAAAATTGTTCGCCGTCTGCCGGCGGTCTGGGTCACGTTCGGCGGCATCACCGGCACCGAACCGTACAGCCTGTCGAAGCGCCAGTGGCGAACCACCGGCAGCTTTGCGGTTATCGCCGGAGATTACAGCATCCGCGACGAGCAGACCTCCCGACAGGGCGGGCCACGCTATAACGAGGTGGGGACCTATAACCTGATTTACGCCATCCGCCGGCTGCTGACCGGGCAGGATCTGGGGCTGAAAATCAATCCTCTGAAACCGACCCGCGTGCGCACGTTGTTTAACACCCGTCTGGAGACGAGAGCGGTCTCCGTTTTTTCGCTGGAATTTGAGGCGGTCTGGCTGGAAGAGGCACTGCCCTGCGGGGCGTGGCCGGAACCCTGCGACAATACCGGCGACCGGGAACATCTGTTCACAAAATACCGGGGCAAACTGGCCGAACCGGCCCCCGACCTGTTACGGGTCGGTATGCGTTACCACCGTACCGGCGTGGATGATACTGATGCACCGGAAGACCTGGTGAACCTGAGAGATAACACACCATGA
>SALM_68_2
ATGCAGACCAGCGTGACCACCTATGGCGGCGAGCTGGATGACGACCTGGGGAAAATTGTTCGCCGTCTGCCGGCGGTCTGGGTCACGTTCGGCGGCATCACCGGCACCGAACCGTACAGTCTGTCGAAGCGCCAGTGGCGAACCACCGGCAGCTTTGCGGTTATCGCCGGAGATTACAGCACCCGCGACGAGCAGACCTCCCGGCAGGGCGGGCCACGCTATAACGAAGTGGGCACCTATAACCTGATTTACGCCATCCGCCGGCTGCTGACCGGGCAGGATCTGGGGCTGAAAATGAATCCCCTGAAACCGACCCGCGTGCGCACGCTGTTCAACACCCGGCTGGAAGCAAGAGCGGTGTCCGTGTTCTCGCTGGAGTTTGAGGCCGTGTGGCTGGAAGAGGCGCTGCCCTGCGGGGCATGGCCGGAACCCTGCGACGATACCGGCAACCGCGAACACCTGTTCACAAAATACCGGGGCCGCCTGGCTGAACCGGCTCCCGACCTTCTGTGCGTGGGGCTGCGTTATAACCGTACCGGCGTGGATCCTGCTGATGCGCCGGAAGACCTGGTAAAACTGAGGGACAAAACACCATGA
>SALM_69_1
ATGAAAACATTAACCGTCAGGGCGGCTGAGGGGCTTTCGGTCCCGATGGAAGACAACCCGCGCCGCCATATCGGCGCAGACCCCGTGACCGTACCGGACCGGGCGTATTACCGCCGTCTGCTGCGCGCGGGCGATCTGCTTGATGCCACCACTGAAACCGCCGCCACAGAAATGGCGACCGGAACGGATGCCGGGGCCACCGCTGCCCCGGTTGAGACGAAAAAGAAAAAACGGGAGACCCGCGCATGA
>SALM_69_2
ATGAAAACATTAACCGTCAGGGCGGCTGAGGGGCTTTCGGTCCCGATGGAAGACAACCCGCGCCGCCATATCGGCGCAGACCCCGTGACCGTACCGGACCGGGCGTATTACCGCCGCCTGCTGCGCGCGGGCGATTTGCTTGATGCCACCACTGAAACCGCCGCCACAGAAACGGTGACCGGAACGGATGCCGGGGCCACCGCTGCTCCGGCTGAGACGAAAAAGAAAACACGGGAGACCCGCGCATGA
>SALM_70_1
ATGACCATCGCTTTTGACACCATTCCCGGCTCTGTCCTCAAGCCGGGCGTGTATATGGAGTTCAATACCCGGATGGCGGTGAACACACTGCCGGGTAATGAACAGACCGTGCTGATTATTGCCCCCATGCTGCCGGCAGGCAGCGCCACGCCGCTGAACGCGGTCAACGTTTTTTCAGACGATGAGGCGGCGGTGCTGTTTGGGCGCGGTTCGCTGGCGCACCTGATGGCGAAAGCGGCCATTGACGCCAGTGCTTACCTGCAACTTCAGGTTATCGGTCTGGAGGAGGATGTTGCAGGTGTGGCGGCTGCCGGCACGGTCGCGCTGACCGGTCCGGCCACGGGAAGCGGTACGTTGTCACTGTGGGTCTGTGACACCCGCCTCGATGTGGCAGTGTCCACCGGCGACAGCGCTGACACGCTTTATCATGCACTGGCTGACGCCGCGAACGCCACACTGTCCCTGCCGGTCACCGCGTCCGTTGCCACAACCGGGCAGGCTCCGGCCACAGTGACCACACTGACTCTGACCGCCCGCCAGAAAGGGGCATGGGGGAATGACATCGTGCTGCGAACGGCCTGTTCCGCGCCGGGTGTCACGGTGACGCTGACCGCCATGAACGGCGGCGCAACGAACCCGGATATTCAGCCGGCACTGGACGCGGTGTTTGCCGCCGGTCATCACATTATTGCCATCCCGTGGGCTGACCAGACCACCCTGCAGACCCTGCGGGAACACCTGAAAAATACCGGGAATGCGATGGAACAGCGTGGCGCTGTGGGCGTGGCGGGCTGGCCGGGCAGTCTGGCGACCGGCACCACGCTTGCCGGTCACAGTAATGATGGTCGTACAACTATCGGCTGGCACCCCGGGTCGGTCTGCCTGTCCGGGGTGATTGCGGCGGCGTATGCGGCGGTCATCGCCTCTGAAGAAGACCCGGCCCGCCCGCTGAATACGCTGGCGCTGGCCGGGCTGGATATTACCGCGCCGTCAGCCCGTGCAGGACGTACCGAGCAGGAGAACGCCCTGCATAACGGTCTGACGCCGTTTGAAATCGGTCCGGGCGATGTGGTGCAGATTGTCCGCGCGGTCACCACCTACACGAAGAACGCCGCCGGCGTGGATGACCCGGCCATGCTGGATCTGACCACCATCCGTACACTGGATTACACGCGTAAGGCGTGCCGGCAGCGTATCGCGCTGCGGTTCCCGCGCGAGAAGCTGCGTGACCGTACCCGCGAAAAGGTCCGCTCCGAGCTGCTCGATGTGCTGCTGAAACTGGATGATATGGACATTCTGGAAAATGTCGAAGCCAACAAGGACAAGCTGCGCGTCGAGCGTAACGGGCAGGATGTGAGCCGGCTGGATGCGGCCATTCCGGCGGACGTGGTGAACGGGCTGCACGTGTTTGCGGGCCGTATTGATTTGTACCTGTAA
>SALM_70_2
ATGACCATCGCTTTTGACACCATTCCCGGCTCTGTCCTCAAGCCGGGCGTGTATATGGAGTTCAATACCCGGATGGCGGTGAACACACTGCCGGGTAATGAGCAGACCGTACTGATTATTGCCCCCATGCTGCCGGCAGGCAGCGCCACGCCGCTGAACGCAGTCAACGTTTTTTCAGACGATGAGGCGGCGGTGCTGTTTGGGCGCGGTTCGCTGGCGCACCTGATGGCGAAAGCGGCCATTGACGCCAATGCTTACCTGCAACTTCAGGTTATCGGTCTGGAGGATGATGTCGCAGGTGTGGCGGCTGCCGGCACGGTCGCACTGACCGGTCCGGCTACGGGCAGCGGTACGCTGTCGCTGTGGGCCTGTAACACCCGCCTCGATGTGGCGGTGTCCACCGGCGACAGCGTTGACACGCTTTATCATGCACTGGCTGATGCCGTGAACGCCACACTGTCCCTGCCGGTCACCGCGTCCGTTGCCACAACCGGGCAGGCTCCGGCCACAGTGACCACACTGACCCTGACCGCCCGCCAGAAAGGGGCATGGGGGAATGACATCGTGCTGCGAACGGCCTGTTCCGCGCCGGGTGTCACGGTGACGCTGACCGCCATGAACGGCGGCGCAACGAACCCGGATATTCAGCCGGCGCTGGATGCGGTGTTTGCCGCCGGTCATCACATTATTGCCATCCCGTGGGCTGACCAGACCACCCTGCAGACCCTACGGGAACACCTGAAAAATACCGGGAATGCGATGGAACAGCGTGGCGCTGTGGGCGTGGCTGGCTGGCCGGGCAGTCTGGCGACCGGCACCACGCTTGCCGGTCACAGTAATGATGGTCGTACAACTATCGGCTGGCACCCCGGGTCGGTCTGCCTGTCCGGGGTGATTGCGGCGGCGTATGCGGCGGTCATCGCCTCTGAAGAAGACCCGGCCCGCCCGCTGAATACGCTGGCGCTGGCCGGACTGGATATTACCGCGCCGTCAGCCCGTGCAGGACGTACCGAGCAGGAGAACGCCCTGCACAACGGTCTGACGCCGTTTGAAATCGGTCCGGGCGACGTGGTGCAGATTGTCCGCGCGGTCACCACCTACACGAAAAACGCCGCTGGCGTGGATGACCCGGCCATGCTGGACCTGACCACCATCCGTACACTGGATTACACGCGTAAGGCGTGCCGGCAGCGTATCGCGCTGCGGTTCCCGCGCGAGAAGCTGCGTGACCGTACCCGCGAAAAGGTCCGCTCCGAGCTGCTCGATGTGCTGCTGAAACTGGATGATATGGACATTCTGGAAAATGTCGAAGCCAACAAGGACAAGCTGCGCGTCGAGCGCAACGGGCAGGATGTGAGCCGGCTGGATGCAGTCATTCCGGCGGACGTGGTGAACGGGCTGCATGTGTTTGCGGGCCGTATTGATTTGTACCTGTAA
>SALM_71_1
ATGTTAGATGAATATGTGGGCGCTATCGTGCTGGAGGTTGACGGGGAGGAGTTCGAGTGCTCCGACCTGGATGTCCAGATCAGCACCGGGCGCAAGCTGGTAAAGACCATGAACAAAACCGGGCGCGCCAAAGGCTTTACGCGCGGTATTGCGACCTATGAACTGAGCCTGTCAGTGGTGATCCCGCTGTCCGGCGACAAGGACTGGGCCGGCATGGAGGGGGTGAAGGTCACCCAGTACCCGGTCAGTGGTTCCGGCGGTAAGCGCACGTCCTATCTGGACTGCTTTGTGACGGATGTCGGGGCCAAATATACCGTGGATGGCGAAGCCAAACGCGATATCAAAATGGCTTCGTTGCGTGAGGTGATCGAATGA
>SALM_71_2
ATGTTAGATGAATATGTGGGCGCTATCGTGCTGGAGGTTGACGGGGAAGAGTTCGAGTGTTCCGACCTGGACGTCCAGATCAGCACCGGGCGCAAGCTGGTCAAGACCATGAACAAGACCGGGCGGGCCAAAGGCTTTACGCGCGGCATTGCGACCTATGACCTGAGCCTGTCGGTGGTGATCCCCCTGACCGGCGACAAGGACTGGGCTGGCATGGAGGGCGTAAAAGTTACCCAGTACCCGGTCAGCGGTTCCGGCGGGAAACGCACGTCCTACCTGGACTGTTTCGTGACCGATGTCGGGGCGAAATACACCGTGGATGGCGAAGCCAAACGCGATATTAAAATGGCTTCTCTGCGTGAGGTGATCGAATGA
>SALM_72_1
ATGACGGACAAACAGACCCTGACCGTGGCCGGCGAACTGGAATACGGTGTGGCCTTTAACGGTGAACTGCATTACGACTTTGAGATGGTCCTGTCCACGATGGCGCAGACCTATCAGGCGCTGGATGCCACCGAAGCTGCCTGCGGCACCACTGAGGGGGCCAAAGCTGACCTGTATTACCGTATGGCGCTGATGACGCGCACGTTGCGTCGTCTTGGCACCATCCCGCCTGACGCCCTCACGCCGGAACTGCTGCTGGCTGAGCTGACGGCGGAGGACTATGACCGGTTGCTGGATGCGACCATTGCGGTTAAAAAAAAGCGGCAGCGCGTGAAGAGCGCCGCGCCGGACTCCGCCTTGCCATCCTCGCCCTCGGCCCCCACGGCATAA
>SALM_72_2
ATGACGGACAAACAGACCCTGACCGTGGCCGGTGAACTGGAATACGGCGTGGCCTTTAACGGTGAACTGCATTACGACTTTGAGATGGGCCTGTCCACGATGGAGCAGACCTATCAGGCGCTGGATGCCACCGAAGCCGCCTGCGGCACCACCGAAGGCGCGAAAGCCGACCTGTATTACCGTATGGCACTGATGGCGCGCACGTTGCGTCGTCTTGGCACCATTCCGCCGGACGCCCTCACGCCGGAACTGCTGCTGGCCGAACTGACGGCGGAGGACTATGACCGGCTGCTGGATGCGACCATTGCGGTTAAAAAAAAGCGGCAGCGCGTGAAGAGCGATACGCCGGACTCCGCCTTGCCATCCTCGCCCTCGGCCCCCACGGCATAA
>SALM_73_1
ATGGCCCGTGATTTTAAGCTGTCGATGTCGTTAAACCTCAAGGACAACGCCTCAAAACTGCTCGCCAGCCTGTTAAAAGAAGGGACGAAACAGGCATCCGAAGCAGAAAAAGCCACAAAGCGCCAGAGCGAGGAGCAGCAGAAATCCACCAAAGCGGCCATCAGTCTGGAGCGTACCCGCGCCGCCGAGCTGCGGCGCAATGCCAGAGCACGGGAGGCGCTGGGCATCAGCAGCGAGCAGACCATCCGCCGCCAGATAGACCAGACCATTGCCGCCTATAACCGCCTGACCCGCGCCGGCGTGATGTCTGCCACAGAACAGAGCCGCGCCTTTAACCAGATGCGCAGCCGCGTGGCCGCGCTGCGAAGTGAATTGCAGGGCGTGACCCGGCTGGAGCGTGCCCGCCAGACCGGCAGAAACGTGATGACTGTCGCCGGCGGCGTGGCAGCAGCCGGGGCGGCGCTCGTGCAGCCCATCCGTAAACAGATGAGCTACAGCGAACGGCTGACGGAGATGACCAACACCGCCTTCAGCGACCAGGATATTGCCGGACGAACGGCGGGAATGCAGCGCCTTGACAAGCTGATCCGTCAGAACGTCCAGTCCAGTGGACTGAGTAAAGAGGGCGTGATGGATGCAGCTAATGCCCTGTTTGCCAGCGGGCTGAAAGAGGATGCCGTCAGCAAACTACTACCCACCATTACCCGTTATGCCTCAGCGGCCAAAGCGAATCCGGTGGAACTGGCAAACGTTGCCATCAAAGCCCGTGGAAACTTTGGCATCAGCGACGAACAGATGCCAACCGCACTCAATATGGCCATTGCCGCCGGTCAGGCGGGAAACTTTGAACTGGCGGACATGGCGAAATGGCTGGGGCCACAGATGGCTGCCGCACATAAATCGGGTATGTCCGGCCTGAATGATTTTAAAAAATTGCTGACGCTTAACGAACTGTCATCCCTCACGGCAGGTGGTAACGATGAGGCGGGTAACAATGTGGTGGATTTGCTCAGTAAGCTGACAAGCGTGGATACGGCCAATGCCGCAGCCCAAATCAAGGTTAAAGGCAAAGGTATCGATCTTCCTGATACGTTGGCCGGCGCACGTGAAAAGGGGTTGGATCAAATTGAAGCCCTGTCACGGGTAATTGATACCGTGGTGGCAAAAAATAAAAACTATCAGAAATTACAGGCCCGCCTGCAGGCGCTGGGTAAGGATGACAAAGACGGGATGCGGGATACGCTGACTGCCATGTCCACCATTCTGGAAGGGGCCGGTGTGGGTAAAATTATTGCCGATCGTAGAGCGCTGATGGCTATGATTGCCTACCGTAACGGTAAAGGCTACAAAGCTGAAATCGATTCAAAAATCAACGCGCAGCAGCATCTGAAACCAGGGGAATCAGGCGCGGGCGACCTGAATTTTGAATTCAACTCGCTGCAGGACTGGTACAAAGCAGACCAGGCAAAGAACGCCTGGGATTTTGCCCAGATGGATGCGGTTAAAGGGCCGGCGCATCTGGTGGGCACCTTTGCCGGCGGGCTGGCTGATGCCGCCGAAAAATTCCCCGGACTGGCAACCGCCGTTGCCGGCGCGACAACCGCCATTCAGGCCATGACGCAGGCGGCGCTGGCCTTTGCCGGACTGAAGTTCCTGACGGAAGGGCTGGGCGCGCTAACAGGTAAGCCGGGGGCAAAAATTCCTTCCCGTACGCCGGACGGCCCCTTACCGGGTAAGAATGGTTCCCTCATCGGTGGACTGGCCGGGTTACTGAATATCGGGATGGCTGTAACCGCAACGGCCACCGCCACCACCCCGGAAGAAGACGAGGCCGTTAACGGCAGCGAGGAGCGCTGGAAACGGATCCGCGCAAAATACCCGCAAAAGGTTATTGATGCCGCCCGGAAACGCTACCAGAAGTGGTATCAGTTTGGCGAGGGGTATTCCACGGAGAACGAACGCTGGATCGCGCAGTATCTGGCTGATGAAGCCGCCGGGAAAATCCACGATGATACGGTTAACCCGGGTCAGGTGCCATCGCCCGCCAATGACACTGTGGATCCGTCACGGGTACTGTCTGTCACCGACCCGCGCCGCTACACATCCGGACTCGGCAGCAACCAGTACCCGTCACAGCCACAAAAAATTGAGGTGAATCATAAAACCGTACTGGAAGTGGACGGCCAGACGCTGGCCGAAGTGGTCAACCGTTACAACGTACAGGATGCCGCACGCGGTACAGGCGCAGGAGGTGGACAGTGA
>SALM_73_2
ATGGCCCGTGATTTTAAGCTGTCGATGTCGTTAAACCTCAAGGACAACGCCTCAAAGCTGCTCGCCGACCTGTTAAAAGAAGGGACAAAGCAGGCATCTGAAGCGGAGAAAGCCACAAAACGCCAGAGCGAGGAGCAGCAGAAATCCACAAAAGCGGCCATCAGTCTGGAGCGTACCCGTGCCGCCGAACTGCGGCGCAATGCCAGAGCGCGGGAGGCGCTGGGTATCAGCAGCGAGCAGACCATCCGCCGCCAGATAGACCAGACCATTGCGGCCTATAACCGCCTGACCCGCGCCGGCGTGATGTCTGCCACGGAACAGAGCCGCGCCTTTAACCAGATGCGCAGCCGCGTGGCCGCACTGCGAAGTGAATTGCAGGGCGTGACCCGGCTGGAGCGTGCCCGCCAGACTGGCAGAAACGCGATGACCATCGCCGGCGGCGTGGCGGCTGCCGGTGCGGCTCTCGTACAGCCCATCCGTAAACAGATGAGCTACAGCGAACGGCTGACGGAGATGACCAACACTGCCTTCAGCGATCAGGATATTGCCGGACGAACGGCGGGGATGCAGCGCCTTGACAAGCTGATACGTCAGAACGTCCAGTCCAGCGGACTGAGTAAAGAAGGCGTGATGGATGCGGCTAATGAACTACTGGCTAATGGTCTGAGTGAAAAAGAGGTTAACGCCCTGCTGCCTTCCATTACGCGTTCTGCTTCCGCAGGCAAAACAGACCCGGTACAACTCGCCAAAATAGCAACCTCAGCACTCCAGAGCTTCAAAATACCCAAAGAACAAATGGGCCGGGCGATGGATATGATCCTTGCCGCCGGGCAGGCGGGCGGGTTTGAACAGTCCGATATGGCTAAATGGCTGCCAGCTCAGATGGCTGCGGGATCCAATATCGGTATGTCTGGTCTGGATGGTTTAAAGAAAATTCTTGGCCTGAATGAAGTTTCCGTTACCACGGCTGGCAGCAAAGATGAGGCCGGGAATAACGTGGTCAATCTGCTGGCAAAGATAGGGAGTCAGGATGCTGCCCGCGCCGCTGCGCGTATCAAGATCAATGGTAAAGGGATTGATTTACCCGGCACCCTGGCAAAAGCCCGCGAAAACGGAATGGATCCCTTGCAGGCGTTCGCAGGAGTAATTAATAAGGTTGTTAGTCAGGATAAACGTTATCAAAAGCTGCAAAATGAACTGGAAAAACTTCCAAAAGGTGACAAGGCCGGACGTGATAAAACGCTTGATGCCATGCTTGCCATTCTGAAAGGCGCAGGACTGGGGAAAATTGTAGCGGATCGACAGGCTTTGATGGCATTAACAGCATATATGAATGGCGGTGACTATCTGAAACGGGTCAATGCCAAAATTGAAAAACAACAGAACCTGAAACCCGGCGAGAAAAGCGCCACCGACCTGAACTTTGAATTCAACTCACAGCAGCCCTGGCACAAAGCAGACCAGGCAAAGAACGCCTGGGATTTTGCTCAGATGGATGCGGTAAAAGGGCCGGCACATCTGGTAGGGACTTTCGCCGGCGGCCTGGCGGATGCGGCTGAAAAGTTCCCCGGACTGGCAACGGCTGTTGCTGGCGCGACAACGGCCATTCAGGCCATGACGCAGGCCGCGCTGGCCTTCGCCGGGCTGAAATTCCTGACGGAAGGTCTGGGTGGGCTGGTTGGTAAGGTGGGAACGGCTGCTGAAGGTGGCGCTTTGGTCAGCAAAGTGGGGAATGCTGTCACCGGGGGGGAGAAGACGCTCTCCCATGCAGCAGGAACGACCGGGCGCGGTTTTCTGGGGCGCATTCTGGGAAAAGTATTTGCCCCGCTGGCGCTATATGAGGGGGCGGAAGATGCGCCCATCGTTCAGGTCGAGCGCGCCAGAGACAAACGTGCACGTGTTGAGGCGGCTGGCTACAAATTACCGGAGGGCTTCAGTTCCCCCGGTCTGCTGGATGTATGGGATGAATGGCATACACCTTCCCCCACCCGTGAGACCATTGCCCCGTCACAGGTCCTGTCAGTGACGGACCCGCGCCGCTACAACTCCGGGCTGGGTGGTAACCAATATCCGGGGCAACCCCAAAAAATTGAGCTGAACAATAAAACCGTGCTGGAAGTGGACGGTCAGACGCTGGCCGAAGTGGTCAACCGTTACAACGTGCAGGACGCAGCCCGTGGCACCGGGGCGGGAGGTGGTCAGTGA
>SALM_74_1
GTGAGCTGGCAGGATAACCGCCTTGAGGCCAGTTTTCGTGGCGTAACATTTGAAGTCCTGCGGGCACAGGAAAGCGTCAGCCGTGACCATGCAGATCATGAGTACCCGAATATTGATGGCGCGGATGTTCACGACCTCGGACGCAAGGCACGTACTTTTCGTCTGACGGCCCTCATCCGGGGCGAGGATTATGATACCCGGTTGAATAATTTCCTCGTTGAGCTGGACAAGCCGGGCCGGGGGGAACTGGTACACCCGGTCTATGGTTCAGTCCCCGCAGTGCAGTTAACGGAATACCAGGTCAGCCATGAGGCGGACAACCTTGATAACTGCACGGTGGAGATGACATTTCTGGAGTCGGTCACCGGCACGAATTTTATTACCGTCACGCCGGAGCAGCACTGGTGGGATGCCATTTTTAACGCGCTGGATGACCTTAATGACAAACTGGCGTCTTTATATGATGCCGTATTTGGCCCTTACGAACGTTTAAAGGGGCTTTTAAACAAGGGTAAAGCGGCATTATCCGCCCTGCAAAACACGCTCATTATCATGCGCGGCAGCGCCGTCGGTACTGTCGATGATGTGCAGGATTTTCTGAGTTATCCGGGCCGTTACATTAATGAACTGGGCGACATTCTGGATACCCGTTCACTGGTGGCCCGCGTGACGGGCCTCAGCGTTTCCCGTCAGACTCCGGCACAGGTGGCCGTAACGTTCACCCCACAGGGCAGCGCAGTCACACCCACAGCGAGTCTGCTGAATACCGGCACGAACGCGACCACATCCACGTCGCCGCAGTTGCAGACCATCGCGCCGGCATTAAGCGCGTGGAAAGCGGACATGGCAACGATGGCGACGCTGAAAACCCTGCCCGGCGCACTTGTTGAAGGGACGCAGACCCCGGTTCTCCCCATGCCGGCAACGGCCACCGTGGCAGATATTGCCGATGTGACCGCCCTGCACACGGGCATTGCTGCCATGAAAGCGGCAGAACGTGCCACGGACATGCTGTCCTCACCGGATATCACGGATGCGCTGTCTCCGGACGATATCGTGATGATAACCGGGACCGTCAGAACGCATATTCAGCAGGCCATTACGGCAATCCGTACCGCATACCAGCCGACGGTTGTAACCCTCAGTTCGGACGCCTGCGCGGTCGGGTTACTGTGGCTGCCGGTGGTGGAGCAGTTGCGTAATATCGCGCTGGGTGTGCAGGTTCTGGCTGAACAGGTCATCGCCCGTCGCCCGCCGCTGACCACCCGTACCGCAGAGCAGGATACCTGTCTGCACCTGCTGGCGCATCAGTGGTACGGCGACCACACCCGCGCCGGCGAGTTGCTGCGTCTCAATCCGGGGCTGCGCAATCCGAACGTCATCAGAAAGGGAGACCGCCTCCATGCTTACAGCCGGTAA
>SALM_74_2
GTGAGCTGGCAGGATAACCGTCTCGACGCCAGCTTCCGGGGCGTGATGTTTGAAGTGCTGCGGATACAGGACAGCGTCAGCCGCGACCATGCGGACCATGAGTATCCCAACATTGATGGCGCTGACGTGCATGACCTCGGGCGTAAGGCCCGCACTTTCCGACTGACAGCCATTATCCGGGGCGAAGATTATGATACCCGGTTAATGAATTTTCTGGCTGAGCTGGACAAACCCGGCTACGGCGAACTGGTGCATCCGGTCTATGGTGCTATCCCGAAAGTGCAGTTAACTGAATACCAGGTCAGCCATGAAGCGGACAACCTGGACAACTGTACGCTGGAGCTGACGTTTCTGGAGTCGGTTACGGGCACTAACTTTATTACCGTCACCCCGGAACAGCACTGGTGGGATGCCATCCTGAACGCGCTGGATGACCTTAATGACAAACTGGCGGCGCTGTATGATGCCGTATTCGGCCCTTATGAGCGTTTTAAAGGGCTTTTAAACAAGGGTAAAACGGCATTATCTGCCCTGCAAAACACGCTGATCATCATGCGTGGCGGCGTGGCCGGTACGCTGCGGGACACGCAGGATTTTCTTGATTATCCGGGGCGCTACATCAACGAACTGGGGGAGATACTGGACACCCGTTCACTGGTTGCCGGTGCGCTGGAAAACGGTCCGTTGCGTCATGTGGCAGGCGTGGTGGCTGTGACGTTCACCCCACAGGGGGGCGCACTCACCCCCACCGCCAGCCTGCTGAATGCCGGCTCCCGCGCGGCAGACTCCACATCGCCACAGATTCAGTCCCTCACCCCGGTACTGTCGGCGTGGAAGGCTGACGCGGCGACCATGACAACGATGATAACCCTCCCCGAAGCTCTGGTGAAGGGGACACAAACGGCAGTCATTGCCATGCCGGCAACGGCCACCGTGGCAGACATTGCTGATGTGACGGTTCTGCATACGGGCATTGCCGCCATGAAGCTGGTGCAGAACGCAGTAGATATTCTGTCCACGCCGGCAGTGACGGAGGTGCTGTCACCCGATGACATTGAGACCATCGCGGATGTGGTCAGGGCCGGTATTCAGCAGGCCATCACAGCCATCCGGACCCGTTACCAGCCTGCCTCTGCAACGGTCAGCGCCGATACGCAGCCGGTCGGGCTGTTGTGGCTGCCGGTTGTGGAACAGTTGCGTAACGTGGCGCTGGGCGTACAGGTACTGGCGGAACAGGTGATTTCCCGCCGTCCGCCGCTGACCATCCGCACGGTGAAACAGGACACCTGCCTGCACCTGCTGGCGCACCAGTGGTATGGCGACTACAGCCGCGCCGGCGAGCTGCTGCGCCTCAATCCGGGGCTGCGTAACCCCAACGCCATCAAAAAAGGAGACCGCCTCCATGCTTACAGCCGGTAA
>SALM_74_3
GTGAGCTGGCAGGATAACCGTCTCGACGCCAGCTTCCGGGGCGTGATGTTTGAAGTGCTGCGGATACAGGACAGCGTCAGCCGCGACCATGCGGACCATGAGTATCCCAACATTGATGGCGCTGACGTGCATGACCTCGGGCGTAAGGCCCGCACTTTCCGACTGACAGCCATTATCCGGGGCGAAGATTATGATACCCGGTTAATGAATTTTCTGGCTGAGCTGGACAAACCCGGCTACGGCGAACTGGTGCATCCGGTCTATGGTGCTATCCCGAAAGTGCAGTTAACTGAATATCAGGTCAGCCATGAAGCGGATAACCTGGACAACTGCACGCTGGAACTGACGTTTCTGGAGTCTGTCACCGGCACAGACTTTATTACCGTTACCCCGGAACAGCACTGGTGGGATGCCATCCTGAACGCGCTGGATGACCTTAATGACAAACTGGCGGCGCTGTATGATGCCGTATTCGGCCCCTATGAGCGTTTTAAAGGGCTTTTAAACAAGGGTAAAACGGCATTATCAGCCCTGCAGAACACGCTGATCATCATGCGTGGTGGCGTGGCCGGTACGCTGCGGGACACGCAGGATTTTCTTGATTATCCGGGGCGCTATATTAACGAGCTGGGGGAGATTCTGGACACCCGTTCACTGGTTGCCGGTGCGCTGGAAAACGGTCCGTTGCGTCATGTGGCAGGCGTGGTGGCAGTGACGTTCACCCCACAGGGGGGCGCACTCACCCCCACCGCCAGCCTGCTGAATGTCGGCTCCCGCGCGGCAGACTCCACATCGCCACAGATTCAGTCCCTCACCCCGGTACTGTCTGCGTGGAAGGCTGACGCGGCGACCATGACAACGCTGATAACCCTCCCCGAAGCCCTGGTGAAGGGGACACAAACGGCAGTCATTGCCATGCCGGCAACGGCCACCGTGGCAGACATTGCTGATGTGACGGTTCTGCATACGGGCATTGCCGCCATGAAGCTGGTGCAGAACGCAGTAGATATTCTGTCCACACCGGCAGTGACGGAGGTGCTGTCACCCGATGACATTGAGACCATCGCGGATGTGGTCAGGACCGGTATTCAGCAGGCCATCACAGCCATCCGGACCCGTTACCAGCCTGCCTCTGCAACGGTCAGCGCCGATACGCAGCCGGTCGGGCTGTTGTGGCTGCCGGTTGTGGAACAGTTGCGTAACGTGGCGCTGGGCGTACAGGTACTGGCGGAACAGGTGATTTCCCGCCGTCCGCCGCTGACCATCCGCACGGTGAAACAGGACACCTGCCTGCACCTGCTGGCGCACCAGTGGTATGGCGACTACAGCCGCGCCGGCGAGCTGCTGCGCCTCAATCCGGGGCTGCGTAACCCCAACGCCATCAAAAAAGGAGACCGCCTCCATGCTTACAGCCGGTAA
>SALM_75_1
ATGCTTACAGCCGGTAATGCCGCCGCCACAGCCGAAAAAATCACGCTTCTGCTGGCCGGCGGTGCCCGCAGTGACTGGCAACGCTACCGGATTGATTCTGACTTTCTGAAGCCGGCGGATGCGTGGAGCCTCTCGCTCGGACTGCCCGGTAACGTCTTCCCGGCGCAGGCGGTACGCGGCGCTCCCGTCCAGCTACAGGTCGGCGGTGAAACCGTTCTGACCGGGCGGATTGACAGTGTACAGCGCCGTATCGCCCGTCAGGGCCAGATGACCCTGACGCTGAACGGACGCGACAATGCCGCCATTCTGGTGGACTGTGCGGCCCCGATATTCAGCGCCAGACAGTTAACCCTCGATGCGGCCATCGCCACCATCGTAAAACCGCTGGGGGTGAAACGCATCCGTATTCAGGCGGACGGTATGACCCGGCACGACAGCATCCATACTGAACCCGGTGAGCGGGCGTGGGATGCGCTGGTCCGTGTGGCCGCAGGCCGGGGTCTGTGGCCGTGGTGTGACCCGGACGGGACGCTGGTAATTGGTGGCCCGGATTACACCCGTCCGCCGGTTGCCACGCTGGTACTGAAACCCTCCACCGGTGAGGTGAATGTGCTTTCCCTGGAAGATACCAGCAGCATTAACGGCTGCTATTCCGAACTGACGGTGCTGGCCCAGAGCCACGCCTCACAGGCGGACAATCTGGCTGTACCGGATTTGAGCGACACACCAGCTCCCGGTCAGAACGACGACGAAACCGGCAGCGACAGTGATGATGACTGCGGTTGCGGTGAAAGCGGCCATTACAGCCGCAGCCGGACGATAAAAGACCCGGATGTGCCGTATTACCGTCCGCAGGTTCTGGTTGTGGGCGACGTGGACAACCCGGAGCAGGTGCAGTTCCGCGCCCGTAAGGCAATGGCGGATGCGCACCTTTCGGGATATGACCTGCAAATCGACGTTCCCGGCCACCGCACGCCCGGCGGGCAACTGTGGACACCCGGTCAGCGGGTGCATGTCATCAGCGAGCCGCACGACATCGACGATACATATTTTCTGATGGGGCGGAGTTTCAGCGGCGGCAGGCCGGGTGGCCAGACTACCACCCTGCGCCTGAAAGAGGACGGTATCTGGATCCCCGACGCCTACCCCACATCCCGCCGCCATCACCGACACAAGCGCAAAAAGAAAACGGAAGAACTGGCCGTTATACCGGTCTGGGAGATGAAATAA
>SALM_75_2
ATGCTTACAGCCGGTAATGTCACCACCACTGACGATAAAATCACGCTGCTGCTGGCGGGCGGTGCCCGCAGTGACTGGCAGCGCTACCGCATTGATTCGGACTTTCTGAAACCGGCGGACGCATGGAGCCTGTCACTCGGTTTACCCGATAATGTTTTCCCGTCTCAGGCGGTACGTGGTGCGCCAGTCCAGCTGCAGGTCGGCGGTGAAACCGTTCTGACCGGGCGGATTGACAGCGTGCAGCGCCGTATCGCCCGTCAGGGCCAGATGACCCTGACGCTGAACGGGCGTGATGCCACGGCCATTCTGGTGGACTGTGCCGCTCCGATATTCAGTGCCCGGCAGTTAACCCTCGATGCCGCCATTGCGGCGATTGTCAGGCCGCTGGGGATAAAGCGTATCCGCATTCAGGCTGACGGTGTGACCCGCAATGACAGTATTCACATCGAACCCGGCGAACGGGCGTGGGACGCGCTGGTTCGTGTGGCGGCGGGCCGGGGATTGTGGCCGTGGTGTGACCCGGACGGGACGCTGGTGATTGGTGGCCCGGATTATTCCCGTCCGCCGGTCGCCACGCTGGTACTGAAACCCTCCACCGGTGAGGTGAATGTGCTTTCCCTGGAGGATACCAGCAGCATTAACGGCTGTTATTCCGAACTGACGGTACTGGCCCAGAGCCACGCCTCACAGGCGGACAATCTGGCCGTGCTGGATTTGAGCGACACACCTGACGCCCCCGGTCAGAACGCCGGTGAAACCGGCAGCGACAGTGATGATGACGATGATGACAGCGGTTGTGGCGAAAGCGGTCATTACAGCCGCAGCCGGACGATAAAAGACCCGGATGTGCCGTATTACCGTCCGCAGGTTCTGGTTGTGGGCGACGTGGACAACCCGGAACAGGTGCAGTTCCGCGCCCGCAAGGCGATGGCGGATGCGCACCTTTCGGGATATGACCTGCAAATCGACGTTCCCGGACACCGGACACCCGGCGGGCAACTGTGGACGCCGGGCCAGCGGGTGCATGTCATCAGTGAGCCGCACGACATCGATGACACGTATTTTCTGATGGGGCGGAGCTTCAGCGGGGGACGGCCCGGCGGTCAGACCACCACCCTGCGCCTGAAAGAAGATGGCATCTGGATCCCCGATGCATACCCGAAAGCCCGGCACAAACACCGGCACAAAAAGAAAAAAACAGAGCTGGCCGTTATACCTGTATGGGACATGAAATGA
>SALM_76_1
ATGTGGAATGCCGTCAATCAGCGTATTAACCGGGCGCTGGCCCGCATCCGTCTGGCTTTCCGCACCGTGCTGACCACGACCGACAGCGATGGTAAAGTGCAGACCGTACAGGCCAAAGGGCCGGGACCGGAGGTAGCCCAGGGCAACGAACTGTTCCAGCACTATGGCTTTACCTCCGTGCCACTCCCCGGTACGATGGCCGTGTTTCTGCCACTGGGGGGCATCACCACGCACAGTATCGTGATTGCCACCGAGCATGGCGCATACCGGCTGAAATCCCTGAAACCCGGCGAGGTGGCGCTCTATACTGATGAAGGGGCTAAAATCGTCCTGAAGCGCGGAAAACTCATTGAAGCCGACTGCAACACCTTCCGGGTCAACTGTAAGACATGGGAAGTGAACGCCGAAGAAAAAGCAGATTTTAACACCCCGATGCTGACGGCCAGCGAACAACTGACCGCACAGCAGACCATCCACGGTAACGGCGGGATGGCAATCAAAGGCGGCGACGGCGCCACCTTTGAGGGCAGTGTTAAACAGACCAGCGGCGACTATGAAACTGACGGCAATGTCATCACTCCGGTGGCAGATATGAACAGTCACCAGCATCCGAAAGGTCACGACAACCAGCCGACCGGCACCCCCATAAAGTAA
>SALM_76_2
ATGTGGAACGCTGTCAACCAACGCATTAACCGGGCGCTGGCCCGTATCCGGCTGGCCTTCCGTACTGTACTGACCACAACCGACAGCGCCGGCAAGGTGCAGACGGTTCAGGCTAAAGGGCTGGGGCCGGAGGTGGCGCAGGGGAATGAACTGTTCCAGCACTACGGCTTTACCTCCGTACCGCTCCCCGGTACGATGGCGGTGTTTCTGCCACTGGGTGGTGTCACCACCCACAGTATCGTGATTGCAACTGAACATGGTGCGTACCGCCTGAAATCCCTGAAACCCGGCGAGGTGGCGCTCTATACCGATGAGGGGGCTAAAATTGTCCTGAAACGCGGTAAACTCATCGAGACCGACTGCGACACCTTCCGGGTCAACTGTAAAACGTGGGAAGTGAACGCCGAAGAAAAGGCGGATTTTAATACCCCGATGCTGACAGCCAGCGAGCAACTGACCGCACAGCAGACCATCCACGGTAACGGCGGGATGGCAATTCAGGGTGGCGACGGTGCCACCTTTACGGGGAATGTGAAACAGACCGGCGGCGACTATGAAACTGACGGCAACGTCATTACACCGGTTGCCGATATGAACACCCATCAGCACCCGAACGGCCACGACGGCCAGCCAACCGGCACCCCCATGAAGTAA
>SALM_77_1
ATGGACAGAGCACTCTCACCTGATACCGGTGACTACACCGGCACCCGCACAACCAGCCTGCACAATGCGGCATACCTGCGGCTTATCACGCCGCTGGGGTCGTGGTGGGCGGATAAGTCGCTGGGTTCGCGTCTGCATGAGCTGCTGCGCGAGAAAGACCTGACGCGTGTGTTCGTGCTGGCGCGCCAGTACGCGGAGCAGGCGCTTGCCCCGCTGCAGGCTGACGGCCGCGCAACGGCCATACGCGTATCGGTACACCGTGACCGTCCCGGCTGGTGCTTATTGTGGGTGGAAATCGATCAGGCTGACGGGCAGACCGTCACCTTTAAACATCCTGTAAGGGTCAGTTAA
>SALM_77_2
ATGGACAGGCAATTATCCCCCGACACCGGCGATTACACCGGCTCACGTACACAGACGCTGGAAAATGCGGCTTACCTGCGGCTTAAAACGCCGCTGGGGTCGTGGTGGGCCGCTCCGTCACTGGGTTCCCGCCTTCACGAACTGGAGCGCGAGAAAGACCGCCAGCGCGTGTATGTGCTGGCCCGGCAGTATGCACAGCAGGCGCTACAGCCACTGACTGATGATGGCCGCGCCACGTCTGTAACGGTGACGTCAACCCGTTATAAATCCGGCTGGCTGTATCTGCATGTGGAAATCATGACGGCTGCGGGGGAAAAGGTTGTCTTTAAACACCCGGTAAAGGTGATTTAA
>SALM_77_3
ATGGACAGGCAATTATCCCCCGAAACCGGTGATTACACTGGCATCCGTACATCCGGACTGGAAAACGCAGCTTACCTGCGGCTCAGAACGCCGCTGGGGTCGTGGTGGGCGGCTCCGTCACTGGGTTCCCGCCTTCACGAACTGGAGCGAGAGAAAGACCGTCAGCGTGTGTATGTGCTGGCCCGGCAGTATGCGCAGCAGGCGTTACAGCCCCTGGTTGATGATGGCCGCGCGACGTCCATTACCGTGACGTCAACCCGCATTAAGTCCGGCTGGCTGTATCTGCATGTGGAAATCATGACAGCCGCAGGGGAAAAGGTTGCCTTTAAACACCCGGTAAAGGTGATTTAA
>SALM_78_1
ATGGCATTTATCACGAAAGACCTGGCGACCATCCGCGACGACCTGCTTCGCGACCTGAAAAACCTGCTGCCGGATGCGGATATCAGCGAGGACAGCGATTTTTATGCGCGGGCGTCTTCGGTCGCCAGCGTGGCGGAAGGACTGTACCAGCACCAGAGCTGGATAGTCCGCCAGATATTCCCGGACACCGCCGATTCTGAATACCTGCTGCTGCACGCCCGCACACGGGGGCTGAGCAAACGTGCCGCCACCTCAGCGGAAGGTATCTCCCTCATTACCGGCGCTGTCGGCAGCACCCTTTCCGCCGGGAGCACGATTCAGGGGGATGACGTTTCCTGCACCACCCTGGAAGATATCACCCTGACAGCCAACACCGGCACTGTTAAGGTCCGGGCATCCCTGAGCGGCACCGCTGGCAATATCAGCGCACCTGTGGCGGCGGAACTGGTCTCCGCCCCGGCAGGTATTAACAGCCGTGTGACCATTCAGACACTGACCGGCGGCACCGATGAAGAGACGGATGCCAGCCTGCTGGAGCGCCTGCTCGATATCATTCGCCGCCCGCCGGCGGGCGGAAACAGATACGACTACCGTCGCTGGGCGCTGGAATGCAACGGCGTGACGGGGGCATATGTTTATCCCCTGCGCCGGGGACTGGGCACGGTGGATATTGCCATCACGTCTGCCGGCAGCCTGCCGTCTGAAAGCGTCAGAAAAGCCACGCAGGCGCATATTGATGATGTGCGCCCGGTGACGGCTAAAGATTCACTGGTGCTGGCACCGACGCAAAAGACCGTTGATTTTGACATTATCGTGACCCCCGACGGGATATTACCGGATACCGCGAAGCAGGACGTTATTGCCACCGTAAAAAATGCCGTTGCCCGGATTGAACCCGGCCAGCCATTAATTAAAAGTCAGATTGAAATGCTGATTTCATTAATTACCGGCATTACCGACCGCAAAATCGTCACCCCCGCTGATAATGTCGAAGCCCTGGTGGATAAAACCCATCTGGAATGGCTGGTCTGCGGGAATATCAATGTGAGGCTGTCATGA
>SALM_78_2
ATGGCGTTTATCACGAAAGACCTGGCGACCATCCGCGACGACCTGCTTCGCGACCTGAAAAACCTGCTGCCGGATGCGGATATCAGCGAGGACAGCGATTTTTATGCGCGGGCGTCTTCGGTCGCCAGCGTGGCGGAAGGACTGTACCAGCACCAGAGCTGGATAGTCCGCCAGATATTCCCGGACACCGCCGATTCTGAATACCTGCTGCTGCACGCCCGCACGCGGGGGCTGAGCAAACGCGCAGCCACTACAGCGGAAGGTATCGCCCTCATTACCGGCGCTGTCGGCAGCACCCTTTCCGCCGGGAGCACGATTCAGGGGGATGACGTTTCCTGCACCACCCTGGAAGATATCACCCTGACAGCCAACACCGGCACTGTTAAGGTCCGGGCATCCCTGAGCGGCACCGCCGGCAATATCAGCGCACCTGTGGCGGCGGAGCTGGTCTCCGCCCCGGCAGGTATTAACAGCCGTGTGACCATTCAGACACTGACCGGCGGCACCGATGAAGAGACGGATGCCAGTCTGCTGGCGCGCCTGCTCGATATCATTCGCCGCCCGCCTGCGGGTGGAAACAGATACGACTATCGTCGCTGGGCGCTGGAATGCGACGGCGTGACGGGGGCGTATGTTTATCCCCTGCGCCGGGGACTGGGCACGGTGGATATTGCCATCACGTCTGCCGGCAGCCTGCCGTCTGAAAGCGTCAGAAAAGCCACGCAGGCGCATATTGATGATGTGCGCCCGGTGACGGCTAAAGATTCACTGGTGCTGGCACCGACGCAAAAGACCGTTGATTTTGACATTATCGTGACCCCCGACGGGATATTACCGGATACCGCGAAGCAGGACGTTATTGCCACCGTAAAAAATGCCGTTGCCCGGATTGAACCCGGCCAGCCATTAATTAAAAGTCAGATTGAAATGCTGATTTCACTAATTACCGGCATTGCCGACCGCAAAATCGTCACCCCCGCTGATAATGTCGAAGCCCTGGTGGATAAAACCCATCTGGAATGGCTGGTCTGCGGGAATATCAATGTGAGGCTGTCATGA
>SALM_79_1
ATGACATACGCCACCCTGCTGGGGCAACTGCTGCCCCCGGTCAGTTATGACCCGAACGCCCCCCGACTCGGGGCAGAACTGCACGCCGAAGGTGCGCAGTTTACCTGCGTGGAACAAAGCGCAGACCGGGTATCAGGCGGCATCACACCGTTGTTTGCACAGGCACTGCTGGCAGACTGGGAACGCGTAACCGGACTTTCTCCGGGCGAACACGACACCTGCCAGCAACGGCTGGCGGCGGTACTGGCAAAACTGGCTGAAACCGGCGGATTAAGCCGGGCTTATTTTATCCGCCTGGCCGCGAACCTCGGTTACACCATCACCATCGAAGAGCCTGATGTATTTCGTGCGGGAGTAAATCGCGCCGGTGACAGCATTAATTCCCCGGACGTCATCTGGGTCTGGCGGGTAAATGTATTCAGCTCAAAAATTCAGAATTACCGTTTCCGGGCGGGATGTTCTGCGGCGGGTGAACGATTGTCTTATTTCGCCGATACAGTAATTGAATCTGTATTTAACGATTTAAAACCCGCACACACTTTCTGTTATTTTACTTATCAGGAATTATAA
>SALM_79_2
ATGACATACGCCACCCTGCTGGGGCAACTGCTGCCCCCGGTCAGTTATGACCCGAACGCCCCCCGACTCGGTGCCGAACTGCACGCCGACGGTGCGCAGTTTACCTGCGTGGAACAAAGCGCAGACCGGGTATCAGGCGGCATCACACCGTTGTTTGCACAGGCACTGCTGGCAGACTGGGAACGCGTAACCGGACTGTCTCCGGGCGAACACGACACCTACCAGCAACGTCTGGCGGCGGTACTGGCAAAACTGGCCGAAACCGGCGGATTAAGCCGGGCTTATTTTATCCGCCTGGCCGCGAACCTCGGTTACACCATCACCATCGAAGAGCCTGATGTATTTCGTGCGGGAGTAAATCGCGCCGGTGACAGCATTAATTCCCCGGACGTCATCTGGGTCTGGCGGGTAAATGTATTCAGCTCAAAAATTCAGAATTACCGTTTCCGGGCGGGATGTTCTGCGGCGGGTGAACGGTTGTCTTATTTCGCCGATACAGTAATTGAATCTGTATTTAACGATTTAAAACCCGCGCACACTTTCTGTTATTTTACTTATCAGGAATTATAA
>SALM_80_1
ATGGATGCAGGCAGCGATTCGGAAACTAATGATATGAAGTTCAGGATAGTATACGACGGTCCAGCACTGGAGACGCACGAAATGAACGTGCGTGACCTTGCTCCTGCCCTCCTATCCTTGTCAGATGCATTAGAGGAAGCCGGAAAAACAGTTTATGGAAACAAGACCGTTGTTTCCGTAAAGGTTAACGCATCATTCAAAGCTGGATCATTTGGAATAGATCTGATTGCCTCATCTACATCTTGGATCAAACAGGCTGTTGATTTTTTTTCTGGCGATACAGCAACAGCCGCAGCTAATCTTATTGCTTTAATTGGTTTTTGCCCTGGCCCCAGAGAAAAAATTTGCAAGGGTCTAATCCAACTAGTTAAATGGATTGGACCAAGAGAAATAAAAAAGTTACACAATCTGCCTGATAGCAACGTTGAAGTCTTTGTTGATGACGATAGTGAAATTTTCGACAGCAAAGTAATTGAACTGTATAGAAATATTAAACTTCGTTCTTCATTGCAAGAAGTTATAAGCAAGCCATTAGAGCAAGAAGGCATCGACAGTTTTGCTTCCACTGTCGATGATGGACTGACATTCATGACGATCGACAAGCAAGAGGCACATTATTTCAAAGTTGAGCTACCTGCAGAGTCAATAATTTCAGAGTCCACGGTAGAGAAAGCTCTTCAGATTAAAAACATTTCTTTTAATGAAGGCAGCCGATGGAGATTTTCTGATGGTTCCAGTAGCTTTTTGGCTGAGATTAAAGACCAGAAGTTTATCAGTGATATTGATAACAACACCTTAAACTTTTCTAAAGGTGATATGTTGCTTGTTGACCTGAAGGTAACCCAATACATGATTGGCGATGCCATAAAAACCACATTCGAAATTGAGCATGTAAAAAAACAGCTGAATCCACAAAGACAAATAGATCTCCCATTCGAATAA
>SALM_80_2
ATGGATGCAGGCAGCAATTCGGAAACTAATGATATGAAGTTCAGGATAGTATACGACGGTCCAGCACTGGAGACGCACGAAATGAACGTGCGCGACCTTGCTCCTGCCCTCCTATCCTTGTCAGATGCATTAGAGGAAGCTGGAAAAACAGTTTATGGAAACAAGACCGTTGTTTCCGTAAAGGTTAACGCATCATTCAAAGCTGGATCATTTGGAATAGATCTGATTGCCTCATCTACATCTTGGTTCAAGCAGGCTGTTGATTTTTTTTCTGGCGATTCAGCAACAGCCGCCGCTAATCTTATTGCTTTAATTGGTTTTTGCCCTGGCCCCAGAGAAAAAATTTGTAAGGGTCTAATCCAACTAGTTAAATGGATTGGACCAAGAGAAATAAAAAAGTTACACAATCTGCCTGATAGCAATGTTGAAATCTTTGTTGATGACGATAGTGAAATTTTTGACAGCAAAGTTATTGAATTGTATAGAAATATTAAAATTCGTTCTTCATTGCAAGAAGTTATAAGCAAGCCATTAGAGCAAGAAGGTATCGACAGTTTTGCTTCCACTGTCGATGATGGGCTGACATTCATGACGATCGACAAGCAAGAGGCGCATTATTTCAAAGTTGAGCTACCTGCAGAATCAATAATTTCAGAGTCCACGGTAGAAAAAGCTCTTCAGATTAAAAACATTTCTTTTAATGAAGGCAGCCGATGGAGATTTTCTGATGGTTCCAGTAGCTTTTTGGCTGAGATTAAAGACCAGAAGTTTATCAGTGATATTGATAACAACACCTTAAACTTTTCTAAAGGTGATATGTTGCTTGTTGACTTAAAGGTAACCCAATACATGATTGGCGATGCTATAAAAACCACATTCGAAATTGAGCATGTAAAAAAACAACTCAATCCACAAAGACAAATAGATCTCCCATTCGAATAA
>SALM_81_1
ATGGTTTGGGGTCTTCTTGGTTGCATTCTGCTGCTTTTAATTATTCTGCTAATCTGTTTTATCAAACTCAAATCACAGAAAAAGAAACATGATGCTGATATGGAGAGGTTCAGTAAGATTGTAGATCTTGAGGCAGAAGAATTAAGGTTGCGCAATCAACTTGATGAAGAGGAAAAATCCTTCAGAAAAAAATTATCTGATGATGAGGAAAGTGCCAGACAAAGCATTCAGCAAGAAATTGAAGGGAAGCGTAAAGCATTCGACAAAGAGGTTAACGAAAAAAGCTCCGAACTTGACAAAAAAGAAAAGGCAGTGCAGGAGGCTCTTTCTATCCATGAAGCAGAACTGGCCGCTTTGAAGTCAGAGTACAGAGAAAAACGGGCTCTTCTCATAGAGCTAACTGAAAAGCTATCCAGTGTTAGTGATGCTGCTTCAATGATTGATTATGGCGTATATGAGCCAACCTTCGATTATCATGATTCAGCCGCTTATCAGGAAGCCATTACCAAAAATAAAGAAAGGCAAAAGATCCTGTTGAGGCAAAATGCTGCATGTGATTTCAGCATCGACTGGCAGGTCAATGGCAGTAAAGCGGAAGGCAAAAAAATGGTTAAACGCTACGTGAAGCTGCTTGTCAGGGCGTTCAATAGCGAGTGCGATGCAGCGATTGCTAAAATAAAAGCCGGTAATGTTGAACAACTACAGAAGCGAATTGAGAGCGCTTTCGATGCTATCAATAAGTTCGGCGAGTCCATGAATATTAGAATCACGTATGATTATCTTAACCTCCGCCTTGAAGAGCTTCTGCTCTGTCATGAAAAGGAGCTGAAGCTGCAAGATGAGCGAGAAATACTAAGAGAAGAACGTGAGTTGCAGCGCGAAGAGGAAAAAGCGCAAAGAGAATATGAAAAGGCCATCCGCGAGGAGCAGAAGGCAGAACGTGACTTCGAAAAAGCGATGGAGCGGGCTCGCAAGGAACTTGAGAAAGCAACAAGTGCAGAAAAAGAACAAATTGAACAAAGAATCGCTGAGCTTGAGCAGCAACTTGAAGAGGCCAGGAAGCTTTCAGAACGAGCAAAATCCCAGGCTCAACTCACCCGCAGTGGCCATGTATATGTTATCTCAAATGTGGGTGCATTTGGCGAAGGTGTATATAAGATTGGGTTAACCAGAAGGCTGGAGCCTGAAGAGAGAGTCAATGAGCTTGGCTCAGCATCTGTGCCGTTCAAGTTCGATATTCATGCACTTATCTATTCTGATGACGCTCCTGCTCTGGAGGCTAGTCTGCATAATGAGTTCTCAGCTCACCGAGTAAACCTCATTAATAACCGCAAGGAGTTTTTCCGCGTACCACTGAAGTCTGTTGAGCAGAAGGTTAAGAGTCTTGGCTTTGATGCTGCGTTTGTAGAATTTGCCAAAGCACCAGAGTACAGACAGACTCTGGCCTTGCTTGATGAGAAGAGCAAACGAGAAAGCCTTCATGAAGCGATTGAGCAAAAAGTTGAAGAAGAATTTCCAGAAATGGCTTAG
>SALM_81_2
ATGGTTTGGGGGCTACTTGGTTGCATTCTGCTACTTTTAATTATTCTGCTAATCTGTTTTATCAAACTCAAATCACAGAAAAAGAAACATGATGCTGATATGGAGAGATTCAGCAAGATTGTAGATCTTGAGGCAGAGGAATTAAGGTTACGCAATCAACTTAATGAAGAGGAAAAATCATTCAGAAAAAAATTATCTGATGATGAGGAGAGTGCCAGACAAAGCATTCAGCAAGAAATTGAAGGGAAGCGTAAAGCATTCGACAAAGAGTTTAACGAAAAAAGCTCCGCCCTTGACAAGAAAGAAAAGGCAGTGCAGGAGGCTCTTTCTATCCATGAAGCAGAACTGGCTGCTTTGAAGTCAGAGTACAGAGAAAAACGGGCTCTTCTCGTAAAGCTAACTGAAAAGCTATCCAGTGTTAGTGATGCTGCTGCAATGATTGATTATGGCGTATATGAGCCAACCTTCGATTATCATGATTCAGTAGCTTATCAGGAAGCCATTACCAAAAATAAAGAAAGGCAAAAGATCCTGTTGAGGCAAGAGGCTGCATGTGATTTCAGCACCGACTGGCAGGTCAATGGCAGTAAAGCTGAAGGCAAAAAAATGGTTAAGCGCTACGTGAAGTTGCTTGTCAGGGCGTTCAATAGCGAGTGCGATGCAGCGATTGCCAAAATAAAAGCCGGTAATGTTGAACAACTACAGAAGCGAATTGAGAGCGCTTTCGATGCTATAAATAAGTTCGGCGAGTCCATGAATATTAGAATCACGTATGATTATCTTAACCTCCGCCTTGAAGAGCTTCTGCTCTGTCATGAAAAGGAGCTGAAGCTGCAAGATGAGCGAGAAATACTAAGAGAAGAACGTGAGTTGCAGCGTGAAGAAGAAAAAGCCCAAAGAGAATATGAAAAGGCCATCCGCGAGGAGCAGAAGGCAGAACGTGACTTCGAAAAAGCGATGGATCGGGCTCGCAAGGAACTTGAGAAAGCAACAAGTGCAGAAAAAGAACAAATTGAACAAAGAATCGCTGAGCTTGAGCGGCAACTTGAAGAGGCCAGGAAGCTTTCAGAACGAGCAAAATCTCAGGCTCAACTCACCCGCAGTGGTCATGTATACGTTATCTCAAATGTGGGGGCATTTGGCGAAGGTGTATATAAGATTGGATTAACCAGAAGGCTGGTGCCTGAAGAGAGAGTCAATGAGCTTGGCTCAGCATCTGTGCCGTTCAAGTTCGATATTCATGCACTTATCTATTCTGATGATGCTCCTGCTCTGGAGGCTAGTCTGCATAATGAGTTCTCAGCTCATCGAGTAAACCTCATTAATAACCGCAAGGAGTTTTTCCGCGTACCACTGAAGTCTATTGAGCAGAAGGTTAAGAGTCTTGGCTTTGATGCTGCGTTTGTAGAATTTGCCAAAGCACCAGAGTACAGACAGACTCTGGCCTTGCTTGATGAGAAGAGCAAACGAGAAAGCCTTTATGAAGCGATTGAGCACAAAGTTGAAGAAGAATTCCCAGAAATGGCTTAG
>SALM_82_1
ATGAATCTGTTACCTGTATTGCTTAAAAAATTCTGGAAGCCATTAGCAGAAATACTGCTGGTGGCTTTTTTGTTATGTGCTGGTGCGTACTGGTGTTATTCACGAGGTTATCAGAAGGCGGATACATCCTGGAAATACCAGTGGGCGCAACGAGACCTTACCGATGCGACCGCTGCATTGCAGCGTGAAGTAACCGAACGAGCGAAAGAACAGCGTCGCCAGCACGCCGCAGATGAAGAACGGAAAAGAGCCGATGAAGAACTGGCAAAAATACAGGCCAACGCTGATGCTGCTGAGCGTGCTCGCGGTGGGCTGCAACAGCAGCTCGCAGCAGTACAACGGCAACTTGCAGGAAGTGAAACCGGCAGGCTTTCCGTTCTTGCCGCAGCAAGCCAGGCAAAAGCCGAGACCGGAATACTGCTCGCCCAGTTGCTTGGAGAAGCTGACGATCTGGCGGGAAAGTTCGCAAAAGAGGCTGATGAGCGTTATGTCGCCGGAAGCACATGCGAACGTACCTGGGACAAAGTGACCGGGCAGAAGTGA
>SALM_82_2
ATGAATCTGTTACCTGTATTGCTTAAAAAATTCTGGAAGCCATTAGCAGAAATACTGCTGGTGGCTTTTTTGTTATGTGCTGGTGCGTACTGGTGTTATTCACGAGGTTATCAGAAAGCGGATACATCCTGGAAATTCCAGTGGGCGCAACGAGACCTTACTGATGCGACCACCGCATTGCAGCGTGAAGTAACCGAAAGAGCGAAAGAGCAGCGTCGCCAGCACGCCGCAGATGAAGAACGGAAAAGAGCCGATGAAGAACTGGCAAAAATACAGGCCGATGCTGATGCTGCTGAGCGTGCTCGCGGTGGGCTGCAACAGCAGCTCGCAGCAGTACAACGGCAGCTCGCAGGAAGTGAAACCGGCAGGCTTTCCGCTCTTGCCGCAGCAAGCCAGGCAAAAGCCGAGACCGGAATACTGCTCGCCCAGTTGCTTGGCGAAGCTGACGATCTGGCGGGAAAGTTCGCAAAAGAGGCTGATGAGCGTTATGTCGCCGGAAGCACATGCGAACGTACCTGGGACAAAGTGACCGGGCAGAACTGA
>SALM_83_1
ATGTTAATAACGATTTTAAGCTTTTTTATCGGCCTCGCCGGAGCCTGTCTGATGTCTGCCGGTGCATGGCTGGTCTCACCAGCAGCCGGTTTGATCGTGGGGGGAATAATTTGTCTGGTATGGTCATTCTGCATTGCTCTTATAGCGTCAGACGGCATACAAAAATCAGGGGGTGAATAA
>SALM_83_2
ATGTTAATAACGATTTTAAGCTTTTTTATCGGCCTCGCCGGAGCCTGTCTGATGTCTGCCGGTGCATGGCTGGTCTCACCAGCAGCCGGTTTGATCGTGGGGGGAATAATTTGTCTGATATGGTCATTCTGCATTGCTCTTATAGCGTCAGACGGCATACAAAAATCAGGGGGTGAATAA
>SALM_84_1
ATGTTCATTCCCCAGATGTTCCGGGGTAAATCACGATCGGGTGGCGGTTTTTGGGAAGCGATGCTGGGAGGGGTCAGTTCAAGCCAGAGTAAGGCGGGAATAATTATAACTCCCGAAACAGCGATAGCATTATCGGCTGTCCGGGCGTGTGTTACGCTTCTTGCTGAATCAGTCGCACAACTACCGTGTGAACTGTACCGGCGGCGCGATAACGGAGGCCGGGAACGGGCCACTGACCATCCTGTTTATGATCTGATTCATTCCCAGCCAAATAAGAAAGACACGTCTTTTGAATATTTTGAGCAACAGCAGGGGTTGCTGGGGCTGGAGGGAAATTGCTACTCGATCATCGACAGGGACGGGAAAGGATATCCACGCGAATTGATTCCTGTGAATCCCAAAAAGGTCATTGTCCTGAAAGGGCCAGACGGGATGCCATATTATGAACTACCAGAAATTGGCGAAACATTGCCAATGCGCATGATGCATCATGTGAAGGTATTCTCGCTGGATGGTTATATCGGTAGCTCCCCCATCCAGACGAACGCGGACGTGCTTGGGCTAAACCTCGCCGTGGAAGAACATGCTTCTCAGGTTTTTCGCCGTGGCTGTACGATGAGCGGCGTTATTGAGCGTCCACAAGAAGCTACGCCGATAAAGAGTCAGGAGAAGATTGATCAGCTTCTGGCTAAATGGACTGATCGTTATTCCGGTATGCGTAATGCTTTTTCTGTGGCGTTGCTCCAGGAGGGTATGAGCTACAAACAGTTATCCCAGGATAATGAGAAAGCACAACTATTACAGTCCAGACAGTGGGGCGTTGAGGAGGTTTGCCGGTTATATAAGATCCCGCCACATATGGTGCAAATGCTGGCGAAGGCGACCAATAACAATATTGAGCATCAGGGATTGCAGTTTGTCATGTACACGCTGCTTGCCTGGCTGAAACGGCATGAAGGCGCGCTGATGCGTGATCTGCTGCTCCCCAGTGAACGTGGCGAGCTGTATATCGAATTTAATGTATCAGGATTGCTGCGTGGAGATCAGAAATCACGTTATGAATCATACGCGCTTGGGCGCCAGTGGGGCTGGTTATCAGTTAACGATATTCGCCGGATGGAAAACCTGCCTCCGATTCAGGGAGGTGATAAATATCTGACGCCGCTGAATATGGTCGACAGCGCGAGTATTTATTCCGGAAATAAGAAGCCAACAGCGCAGCAAATGACGGAAATTGAAGCCATTCTGGCAAGGACTTAA
>SALM_84_2
ATGTTCATTCCCCAGATGTTCCGGGGTAAATCACGATCTGGTGGCGGTTTTTGGGAAGCGATGCTGGGAGGGGTCAGTTCAAACCAGAGTAAGGCGGGAATAATTATAACTCCCGAAACAGCGATAGCATTATCGGCTGTCCGGGCGTGTGTTACGCTTCTTGCTGAATCAATCGCACAACTACCGTGTGAACTGTACCGGCGACGCGATAACGGAGGCCGGGAACGGGCCACTGACCATCCTGTTTATGATCTGATTCATTCCCAGCCCAATAAAAAAGACACTTCATTTGAATACTTTGAACAGCAACAGGGCCTGCTCGGGCTGGAGGGAAATTGCTACTCGATCATCGACAGGGATGGAAAAGGGTATCCCCGCGAATTAATCCCGGTTAATCCCAAAAAAATCATAGTTCTGAAAGGACCGGACGGGATGCCATATTATGAACTACCCGAAATTGGCGAAACATTGCCAATGCGCATGATGCATCATGTGAAGGTCTTCTCGCTGGATGGCTATATCGGCAGTTCCCCAATACAGACGAACGCGGATGTTCTTGGGCTAAACCTGGCCGTGGAAGAGCATGCTTCTCAGGTCTTTCGCCGGGGCACAACGATGAGCGGCGTTATTGAGCGTCCAAAAGATGCCCCAACAATCAAAAATCAGGATGCTATCGACCGCCTGCTGGCAAAGTGGACGGACAGATATTCCGGCGTAAGAAACGCATTCTCTGTTGCATTACTTCAGGAAGGGATGAGCTACAAACAGCTATCTCAGGATAATGAGAAAGCGCAGCTGTTGCAGTCCAGGCAGTGGGGTGTTGAGGAGGTCTGTCGGTTATATAAGATCCCGCCACATATGGTGCAAATGCTGGAGAAGGCGACCAATAACAATATTGAGCATCAGGGATTGCAGTTTGTCATGTACACGCTGCTTGCCTGGCTGAAACGGCATGAAGGCGCGCTGATGCGTGATCTGCTGCTCCCCAGTGAACGTGGTGAGCTGTATATCGAATTTAATGTATCAGGATTGCTGCGTGGAGATCAGAAATCACGTTATGAATCATACGCACTTGGGCGCCAGTGGGGCTGGTTATCAGTTAACGATATTCGCCGGATGGAAAACCTGCCTCCGATTCAGGGAGGTGATAAGTATCTGACGCCGTTGAATATGGTTGATAGTACTAATTTACTTTCCGGGAAAAATAAACCGACGGCACAACAGATGCTTGAGATTAAAGCCATCCTGGGAGAAGAGTAA
>SALM_85_1
ATGACGAAATTGATTAACCTGCCTCATCTGGCAGATCAGGTATTTGGCGTGCCGCATTATGCTACGCGCCAGACAATGGACTCGGTTAAAGCGGTGCTTATCCCCCGGATTCAGGGTGCTGTTACCGATGCAGGAATTACTATGGTGCTGACCCCTGATAACCAGCTGGAGCCAGCTATGGAACAGCCAGCAGGTGGTGTCGCTGTTATCTCCGTTCATGGGATTCTGGTTCCGCGTCGTGGGCAGATAACGGCGATGTGTACGGAACTGACGAGCTATGAACGAATCCGCAGCCAGCTTTATATGGCGCTGAATGACCCTGCAATTAGCGAAATTGTTCTGGATATAAATTCAGGAGGCGGAGCTGCTGTAGGGTGTAAAGAACTGGCTGATTATATATTTCAGTCACGTGATATAAAACCAATTACAGCGATCGTGAATTACAGCGCTTATTCAGCTGCATATTTTATTGCTTCAGCCTGCAGCAAAATTATCGTTAGTAAAACAAGCGGAGTGGGTTCAATCGGCGTTATTTTTGAGCATATGGAAGCATCGAAATGGGAAGATAGCGTTGGGCTGAAATTCACCACTATTTATCGTGGTGATAATAAAAATAATGGTACGCCACATGAGCCGCTGAGTGAGCAGGCACATTTGATGTTCCAGGGAATGATCGATGATATGTACGAGATATTTACGGCATCTGTAGCTGAATATCGCGGCATGAATCAGCAGGCTGTTATTGATACCCAGGCAGGACTTTACTTTGGTGCCGATGCTATTACTGCCGGTCTGGCTGATGAGGTGTCAGATCCGCAGTCTGCTATTAACGCTATTGCAGATAAATACAAAAAACCGCAGCAGGCAACGTCAATTAAGCTTCAGGCCGCAGTAATGGACCAGCAAGCAAAAATGTAA
>SALM_85_2
ATGCAAAAGTTGATTAACCTGCCTCATCTGGCAGATCAGGTATTTGGCGTGCCACATTATGCTACGCGCCAGACAATGGACTCGGTTAAAGCGGTGCTTATCCCCCGGATTCAGGGTGCTGTTACCGATGCAGGAATTACTATGGCGTTGACTCCGGATAACCAGCCTGAGCCAGCAATGGAACAGCCAGCAGGTGGTATCGCTGTCATCTCCGTTCATGGGATTCTGGTTCCGCGTCGTGGGCAGATAACGGCGATGTGTACGGAACTGACGAGCTATGAACGAATCCGCAGCCAGCTTTATATGGCGCTGAATGACCCTGCAATTAGCGAAATTGTTCTGGATATAAATTCAGGAGGCGGAGCTGCTGTAGGGTGTAAAGAACTGGCTGATTATATATTTCAGTCACGTGATATAAAACCAATTACAGCGATCGTGAATTACAGCGCGTATTCAGCTGCATATTTTATTGCGTCAGCCTGCAGCAAAATTATCGTTAGTAAAACAAGCGGAGTGGGTTCAATCGGCGTTATTTTTGAGCATATGGAAGCATCGAAATGGGAAGATAGCGTTGGGCTGAAATTCACCACTATTTATCGTGGTGATAATAAAAATAATGGTACGCCACATGAGCCGCTGAGTGAGCAGGCACATTTGATGTTCCAGGGAATGATCGATGATATGTACGAGATATTTACGGCATCTGTAGCTGAATATCGCGGCATGAATCAGCAGGCTGTAATTGATACCCAGGCAGGACTTTACTTTGGTGCCGATGCTATTACTGCCGGTCTGGCTGATGAGGTGTCAGATCCGCAGTCTGCTATTAACGCTATTGCAGATAAATACAAAAAACCGCAGCAGGCAACGTCAATTAAGCTTCAGGCCGCAGTAATGGACCAGCAAGCAAAAATGTAA
>SALM_86_1
ATGGATCATATTGAAGAATTACGTCGTGAACGCGCGGGTATTAATCAGCAGGTTCAGGTACTGGCAGCAGTTGAAGCCGGCGGCGGTACGTTGACGGCAGAGCAACTGACGGAGTTCGCCAGCCTGCAGCAGCAGTTTGGTGATATCAGCGCCAAAATCGACCGTCTGGAAGCGGCTGAACGTGCGGCAGCTGTTGTGGCAAAACCAGTTAAAGCGACGCAGCAGGCACCTGCTGTCAGCGTTAAAACAGAGCCTAAGCAATATACCGGCGCCGGGATGACCCGTCTTGTTATGTCGATTGCAGCTGCACAGGGTAACGTTCAGGATGCTGCAAAATTTGCGGCAGAAGAACTGAATGACCCATCTGTATCGATGGCTATTAATACGGCGGCGAATTCTGGTGGAGTTCTTATCCCGCAAAACCTCCACAGCGAGGTGATCGAACTACTGCGTGATCGCACCATCGTTCGTAAGCTGGGCGCCCGCTCTATTCCGCTGCCGAACGGCAATATGGCGTTGCCGCGTCTGGCAGGTGGGGCGACGGCGAGCTATACCGGCGAAGGTAAGGATGCCAAAACGTCAGAAGCACGCTTCGACGATGTGAAACTTACCGCTAAAACCATGATTGCGATGGTGCCTATCTCTAACCAGCTGATTGGTCGCGCCGGGTTCAACGTAGAGCAACTGGTATTGCAGGATATTCTTACCGCGATTTCTGTCCGTGAAGACAAGGCCTTTATGCGTGATGATGGCACCGGCGATACCCCAATCGGGATGAAGGCCCGCGCTACGGAATGGAACCGTCTGAAGGAATGGGATTCCGCTGCCGACATTAACCTGAATACGATTGATACGTATCTCGACAGCATCATCCTGATGGCAATGGATGGTAACAGCAACATGATTAGCTGTGGCTGGGGTATGTCCAACCGTACCTACATGAAGCTATTTGGCCTGCGTGATGGTAACGGTAATAAGGTTTACCCGGAAATGGCCCAGGGATTGCTGAAGGGGTATCCAATCCAGCGAACCAGCGCGATTCCTGCAAATCTGGGTACTGGTGGTAAAGAGTCAGAGATTTATTTCGCCGACTTTAACGATGTCGTTATTGGTGAAGATGGCAACATGAAAGTGGCGTTCTCGCAGGAGGCGTCATATCAGGATGCAGACGGGAATCTGGTATCAGCGTTCTCCCGTAACCAGTCTCTGATCCGTGTCGTTACAGAGCATGATATCGGCTTCCGTCATCCGGAAGGTATGGTGCTTGGCACTAAGGTTCTGTTCTAA
>SALM_87_1
ATGGCAGGTAAGACACCAAAAACCGCAGTTAAAAATGAAGGTGCTGCGGATACAGACCAAACCAGTACCTATGAAGATGGGACCGCGGTCCCAACGGAAGAAACCACAGTTAAAAATGAAGGTACTGCGGATACTGACCAAACCAATGCCCATGAAGATGGGACCACGGTCTCAACGGAAGTTAACGTAGAACGTAAGGCTGTAACATTTCTGGGACCATATCATCGCTATTCCCGCGGTGATGTAGCCTGTTTCGATGTTCAGTATGCGGAAGCATTGGTTGAGCGACGAATTGCCGTCTGGCCAGAAGATGCGAAAAAAGTATTAAGTCCCCAGTCGGGAGCCAGTGATCATGATACTGACATTGGATGA
>SALM_87_2
ATGGCAGGTAAGACACCAAAAACCGCAGTTAAAAATGAAGGTACTGCGGATACTGACCAAACCAATGCCCATGTAGATGGGACCACGGTCTCAACGGAAGTTAACGTAGAACGTAAGGCTGTAACATTTCTGGGACCATATCATCGCTATTCCCGCGGTGATGTAGCCTGTTTCGATGTTCAGTATGCGGAAGCATTGGTTGAGCGACGAATTGCCGTCTGGCCAGAAGATGCGAAAAAAGTATTAAGTCCCCAGTCGGGAGCCAGTGATCATGATACTGACATTGGATGA
>SALM_88_1
ATGATACTGACATTGGATGAAGCTAAGACGCAGCTCCGTCTGGAGCTGGATTTTACCGCTCACGATGAGATGTTGTCATCGCTGATTAATGCCGCACAACGAAGCATAGAAAGAACCTATTACTGCAGGCTGGTTGAGAGTCAGGAACAGCTCGATGCGCTGGGTGATGGTGAAAATGGCTACGTTATTGATGACGATATTAAGCTGGCAGCGAAAATGATGGTCTCGCAGTGGTATCTCAATCCAACAGGAACTGGTGACGAGTCTCCTGCCGATCTGGGCGTTGAATATCTGCTGTTTCCGCTCATGGAGCATACCGTATGA
>SALM_88_2
ATGATACTGACATTGGATGAAGCTAAGACGCAGCTCCGTCTGGAGCTGGATTTTACCGCTCACGATGAGATGTTGTCATCGCTGATTAATGCCGCACAACGAAGCATAGAAAGAACCTATTACTGCAGGCTGGTTGAGAGTCAGGAACAGCTCGATGCGCTGGGTGATGGTGAAAATGGCTACGTTATTGATGACGATATTAAGCTGGCAGCGAAAATGATGGTCTCGCAGTGGTATCTCAATCCAACAGGAACTGGTGACGAGTCTCCTGCCGATCTGGGCGTTGAATATCTGCTGTTTCCACTCATGGAGCATACCGTATGA
>SALM_89_1
ATGAGTGATAAACCACTTCGCCCCGGTGAACTGAACTGCCGGATAAAACTGAGCCATATTGAAACCGGGCGTGGGCCGCTTGGTGAGGAGCTTCCTGCCAGAGAGGTTCTGGATGGTGAAGCATGGGCTAAAAAGGAGCTGGTTTCAGGCCGTAAGGTTCGAACGCTGGATCAGCAACAGGTGGTTGAAACCTGTCTTTTTACGTTGTACCCGCGTGCAGTTGATATTGACTGGAAAGTCGCCACGACGAACCGAATTTATACGGTCAGGAACGTTGAGCGACTGGCAGATCGCATCATTATAACCGGGGAGGCAGATACACGTCATGATCGAGTCAGCAATTAA
>SALM_89_2
ATGAGTGATAAACCACTTCGCCCCGGTGAGCTGAACTGCCGGATAAAACTGAGCCATATTGAAACCGGGCGTGGGCCGCTTGGTGAGGAGCTTCCTGCCAGAGAGGTTCTGGATGGTGAAGCATGGGCTAAAAAGGAGCTGGTTTCAGGCCGTAAGGTTCGAACGCTGGATCAGCAACAGGTGGTTGAAACCTGTCTTTTTACGTTGTACCCGCGTGCAGTTGATATTGACTGGAAAGTCGCCACGACGAACCGAATTTATACGGTCAGGAACGTTGAGCGACTGGCAGATCGCATCGTTATAACCGGGGAGGCAGATACACGTCATGATCGAGTCAGCAATTAA
>SALM_90_1
ATGATCGAGTCAGCAATTAAGACGGCGCTGGAACGGATTACAGGGATGGCGGCTTATCCGCTTTTACTTCCGGATACTGTACAGGAAGGAGTGACATTTCAACGAATTTCCGATCCGGGAATCTACGCCGGACTATTGCGAACAGGTTTGATTGCAGGCCGCTTTCAGATCTCACTTTACCTCCTGGATTCCTATACAGACCTGTTGCGACTGGACAGGAAAATCTGGTCCGAATGGAAGCAGATCGTACACGGCCAGCTTGACGGTTTTCCGGTTCAATATGTTGATCGAGGAGGGATTCATCAGGATAAAACAACCCTGACAAACGGGCGTAACCAGTACCGACTGGTTCGTGACTTTACCTTTGTTTATCCGGAATCAGCCGAATGA
>SALM_90_2
ATGATCGAGTCAGCAATTAAGACGGCGCTGGAACGGATTACAGGGATGGCGGCTTATCCGCTTTTACTTCCGGATACTGTACAGGAAGGCGTGACGTTTCAACGAATTTCCGATCCGGGAATCTACGCCGGACTATTGCGAACAGGTTTGATTGCAGGCCGCTTTCAGATCTCACTTTACCTCCTGGATTCCTATACAGACCTGTTGCGACTGGACAGGAAAATCTGGTCCGAATGGAAGCAGATCGTACACGGCCAGCTTGACGGTTTTCCGGTTCAATATGTTGATCGAGGAGGGATTCATCAGGATAAAACAACCCTGACAAACGGGCGTAACCAGTACCGACTGGTTCGTGACTTTACCTTTGTTTATCCGGAATCAGCAGAATGA
>SALM_91_1
ATGATCAAAATGGAAGTTACAGGCCTGGATGATCTGGAACGCCAGCTGATGGCCCTCGGAGAAAAAGTCGGTACAAAAGTCCTTAGAGATGCTGGTCGGGAAGCGCTAAAAGTTGTTGAAGAGGATATGAAACAACATGCTGGCTACGATGAAACATCTACAGCACAGCATATGCGTGACTCTATCAAAATACGCAACTCCAACCGAAAGAGCCGTGGTAGCACAGTAGTAACACTGCGGGTCGGTCCCAGCAAACAACATTATATGAAGGCATTAGCGCAGGAGTTCGGAACGGTTAAACAGGTGGCAGAACCGTTTATCAGACCAGCGCTGGACTATAACGTCCAGACTGTGCTGCGTGTGTTAGCTGTGGAAATCAGAAACGGCATTCAAAACAGGTAG
>SALM_91_2
ATGATCAAAATGGAAGTTACAGGCCTGGATGATCTGGAACGCCAGCTGATGGCCCTCGGAGAAAAAGTCGGTACAAAAGTCCTTAGAGATGCTGGTCGGGAAGCGCTAAAAGTTGTTGAAGAGGATATGAAACAACATGCTGGCTACGATGAAACATCTACAGCACAGCATATGCGTGACTCTATCAAAATACGCAACTCCAACCGAAAGAGCCGTGGTAGCACAGTAGTAACACTGCGGGTCGGTCCCAGCAAACAACATTATATGAAGGCATTAGCGCAGGAGTTCGGAACGGTTAAACAGGTTGCAGAACCGTTTATCAGACCAGCGCTGGACTATAACGTCCAGACTGTGCTGCGTGTGTTAGCTGTGGAAATCAGAAACGGCATTCAAAACAGGTAG
>SALM_92_1
ATGGCTGATCAAAAAACATCGCCAGAATATGCGATGCTGCCTGCCGGAACGATCGTCAAGTACGGCGAGGTTGGTGACGCTGAAGCAGCACTGAAACCTCTGGTTAACTGTAAAGCACTTGGAGCGACCGGACAGACAGGAGGCTTTGTCGATTGCACCACGCTTCTTGATACAAGTAAGCAATCCATTTCCGATTTGCCGGAAGGGCCGGAAAAATCGCTGGGATTTATTGACGATCCGACGAACAGTGATTTTGCAGCGTTCCTTAATGCAGCAGAGCAGCGTAAAACTGTCCAGTTTTATATCGAACTGCCTAATGGCCGGACAGCATCAATGATTCTGGCGCTGGCTGGCTGGCAGGTTAACGAAATCACCGCCCCGGCCAGCGAGGTTATTCAGATTACCGTTCAGGGTAAGCAAAATAATATTAAGTGGGGAACAAAATCCGCAGCCCCGTCGGCACCAGGTAGTTAA
>SALM_92_2
ATGGCTGATCAAAAAACATCGCCAGAATATGCGATGCTGCCTGCCGGAACGATCGTCAAGTACGGCGAGGTTGGTGACGCTGAAGCAGCACTGAAACCTCTTGTTAACTGTAAAGCACTTGGAGCGACCGGACAGACAGGAGGCTTTGTCGATTGCACCACGCTTATTGATACAAGTAAGCAATCCATTTCCGATTTGCCGGAAGGGCCGGAAAAATCGCTGGGATTTATTGACGATCCGACGAACAGTGATTTTGCAGCGTTCCTTAATGCAGCAGAGCAGCGTAAAACTGTCCAGTTTTATATCGAACTGCCTAATGGCCGGACAGCATCAATGATTCTGGCGCTGGCTGGCTGGCAGGTTAACGAAATCACCGCCCCGGCCAGCGAGGTTATTCAGATTACCGTTCAGGGTAAGCAAAATAATATTAAGTGGGGAACAAAATCCGCAGCCCCGTCGGCACCAGGTAGTTAA
>SALM_93_1
ATGTCTGAATTTAACCTTTCAAAACTGAAAACAGCGCTGCTTAAAACTAAATCTGAGCCAGTTGAGACGGAAATTTTTGGCACAAAAGTTTATTTGCGCCGACTGACTGCAGCTGAATTGATTGATCATGAGGATGCGCTGATTGAGGCCCAGACAGAAGGTAATTCTCGTAAGGCGTCTGAGCTTAGTGTGCAAATCGTTGTCGACAGTCTGGTAACACCAGATGGTGAGCCAATTAAAGATAGCGATAAACCTACAGCACAGGAACTGCTGGCGGCACACGATAACGTTGAGCTTCTGGATGCTATCGATAAGGTCAAAAAACATTCCATCGGTAAGCTGGAAACCGCCGAAAAAAACTGA
>SALM_93_2
ATGTCTGAATTTAACCTTTCAAAACTGAAAACAGCGCTGCTTAAAACTAAATCTGAGCCAGTTGAGACGGAAATTTTTGGCACAAAAGTTTATTTGCGCCGACTGACTGCAGCTGAATTGATTGATCATGAGGATGCGCTGATTGAGGCCCAGACAGAAGGTAATTCCCGTAAGGCGTCTGAGCTTAGTGTGCAGATCGTTGTCGACAGTCTGGTAACACCAGATGGTGAGCCAATTAAAGATAGCGATAAACCTACAGCACAGGAACTGCTGGCGGCACACGACAACGTTGAGCTTCTGGATGCTATCGATAAGGTCAAAAAACATTCCATCGGTAAGCTGGAAACCGCCGAAAAAAACTGA
>SALM_94_1
ATGGGTGACGTTGCCTCTCTTGCCGTCGGGCTGCATCTCAATGCAGCTAATTTTAAATCACAGCTGATGAGCGCCTACGGTGATGCCGACAACCAGTCACGCCGTTTTAACCGCAATGCCCAGGCTGATGCTAAAAAAACAGAGGATGCATACCGGCGTGTTTCTGAGTCCGTAACCGGGCTTGCTGGCAGGCTGGCAGGATTTGCCGGAGCTGGTTTATCACTCGGTGCAATCATCAATACGACTCGTCAGTACGCACAGTCATTATCTGATTTACAGGCTATTACTGGCGCCAATACTGCGCAGATGAAGTTATACGATCAGGCGGCACAGGAAATGGGCCGCACGACTGAATACAGCGCATCGCAGGCGGCTGAGGCTATCAAACTGATGGCCTCGGCTAAACCAGAGCTTCTGAGTACCTCTGAAGGGCTTTCTGCTGCTACCAAAAGCGCCCTGACGCTGGCGCAGGCAGCAGGTACGACGCTCCCGGATGCAACCAGAACACTGGCACTGTCATTAAACCAGTTTGGCGCCGGTGCGGAACAGGCCGATCGCTATATTAACGTACTGGCCGCAGGGGCTAAGTACGGCTCGTCTGAAATAGTGGATACCGCCGCTGCCATTAAAAATGGTGGCGTGGCGGCAGCACAGGCAGGCGTAGGGTTCGAGCAGCTTAATGCTGCAATTCAGGTACTTGCTGCGCGAGAAATTAAAGGTGGTGAAGCAGGGACAGCTTTACGTAACGTTATCCTCAACCTTGAAAAAGGGGCGGACAAAAGCCTGAAACCATCTGTCGTTGGGTTAAGCCAGGCGCTGGCTAATCTTGCAGGGAAAAACCTGTCGACGGCACAGGCGGTTAAACTTTTTGGTGTGGAAAACATCACTGCGGCATCGATACTGGTTGATAACCGGAGCAAACTGGATGAACTGACCACTGCGCTGACAGGAACGCAGACGGCACATGAGCAGGCTGCCATCAGGGTTAATAACCTGAACGGTGATCTTCTCAGCCTGACTTCGGCTTTTGAAGGTCTGATTGTTAAGGTGGGACAGAGCGGAGATGGCCCGCTGCGAAGTGGTGTTCAGACCATTACAGAAGCGCTGAATGGGCTGGCGGATAATTTTAATACGGTCGCCAACGTAGCGCTGTATACGTTGATTCCTGTTATAGCTACAAAATTGACTGCAGGAGTTCGCGGGAATATTAGTGCCTGGCGTGAAAATCAGGTGGCAGTGAAGGCCGCCGCACAGGCACAGGCAGATATAGCCAGGAAAACGCTGGAGAGTACAGCTGCGATTCTGGCGCAGAATAATGCTGAATTTGGCCATTATCGTGAAATGGAAAAAACGGCCAAATTATATGGTTTGAATGTCAGTTACCAGAGTGATTTTAACCGCCTGATCAGGCAGGAAACTGAGCAGACATTACTGGCCACACAGGCAAAATATCAGCTAAATATAGCCAATAAACAGTTGTCTATATCAGCGCGCGCTGCTTCAGTTGCTATTGGGTTGGCCAAAGGAGCGCTGGCATTGGTTGGCGGGCCATTTGGAGCAGCCATGCTGGCAGGGTCAGCATTGTTATATTTTCATCAAAAGGCCAAAGATGCGCGGCAGTCGGCAATAAACCTGAAAGATGCTGTTGTTGAAACCAATGAAGAACTAAAAAAACTGTCGCTTAACCAGCTCAACGTGAAACAGCTGGATATTGATGAACAGTTTGAGAATCAGGTTATTCAGCGAAATAAACTGATTAAACAGATTCAGGATGCGGACAGTCGTATTGATGGATTGAGCGGCTTCGATCCTTTTGGACAGCTTAAAGGCGTACAGAACGATAAAACCCGCTACAAAGGGGATCTTGATGCCGTTGAGCAGGGGTTAAAACTCCTCAAAGAACGAAAAAAAGTTATCAAAGAGGCGATAGAACAGGCTAAATCAGGGAAGACCGGCCCCACGCCTAAGCCGAATAAACCCGGGAAAAATGATACAGGACGTGACAAACCTAATACCACTTGGAGTGGAGAAGGCGGGGATACTGATAAGGAGAAAAAGGCAAAGGTTAACCAGTATGAACAACTGCGGCGTGAAATCGAGGCGGCGCACGCGACCAGTCTTAGCCGTATCAACCTACAAGAGCAAGAAAGTTCTAGGAAGCTGGCTGAAGCGGCGAAAAAAAATGGCGTCAGCGATGCTGATCTCCAGAAAACCCTGTTACTGAATGCGGAAAACTATCAGAAACAGCGTCTCGAACTGGCGGAGCAGTATGCGCCAGTCAGAGCGTCGCTGAATAAAGAGCGCGAAGCAAGTCAGGAGTTAAAATCCCTTTTAGATGCTCGCCTTCTTACGGAAAAAGAGTATCAGACGGCCCGAATTACGTTGGCACAAAGTACGGCCCGTGAACTGTTACAGGCCCAGGCTGATGCGGCATCTGCACCATTGCTTAATATAGCCGGGACAGTAGACCCATTGGCAGATCTTCGCAATCAGCTAACCCAGCGCCAGGCACTACTGCAGGCATATTATCAGAACGATGCGATCAGCAAAGAGCAATACGAAATGCTGAAGCAAAAAGCCGCTAAGGATTCTGCTGATTCACAATATCAGACGGCTGTAGAACTGTATCGCTCGCAAGGTGATCTCAATAATCTGAGTATTGGTCTGTTTGAGACTGCGCAGGAACGAACCAGTAATATGCTAACCGGGTTACTGATGAATACGCAGTCGTTCCGGGATGGCATGGTTAGTATGTTTGCATCACTGGCGCAGTCAGTTATTAAAAACCTGACAGATATGGCCGCGCAGGCCCTGCTGACTAATACAATCCTGAAATCCATCATGGGAATTGGATCAGGAATATCAGGCGGTTTAGGTGAAAGTACCGGAACGGCTATAAGTAGTTTTGCCAGCAGCTTTGAATTTAACGCCAATGGTGGTGTTTACGATTCCCCGTCGCTGAGTTCGTTTAGTAACGGTATTTATAATACCCCTACGTTGTTTGCTTTTGCGAAAGGTGCCGGGGTATTTGGGGAGGCTGGCCCGGAGGCAATTATGCCGTTATCCAGAACGGCGGATGGTGTACTTGGTGTCAGAGCGTTGCGAGATGCTGATGCCAGCAGCCGTGATGGTCGCGCCAGTCAAATGGTGTATTCCCCCGTTTATCATATTGCTATCCAGAATGATGGGAAAAACGGAGAAATCGGTCCACAGGCTGCCAGAAACCTTATCCAGATGATCGATTCACGGGTACAGATAACGATGCAGTCCATGCGTCGTGATGGCGGAATGTTGAGCAGGTGA
>SALM_94_2
ATGGGTGACGTTGCCTCTCTTGCCGTCGGGCTGCATCTCAATGCAGCTAATTTTAAATCACAGCTGATGAGCGCCTACGGTGATGCCGACAACCAGTCACGCCGTTTTAACCGTAATGCCCAGGCTGATGCTAAAAAAACAGAGGATGCATACCGGCGTGTTTCTGAGTCCGTAACCGGGCTTGCTGGCAGGCTGGCAGGATTTGCCGGAGCTGGTTTATCACTCGGTGCAATCATCAATACGACTCGTCAGTACGCACAGTCATTATCTGATTTACAGGCTATTACTGGCGCCAGTACTGCGCAGATGAAGTTATACGATCAGGCGGCACAGGAAATGGGCCGCACGACTGAATACAGCGCATCGCAGGCGGCTGAGGCTATCAAACTGATGGCCTCGGCTAAACCAGAGCTTCTGAGTACCTCTGAAGGGCTTTCTGCTGCTACCAAAAGCGCCCTGACGCTGGCGCAGGCAGCAGGTACGACGCTCCCGGATGCAACCAGAACACTGGCACTGTCATTAAACCAGTTTGGCGCCGGTGCGGAACAGGCCGATCGCTATATTAACGTACTGGCCGCAGGGGCTAAGTACGGCTCGTCTGAAATAGTGGATACCGCCGCTGCCATTAAAAATGGTGGCGTGGCGGCAGCACAGGCAGGCGTAGGGTTCGAGCAGCTTAATGCTGCAATTCAGGTACTTGCTGCGCGAGAAATTAAAGGTGGCGAAGCAGGGACAGCTTTACGTAACGTTATCCTCAACCTTGAAAAAGGGGCGGACAAAAGCCTGAAACCATCTGTCGTTGGGTTAAGCCAGGCGCTGGCTAATCTTGCAGGGAAAAATCTGTCGACGGCACAGGCAGTTAAACTTTTCGGTGTGGAAAATATCACTGCGGCATCGATACTGGTTGATAACCGGAGCAAACTGGATGAATTGACCACTGCGCTGACAGGAACGCAGACGGCACATGAGCAGGCTGCCATCAGGGTTAATAACCTGAACGGTGATCTCATGGGGCTAACCTCCGCGTTTGAGGGATTAATTCTGAAGGTTGGGCAGAGCGGAGATGGCCCGCTGCGCAGTGGTGTTCAGACCATTACAGAAGCGCTGAACGGGCTGGCGGATAATTTTAATACGGTCGCCAACGTAGCGCTGTATACGTTGATTCCTGTTATAGCTACAAAATTGACTGCAGGAGTTCGCGGGAATATTAGTGCCTGGCGTGAAAATCAGGTGGCAGTGAAGGCCGCCGCACAGGCACAGGCAGATATAGCCAGGAAAACGCTGGAGAGCACATCTGCAATTCTGGCGCAGAATAATGCTGAATTTGGCCATTATCGTGAGATGGAAAAAAAGGCCAAATTATATGGTTTGAATGTCAGTTACCAGAGTGATTTTAACCGCCTGATCAGGCAGGAAACTGAGCAGACATTACTGGCCACACAGGCAAAATATCAGCTAAATATAGCCAATAAACAGTTGTCTATATCAGCGCGCGCTGCTTCAGTTGCTATTGGGTTGGCCAAAGGAGCGCTGGCATTGGTTGGCGGGCCATTTGGAGCAGCCATGCTGGCAGGGTCAGCATTGCTATATTTTCATCAAAAGGCCAAAGATGCGCGGCAGTCGGCAATAAACCTGAAAGATGCTGTTGTTGAAACCAATGAAGAACTAAAAAAACTGTCGCTTAACCAGCTCAACGTGAAACAGCTGGATATTGATGAACAGTTTGAGAATCAGGTTATTCAGCGAAATAAACTGATTAAACAGATTCAGGATGCGGACAGCCGTATTGATGGATTGATCGGCTTCGATCCTTTTGGACAGCTTAAAGGCGTACAGAACGATAAAACCCGCTACAAAGGGGATCTTGATGCCGTTGAGCAGGGGTTAAAACTCCTCAAAGAACGAAAAAAAGTTATCAAAGAGGCGATAGAACAGGCTAAATCAGGGAAGACCGGCCCCACGCCTAAGCCGAATAAACCCGGAAAAAATGATACAGGACGTGACAAACCTAATACCACTTGGAGTGGAGAAGGCGGGGATACTGATAAGGAGAAAAAGGCAAAGGTTAACCAGTATGAACAACTGCGGCGTGAAATCGAAGCGGTACATGCCTCAAGTCTTGGCCGTATCAACCTACAAGAGCAAGAAAGCGCCAGAAAACTCCTTGAAGCCGCTCGCGCTGACGGAGCCAGTGAGGCAGATATTCAGAAGACGCTGCTGCTGAATGCTGAAAACTACCAGAAAAAGCGTCTCGAACTGGCGGAGCAGTATGCGCCAGTCAGAGCGTCGCTGAATAAAGAGCGCGAAGCGAGCCGGGAGTTAAAATCCCTTTTAGATGCTCGCCTTCTTACGGAAAAAGAGTATCAGGCGGCCCGAATTACGTTGGCACAAAGTACGGCCCGTGAACTGTTACAGGCCCAGGCTGATGCGGCATCTGCACCATTGCTTAATATAGCCGGGACAGTAGACCCATTGGCAGATCTTCGCAATCAGCTAACCCAGCGCCAGGCACTACTGCAGGCATATTATCAGAACGATGCGATCAGCAAAGAGCAATACGAAATGCTGAAGCAAAAAGCCGCTAAGGATTCTGCTGATTCACAATATCAGACGGCTGTAGAACTGTATCGCTCGCAAGGTGATCTCAATAATCTGAGTATTGGTCTGTTTGAGACTGCGCAGGAACGAACCAGTAATATGCTAACCGGGTTACTGATGAATACGCAGTCGTTCCGGGATGGCATGGTTAGTATGTTTGCATCACTGGCGCAGTCAGTTATTAAAAACCTGACAGATATGGCCGCGCAGGCCCTGCTGACTAATACAGTCCTGAAATCCATCATGGGAATTGGATCAGGAATATCAGGCGGTTTAGGTGAAAGTACCGGAACGGCTATAAGTAGTTTTGCCAGCAGCTTTGAATTTAACGCCAATGGTGGTGTTTACGATTCCCCGTCGCTGAGTTCGTTTAGTAACGGTATTTATAATACCCCTACGTTGTTTGCTTTTGCGAAAGGTGCCGGGGTATTTGGGGAGGCTGGCCCGGAGGCAATTATGCCGTTATCCAGAACGGCGGATGGTGTACTTGGTGTCAGAGCGTTGCGAGATGCTGATGCCAGCAGCCGTGATGGTCGCGCCAGTCAAATGGTGTATTCCCCCGTTTATCATATTGCTATCCAGAATGATGGGAAAAACGGAGAAATCGGTCCACAGGCTGCCAGAAACCTTATCCAGATGATCGATTCACGGGTACAGATAACGATGCAGTCCATGCGTCGTGATGGCGGAATGTTGAGCGGGTGA
>SALM_95_1
ATGAAAACCTTTCATTGGGCTCCCAGAGAGGGAATGCAGTCATCTGTCTCCCCTTCGGTGACTGTCGTTAAATTTGGTGATGGCTATGAGCAGCGTCGGCCATCTGGCCTTAACCATAAGTTAATTAATTTCCAGCTTGTATTTCGTACCACCTCGGAGGAATCCCGTAAAGCGTTAGATTCGTTTTTGTTGGAGCACGGCGGCTACAGGGCTTTTTTGTGGATTCCTCCCAAATATAACCGCACAATCCGCGTTGTTTGCCGGGAATGGACAGTCACCGACAACGCCACTTACTCCGATTTCAGTTGCAAGTTTGAGCAGGTGGTTATTTAG
>SALM_95_2
GTGAAAACCTTTCATTGGGCACCCAGGGAGGGGATGCCGTCGTCTGTTTCCCCTTCGGTGACAACCATTAAATTTGGGGATGGCTATGAGCAACGTCGCCCGACCGGACTCAACCATCAGTTAATTAACTTCCAGCCTGTTTTCCGGACAACGTCGGACAATTCCCGCACCGCACTTGAAGCGTTTCTGGTCGAGCACGGGGGATATAAAGCCTTTCTGTGGCGACCGCCAAAATACAACCGCACGATTAAAGTTGTCTGCCGGGAATGGTCTGTTACGGACAACGTCACGTATTCTGATTTCAGCTGTAAATTTGAGCAGGTTATTGCTTAA
>SALM_95_3
ATGAAAACATTTTACTGGATACCACGAGAGGGGATGCAGTCATCGGTTACGCCAGCGGTACAGACTGTTAAATTCGGGGATGGCTATGAACAACGAAGACCTGCAGGACTCAATTTCAGGTTAAAAAGTTTTAAGCCTGTATTCAGAGTTACGTCGGAGGAAGAGCGTCAGGCGCTGGAAGATTTTCTTTTTGATCACTCCGGGGTTAAGGCATTTTTATGGCGCCCACCAAAACATAATCGGACAATCAGAATCGTCTGCAGGGAATGGTCTGTTACGGATTATGCCTGTTATACAGATTTTAATTGTACGTTTGAGCAGGTTGTTATTTAG
>SALM_96_1
TTGACGAATACAGTTAATCCCCTGACAGTACTGGACATCAGAACGCTGGTCGGATTTAAACAGATAACGCCTGGTGAGATTACCGGGGAGCCGGTGGAGGCCCTGAAACGGTGCGGCATTACTGCTTTCAGGGACATTGTGCCAGGAAAGTCGGTTATCCGGACAGGCAGTATGATGGTGCAGGGCAATACATTTTATGGCCTGCAGGCGCAGACAGAAAAAAACATGTCTGCAGCAACATGCACGCTGGAACTGCTCCCCCGAATGCTGGATCTGAAGGCGCAGGCCATACAGGTAGGTTTCCGCCTGAGTCAGAAGCCGGTAGTACTCTCGCAGGTGAACACTACTATGTTATCGATACCAAGAAATGGGACTGCGCCCACAAGGGTGAATAGTGTCAGAACAGCAACGGAGGAAACCAGCGCGTACTATGAGCTGGTAATAAGCACGGACAGTCAGGGGGTAAATGCAACTGTACAGGTGTATGTCAGCCGCCAGCCTGTGGAAAACCTTACTTTGACAATGGCTGGCAGTCACGGTGAATACCCTCTTGCACTGACGGTCGGGTCAGTATTCAGCCCGGTGAAAGAGGATGGTTTCAGCTTTATGGTCGGAGATATTTATATTGCTCAACTGGATTATAACAGCGACCACACGGTAACGCCGCATCTGCTGGGTAATCTTACGCTGGAGCCATTTAAAGTAGCCTCTTACGAGGGGGACCGGCACAGCAACACTCACGGTGAGGATATTGTCACTGCACTGAACACGCTGGACCCGAATAATGATATGGGGGTGCTGGCGGTGAAGCCGGTGGCGCAACCGGCCAGCGTGACGTTTGAGCTGCCGGACAGTACAGGGAAGGCGATACTGGGCGTGGCGCTGAATGTAGTTTATCGTGACTCTATAGCGCCGGAAAACCGGCTGCGTTATCAGATAACCGAAGGTACAACACAGCTGCCGGTGGAGACTATCACCGAGCGAAGGGCGGATGTGACCGGGTTTACCACATTTAGTAAGTTCATGGCATCCCCTGTGGATGGTGGAGAATGGAATGCCGAAAATCTGGCGTTCAGTATGAACCTGTTAAACAATCCTGGCGAGGGGCGTTAA
>SALM_96_2
TTGACGAATACAGTTAATCCCCTGACAGTACTGGACATCAGAACGCTGGTCGGATTTAAACAGATAACGCCAGGTGAGATTACCGGGGAGCCGGTGGAGGCCCTGAAAAGGTGCGGCATTACCGCTTTCAGGGACATTGTGCCAGGAAAGTCGGTTATCCGGACAGGCAGTATGATGGTGCAGGGCAATACATTTTATGGCCTGCAGGCGCAGACAGAGAAAAACATGTCTGCAGCAACATTCACGCTGGAACTGCTCCCCCGAATGCTGGATCTGAAGGCGCGGGCCATACAGGTAGGTTTCCGCATGAGTCAGAAGCCGGTAGTACTCTCGCAGGTGAACACTACTATGTTATCGATACCAAGAAATGGGACTGCGCCCACAAGGGTGAATAGTGTCAGAACAGCAACGGAGGAAACCAGCGCGTACTATGAGCTGGTAATAAGCACGGACAGTCAGGGGGTAAATGCAACTGTACAGGTGTATGTCAGCCGCCAGCCTGTGGAAAACCTTACTCTGACGATGGCTGGCAGTCACGGTGAATACCCTCTTGCACTGACGGTCGGGTCAGTATTCAGCCCGGTGAAAGAGGATGGTTTCAGCTTTATGGTCGGAGATATTTATATTGCTCAACTGGATTATAACAGCGACCACACGGTAACGCCGCATCTGCTGGGTAATCTTACGCTGGAGCCATTTAAAGTAGCCTCTTACGAGGGGGACCGGCACAGCAACACTCACGGTGAGGATATTGTCACTGCACTGAACACGCTGGACCCAAATAATGATATGGGGGTGCTGGCGGTGAAGCCGGTGGCGCAACCGGCCAGCGTGACGTTTGAGCTGCCGGATAGTACAGGGAAGGCGATACTGGGCGTGGCGCTGAATGTAGTTTATCGGGACTCTATAGCGCCGGAAAACCGGCTGCGTTATCAGATAACCGAAGGCACAACACAGCTGCCGGTGGAGACTATCACCGAGCGAAGGGCGGATGTGACCGGGTTTACCACATTTAGTAAGTTCATGGCATCCCCTGTGGATGGTGGAGAATGGAATGCCGAAAATCTGGCGTTCAGTATGAACCTGTTTAACAGTCCTGGCGAGGGGCGTTAA
>SALM_97_1
ATGGAGGTTTCGTATCTTTGCGCCGCCCGTCAGGGCGACGTTCTGGATATGGTCTGGAGCGATGTAATGGATGCAGGGCTGTTCATAGAGCAGAACAAAACCGGGACGAAGCAAATTAAAGAGTGGTCTCCTCGCCTTCGTTCTGCTTTTCAACTCGCGAGGAATACTATGGGCGAAAATGGAAAATATGTTATCACCAACGCTAACGGCGAAAAGGTGACGGGCAGGACACTTAATAAGTGGTGGGACAAAGCAAAAAAAGCCGCAGAGCAAAAAGCCGGAACACCGTTCGGATGTACATTCCACGACATCAAAGCAAAGGCGATTTCTGACTATAAAGGATCGAGTCGCGATAAGCAGCTATTCTCCGGCCACAAAACCGAGAGCCAGGTACTGGTTTACGATCGTAAGGTTAAAGTAACCCCTTCCCTTGATATCCCGGCTATCAGCCAGTTCGCATAG
>SALM_97_2
ATGGAGATTTCATACCTGTGCGCCGCCCGGCTTGGAGATGTTCTTGATCTACGCTGGGATGAAGTGATGGACATGGGTATCTATATTGAGCAGAACAAAACAGGCACAAAACAAATTAAAGAATGGTCTCCCCGCCTGCGTGCTGCTATTCAACTGGCCAGAAATGCCTTTGGAGAGTCAGGGGATTTTGTTATTAAAGGGGCTACGGGAAACAAGGCTTCGCCCCGGCTGGTAAATGAATGGTGGAACAAAGCCAAAAAATCAGCGGAATCCAGATGTGGGACGGCGTTCGGATGCACCTTCCACGATATCAAAGCAAAGGCCATTTCTGACTATGAAGGCAGCAGTCGTGATAAACAGCTTTTTTCCGGCCATAGAACCGAAAGCCAGGTGCTGACTTATGATCGAAAAGTGAAAATCACACCATCACTGGATGCCCCTCTTCTGGCAGAAAAAGCATAA
>SALM_97_3
ATGGAAGTTTCGTATCTGTGCGCCGCCCGCCAGGGGGACGTTCTGGAGATGGTCTGGGGTGATGTGATGGATGCTGGTTTATTTATTGAGCAGAACAAAACCGGGACGAAACAAATTAAGGAGTGGTCTCCTCGCCTTCGTTCCGCTTTTCAACTCGCGAGAAATACTATGGGCGAAAACGGGAAATATGTCATTACTAACTCTAACGGCGAAAAAGTAACGAGCAGGACGATTAACAAATGGTGGGATAAAGCAAAAAAAGCCGCGGAGCAAAAAGCCGGGGTTCCTTTTGGATGCACCTTCCATGATATCAAAGCGAAAGCCATTTCTGACTATGAAGGCAGTAGTCGTGATAAACAGCTTTTCTCCGGTCACCGTACAGAAAGTCAGGTACTGACTTATGATCGAAAAGTGAAGGTTACACCGACGCTGGACATACCGCTTTTGTCAGTCAACTCATGA
>SALM_98_1
ATGTCGCAAAAATCGCTATCCACCATCACAATTTGTATTGCGGTGGTACTCATAATCTGGATGTTACGCGGTTCGTTATGCGAGCTGCACATGAGATTAGGAGGCGCGGAGTTTGCGGCGTTCTTACAGTGTAAGCAGTAA
>SALM_98_2
ATGTCGCAAAAATCGCTATCCACCATCACAATTTGTATTGCGGTGGTACTCATAATCTGGATGTTACGCGGTTCGTTATGCGAACTGCACATGAGATTAGGAGGCGCGGAGTTTGCGGCGTTCTTACAGTGTAAGCAGTAA
>SALM_98_3
ATGTCGCAAAAATCGTTAATCACGGTCGCGGTCTGTACTGCGATGGTCCTCATCATCTGGATGTTACGCGGCTCATTATGCGAGTTTCATCTGACGTTATGGGGAGCGGAATTTGCGGCAAGCCTGCAGCACTGTAACCGGTGA
>SALM_99_1
ATGACACCCACAGACGCCATCACACTAAAAATTAACAGCTACATGGACACCCTGAATGATGCGGTGAAAATGCCGGATTTCAGTATCACCACAGGCGAAGACGAACTGAATGATCTGAACAGGCGGGTAATGTCTGTCTCAATGACCGATAACCGGGGTTTTGAAGCCGATCAGGTGGTTATCAGCGTGGACGATACTGACGGCGAAGTGCAGCTCCCAAAGCGCGGCACGAAGCTTGCCGTATCGATGGGATGGAAAGGTGAAGCCCTGATTTACAAGGGGCTGTATATCGTTGACGAGATCTCACACAAAGGCCCGCCTGACCGCCTTGATATCACGGCCAGCAGTGCCGATTTTCGCGCTGAGTTCAACGTTAAGCGTGAAGTGTCCTGGCATGATGTGACCGTCGAGCGCGTCGTGTCTGCCATCGCTCACCGCTACGGACTGAAGGCGCAGATAAGCGAAATGCTGATGGATATCGAAATCGACCACGCCGACCAGACTGATGAAAGCGATATGTCATTTCTCACCCGCATGGCCGACATGCTGGGCGCTATCGCCACGGTCAAGAACGGCAGCCTGTTATTCATTCTGCCGGGCGGCGGCGTCACGGCAGACGGCAAAGCGCTACCCTCTTTCGCCCTGACCCGCAGCCACGGCGACAGACACCGGTTCCGCATTTCAGACAGGCAGGCCTATACAGGCGTAAAGGCGTACTGGCTGGATCTGAACTTCGGCAAAAAAAAGAAAGTCAGCGTTAAACGCCGCCGCAAGCCCGCAACGTCAAAAAAAGAGAAAAGCAGCAGCCGCGAAGGCGACTACATGGAAGGCGCAGACGGTAACGTTTATGTACTGCGCAAGACTTACCAGAACGAAGAAGCCGCAAAGCGTGCCGCCGCCGCCAAATGGCAGCAGCTACAGCGCGGCGCGGCGGAGTTTTCCATTACGCTGGCGCGTGGCCGTGCAGATCTCTACCCCGAAATGCACGGCTCCGTGTCTGGCTTTAAAACCGATATCGATAACGAAGACTGGATCATCGCCAAAGCGGAACACACTATCGACGAGAACGGCTTCACCACACACCTTGAACTGGAATTAAAAATTCCTGAATGGATAGCAGAAAAGGAATAA
>SALM_99_2
ATGACACCCACAGACGCCATCACACTAAAAATTAACAGCTACATGGACACCCTGAATGATGCGGTGAAAATGCCGGATTTCAGTATCACTACAGGCGAAGACGAACTGAATGATCTGAACAGGCGGGTAATGTCTGTCTCAATGACGGATAACCGGGGCTTTGAGGCTGATCAGGTTGTTATCAGCGTGGACGATACTGACGGCGAAGTGCAACTCCCAAAGCGCGGCACGAAGCTTGCCGTATCGATGGGATGGAAAGGTGAAGCCCTGATTTACAAGGGACTGTATATCGTTGACGAGATCTCACACGAAGGCCCGCCTGACCGTCTTGATATCACGGCCAGCAGTGCCGATTTTCGCGCTGAGTTCAACGTGAAACGGGAAGTGTCCTGGCATGATGTGACCGTCGAGCGCGTCGTGTCTGCCATCGCTCACCGCTACGGACTGAAGGCGCAGATAAGCGAAATGCTGATGGATATCGAAATCGACCACGCCGACCAGACTGATGAAAGCGATATGTCATTTCTCACCCGCATGGCCGACATGCTGGGCGCTATCGCCACGGTCAAGAACGGCAGCCTGTTATTCATTCTGCCGGGCGGCGGCGTCACGGCAGACGGCAAAGCGCTACCCTCTTTCGCCCTGACCCGCAGCCACGGCGACAGACACCGGTTCCGCATTTCAGACAGGCAGGCCTATACAGGCGTAAAGGCGTACTGGCTGGATCTGAACTTCGGCAAAAAAAAGAAAGTCAGCGTTAAACGCCGCCGCAAGCCCGCAACGTCAAAAAAAGAGAAAAGCAGCAGCCGCGAAGGCGACTACATGGAAGGCGCAGACGGTAACGTTTATGTACTGCGCAAGACTTACCAGAACGAAGAAGCCGCAAAGCGTGCCGCCGCCGCCAAATGGCAGCAGCTACAGCGCGGCGCGGCGGAGTTTTCCATTACGCTGGCGCGTGGCCGTGCAGATCTCTACCCCGAAATGCACGGCTCCGTGTCTGGCTTTAAAACCGATATCGATAACGAAGACTGGATCATCGCCAAAGCGGAACACACTATCGACGAGAACGGCTTCACCACACACCTTGAACTGGAATTAAAAATTCCTGAATGGATAGCAGAAAAGGAATAA
>SALM_100_1
ATGAGCCATCCTTATGTATGGGACTGGAACGCCCCACGTTCCGCCATCGATCCGGCAACATTCGGTCATGAGATCCATGAAGAGTCGAAGATTGCCAGGCTGGTAGCGCTTTTTGACAGAGAAGAGGAACTCACCCGTCAGGCGAAGTCACCGGACGGCCCGAAAACATACCCTGAAAAGATAAAGGCCGGTGCCGATATCAGGGAAACCAGACGCAACGGCACACTGACGGAACTGGCAAAAAAGCGTCTTGCTGCCGCCAGTGATAAGGATAACCCGGTATTAACCCGGCTTTATGCCCTCCCGGCATACCTGCGAGATCCGCTAAAGCAACACCTGAAATTCCTGCGCATAAAACAGACTCAGGCAGAAAAGGCCGGAAAAAAAGCGCGCCCGGCAAGCCGTTACATACATGGCAAACTGACGAACATACTCGACAGAATAGAACAAACAGACGTCCGCTTCTGCACAAAGGGCTATCAGCGCATTGTTGTTACTGAACGTCTTGATGCCCTGCTGACGCTGCCGCAACTCAGCAAACGTGAGGTACAGACCGCCGCCACCCTGACAGCCGGCGCGTTTAACGGTGAGTTCGACCGCCTTTGCTCGCAGTACGGCGATGATATGACGCTGAACGATGCGCTGACGGTGTACCAGAAGCTGGCACGCCGGGCGCTGCTTCTGAATATCACCCCGCCATACCACGAGTCGCTGAGAACCGACCGGGACAGACGCACGGAGCCGGATATCGAAAAACTCCCCGGCGCATTTCTGCGTCTGAGCTGCGCGGACTGGTGGAACCGGAAGCTATGGCGTCTGCGCCGCATCTGGCGCGAGGAGCAGTTACGCGCGGCCTGCCTGGTATCGCGTAAAAAATCCGCCTATCTGAGCCGGGACGCCCTGACGGAGTTTCGTGAGCAGCGCCGCCGTATGAAGCAGTTTCTGAAATCGCACGAACTGGTCAATGAAGACGGGTTTACGATTGATATGGCTGACGTCTACTACAGCGGCAACAGTAACCCCCAGCACCGCCGCTATGAAATGATGGCGAATATGAAGGGACTGGAACTGATAGCCCAGGAGCGCGGCGACGAGGCCGTATTCGTGACAGTGACGTGCCCGTCAGCCTGGCACGCCACCACAGCAGACGGCCACCCCAACCCTAAATGGAACGGTTCCACTATCCGCGACACCAGTGATTATCTGGTTAACGTGTTTTTCGCCGCTGTGCGCAAGAAACTGAACCGTAAAAACCTGCGCTGGTACGGCGTACGCGTGGCTGAACCTCACCATGACGGCACCGTACACTGGCACATGATGATATTCGTTCGCCCGGAAGACCGCGAAACCATCGTTAACGAGATGCAGGACATCGCCATTCGTGAAGACCGTGACGAGCTGGGCGACGATATCACCCCGCGCTTTAAGCAGGAACTTATCACGCCGGACAAGGGCACCCCGACCGGCTATATAGCGACCTACATCGGCAAAAACCTTGATAAAGGTGCGGTAAAAGGCAACGACCCGAAAACCGGCAAGCCGCTCGTTGACGATGAAAGCGGCCTGACCATGACCGAAAGCGTCGAGCGTGCCGTGGGCTGGGCCGGGCTGCATGGCGTGCGTCAGTTCCAGTTTTTCGGCATTCCGTCCCGCCAGGTCTGGCGCGAACTGCGCCGCCTTGCCTGCCAGTTGCAGCGCAACCCGGACGGCCCGCAAAAACTGAAAGATCCGGCGATGGACAGCGTCATGGTTGCAGCGGATGCCGGTTGTTTCGCGTCCTACATCACCCAACAGGGCGGCGTGCTCATTCCCCGCAAGGATTACGTTGTCCGCACCGCCTACGCTATCGCCGACAAGCCTAATGACTACGGCGAAACCGGCATTCAAATCTACGGCATCTGGTCGCCGCTCATCGGGGAAACCTCCCGTATCTGTACCCATCCGGACAACTGGACACTGGTCAGGAAGCAACCGGAACCCAAAGACAACGCCCCCGAACCGGGTTTTGACGTTGACCTTCCTGGCGGCTTCGCCGCCCCTTGGACTCGTGGCAATAACTGTCCCCACCAACAAAAAATTAACATACCGACAGCCGAAGAGCGGGTAATGCGGGCGCTATCAAGAGAGGGGATTCACATAAGCGACAGCGAGATAACCCTGCTGATGAGCGGCATAAAACTGTCGCAGAACGACAAGATCTACCAGGTAAAAGGCGGAGTCTTGCATATCAACGTAACAGCTAACGGCCTGATGACCCGATGGCAGAAGGCCGTAAGGAGGAAAGATGCGTAA
>SALM_100_2
ATGAGCGCTCTTTACGTATGGGACTGGAACGCACCACGTCCCGCCATTGACCCGGCAACATTCGGCAATGAGCACCCCGAAGAATCCAGCCTTACCAGGCTGATAGCCCTTTTTGACGAAGAAGAGGAACGCGCCCGCTGGCAGAAGTCAGGGGACGGCCCGAAAACGTACCCTGACAGAATAAAGGACGCCGCCGAACGCAAAGAGGCCGCACGTAACAGCAAACTGGCGGAACTGGCAAAAAAACGACTTGCCGCCGCCAGCGACCGGGATAATCCGGTAATAACCCGGCTTAATGCCCTTCCGTCGTATCTGCGCAATCCGCTGTATTCTCACCTGCGATTTTTGCGTGCCAAAGAGCGGCGGGCAGAAGAAGCCGGAAAACCACAACGACCAGCCACCCGCTATATACACGGCAAACTGACACGCATACTCGATCGCATCGAGCGTACCGACGCCCGCTTCTGTACCCTGGGCTATCAGCGTGTCGTGGTGATAGAGCGTCTGGACGCCCTTCTGACATTGCCGCAACTCAGCAAGCGCGAGGTACAGACCGCCGCCACCCTGACGGCCAGCGCCTTTAACTGCGAGTATGACCGGCTTTGTAATCAGTACGGCGATGAAATGACACTGAACGATGCGCTGACGGTTTACCAGAAGCTGGCAGACCGCGCGCTGCTTCTGAACATTACCCCGCCTTACTATGAATCACTGAGAACCGACCGGGACAGACGCACGCCCCCGGATATAGATAAACTCCCCGGCGCACTTCTGCGTCTGAGCTGTGCTGACTGGTGGAATACCAAATTGTGGCGACTGCGCCGAATCTGGCGTGAAGAGCAGTTACGCTCGGCCTGCCTGGTATCCCGTAAAAAATCCGCCTATCTCAGCCAAGATGCGCTGACGGAGTTTCGCGAACAGCGCCGCCGTATGAAACAGTTTCTGAAATCGCACGAACTGGTCAACGAAGACGGTTTTACGATTGATATGGCTGACGTCTACTACAGCGGCAACAGCAACCCTGTACACCGCCGACATGAAATGATGGCAAATATGAAGGGGCTGGAACTGATAGCGAAGGAGCGCGGCGACGACGCCGTGTTTGTTACCGTCACCTGCCCGTCGCGTTGTCACGCCACCACCGCAGACGGCCATCCTAACCCGAAGTGGGACGGTTCCACTATCCGCGACAGTAGCGATTACCTGGTTAACGTGTTCTTTGCGACAGTGCGCCGGAAACTGAACCGTAAAAAACTACGCTGGTACGGTGTGCGCGTGGCCGAACCCCACCATGACGGCACCGTACACTGGCATATGATGATTTTTGTTCGTCCGGAAGAGCGCGAAACCATCATCAGCGAGATGGAAAAAATCGCCATTCGCGAAGACCGCGAGGAGCTGGGCGACGATATCACCCCGCGCTTTAAGCAGGAACTTATCACCGAAGAAAAGGGAACGCCCACCGGCTATATAGCTACCTATATCGGCAAAAACCTTGATAAAGGTGCGGTAAAAGGTAATGACCCGAAGACTGGCAAGCCGCTCATTGACGATGAAAGCGGCCTGACAATGGCCGAAAGCGTCGAGCGTGCCGTGGGCTGGGCCGGTCTGCATGGCGTACGCCAGTTTCAGTTTTTCGGTATTCCCTCCCGCCAGGTATGGCGCGAACTGCGCCGCCTTGCCTGCCAGATGGAACGCAACCCGGACGGCCCGCAAAAACTGAAAGATCCGGCAATGGATAATGTACTTGTTGCAGCGGACATGGGCTGCTTCGCTTCCTACATAATGAAACAGGGTGGCGTACTCGTCCCCCGCAAGGATTATGTAATTCGCACCGCCTACGATATCGCCGACAAACCCAACGACTACGGCGAAACCGGCATTCAAATCTACGGTATATGGTCGCCGCTCATCGGGCCTGAGTCCCGGATCTGCACACACCCGGATAACTGGACATTGATTAAAAAACAACCAAAACCCAAAGACGACGCCCCCGAACAGGGTTTTGAAGTTGACCTTCCGGGCGGCTTCGTCGCCCCTTGGACTCGTGGCAATAACTGTACCCCCATTCAAAAAATGAACTTACCGACAGCAGAAGATCGGGTAATGCGGGCGCTATCAAAAGAAGGGATTCACATAAGCGACAGTGAGATAACCCTGCTAATGAGCGGCATAAAACTGTCGCAGAACGATAAGATCTACCAGGTAAAAGGCGGATTATTACACGTCAACGTAACGGCTAACGGCCTGATGACCCGATGGCAGAAGGCCGTAAGGAGGAAAAGTGAGTAA
>SALM_101_1
ATGACCGATTTTCACGCCTTTAATGAATGGTTGTGGTCATGTGACCCGCGTCTTGCTGTTAAAGTCCAGGACTGGCACGCCCAGTGGCGGGCCATGCTTGCCCATCACAACCGCCGCCTGCCGGAAGACAAAACCGCATTCACTATTGACGGACGTTACCGCGTGGTGGTGGTTGATGAAGGTTTTGCGCTCTATAACCTGATGGAACGCAGCGGCAACGAGGGGCCGATGGCGATTTACCAGACGCCGGGGCCGCTGTTCGCCGATCTGCTTGCGCACAGCATCCGCCGTTCCGGCAGTCTGTCATTTGAGGACTTCATGACAGAGGCATCCCGCCTTCTGCTCGCCTGCCACGAGTCATGGGACGCGGTCGCCGGGGAGGGGAAACAATGA
>SALM_101_2
ATGACCGATTTTAACGCCTTCAATGAATGGCTGTGGTCGTGTGACCCCGGTCTGGCCGTCAAGGTTCAGGACTGGCACGCACAATGGCGGGCCATGCTCGCACACCACAACCGTTACAAACTGAAAAAACAGACTGCCTTCACTATTGACGGACGTTACCGCGTGGTTGTGGTCGATGAAGGTTTTGCGCTCTATAACCTGATGGAACGCAGCGACAACGAAGGCCCGATGGCGATTTACCAGACGCCGGGGCCAATGTTTGCCGATCTGCTTGCTCACAGCGTCCGTTGTTCCGGTAGCCTGAGCGCCGAAGCTTTCATGGAAGAAGCGTCCCGCCTTCTGATCGTTTGCTGGCAGACATGGGAAGCGTTTGCAGGGGGGGGTAATCAATGA
>SALM_102_1
ATGGCCAACCGTAAACAACGCCAGCGCCGCGATCAGGTCGCGCGCATCCACACCCAAACCGAAATCAACCGCAGACTGCATCGCGCCCACACGCTGGCGCTATTCCTGCCGTCCGATCTGCATCGTCTGCCATGCGGCCCGATGCCGTTATGGTTGCCGTCAGTCCTGGACTACATCGCCGACGATATCGGCGACATTCAGCGACTGCTTAACAAGTCAGCGCACACCGCGTAA
>SALM_102_2
ATGGCAAACCGTAAACAACGTCAGCGCCGCGCACAGGCGGATCGCATCCACACTCAAACCGAAATCAACCGCAGACTGCACCGCGCCCACTCGCTGGCGCTATTCCTGCCGTCCGATCTGCATCGTCTGCCATACGGCCCGATGCCGTTATGGTTGCCGTCAGTCCTGGACTACATCGCCGACGATATCGGCGATATTCAACGACTGCTTAACCAGCCAGCGCACACCCGATAA
>SALM_103_1
ATGACTTTGAAACCTATGGGAACGCCGGGGAAATGTCCGGCACATCTTCGCGCCTGGACAGCAGAAGATGATGAATTGCTGATCAACCTGTACCCGTCTATGAAGAAAGCCCAGGTAGCTATCATGCTGGGGCGTACTGCCAGTGCGGTAGCACATCGCGTGTGTATTTTACAGGATGCGGGACGCCTGCCTTACAAGAAACCCCGACTTACACCAGAACAGCGCCGTTTTATTCGCGATAACCGCCACTCAATGACAATCAAGGCCATCGCCGCTTATCTGGGGGTGGGTACAGCCACGATTAAATACACAGCCAGGGCTATGGGTGTCAGTTACCGCAAATACGGTGACATGTGCTCTATAACGAGATACCCAGACAGCGACGTAGGGCTTATTCGCCAGTTACGTGACGAGTACAACCTGACATTCAGGGAACTGGGCGAAAAATTTGATATGCACCCCGGCACCTGCTGGAAACTTTATGCATACCGCCAGACCGCCGACTACGCCATCGCAAGGGAGTACCTCCCGCGATGA
>SALM_103_2
ATGCGCCTGATACCTATGGGAACGCCGGGAAAATGCCCGGCACACATCACCCCCTGGACAACAGAACAGGACGAATTGCTGATAAACCTGTACCCGTCTGTAACATGCCACCAGATAGCCCACCTGCTGGGCCGTAGTATCAATGCCGTAAAGTCGCGTGTGAGTCTTTTGCGCGATATGGGGCAACTTACTTATAAGCGCCCCCAGCTTACCCCGGAACAACTTCGTTTTATTCGCAGTCAACGTCACAAAGCGACAATACCTGAAGTCGCCGCCATTCTGGGAGTGACACCATCCACTGTCTGGCGCAGAAACAAAAAACAAAATATCAGTTACCGTAAATGCGGGGATCTCCATCCACTCACAAAACACACGGACAGCGATGTAGAACTTATTCGCCAGTTACGCGACAACTACAACCTGACATTCAGGGAGATAGGCGAAAAATTTAACATCTCACGTGATACGTGCAGATATCTTTACAGATACCGACAGACCGCTGCCGACGCCATCGCAAGGGAGTATCTCCCGCGATGA
>SALM_103_3
ATGATCCTGAAACCTATGGGAACGCCGGGTAAATGCCCGGTATGTGTACGCGCCTGGACGCCGGAAGAAGACGAGTTGCTGGTAAACCTGTATCCGCATATGACAAGCGCTCAAATAGCCACTATGCAGGATCGCAGCATTAAAGCGGTAGAATACCGCGTACGTATTTTACGGGATATGGGGCGCCTGACCCGTAAGAGAATAAAGCTTACACCAGGACAGTGCTCTTTCATTCGCGCTAATCGTCTCAAAATGACAGCCGGGGAAGTCGCTGATGTACTGGGGATACCAATTAACACCGTCTGGAGAGAAATCAGAAAACAGAATATCAGTTATCGTAAATACGGAGATTTCCACCATTCCACAAAACGCCCGGACAGCGATGTGGAACTTATTCGTCAGTTACGCGACGAGTACAACCTGACATTCAGGGAAATAGGCGAAAAATTTGATATATCGGCTGATTACTGCCAGCACATTTACTACCGCCGCCATACTGCCATTGACGCCATCGCCAGGGAGTATCTCCCACGATGA
>SALM_103_4
ATGATCCTGAAACCTATGGGAACGCCGGGTAAATGCCCGGTATGTGTACGCGCCTGGACGCCGGAAGAAGACGAGTTGCTGGTAAACCTGTATCCGCATATGACAAGCGCTCAAATAGCCACTATGCAGGATCGCAGCATTAAAGCGGTAGAATACCGCGTACGTATTTTACGGGATATGGGGCGCCTGACCCGTAAGAGAATAAAGCTTACACCAGGACAGTGCTCTTTCATTCGCGCTAATCGTCTCAAAATGACAGCCGGGGAAGTCGCTGATGTACTGGGGATACCAATTAACACCGTCTGGAGAGAAATCAGAAAACAGAATATCAGTTATCGTAAATACGGAGATTTCCACCATTCCACAAAACGCCCGGACAGCGATGTGGAACTTATTCGTCAGTTACGCGACGAGTACAACCTGACATTCAGGGAAATAGGCGAAAAATTTGATATATCGGCTGATTACTGCCAGCACATTTACTACCGCCGCCATACTGCCATTGACGCCATCGCTAGGGAGTATCTCCCACGATGA
>SALM_103_5
ATGATCCTGAAACCATTGGGAACGCCGGGTAAATGCCCGGCACATTGCCGCCCCTGGACGCCAGAAAACGACGAGTTGCTGATAAATCTTTATCCGTCCATGACAAATCAACAAATAGCTACGGTGATGGGGCGTAGTGTTTCAGCAATAGGGTATCGTGTGAGATTTTTACGGAATGCGGGACGCCTGTCTTATAAGCAAACCAAACTTACACCAGAACAGCGCCGTTTTATTCGCGATAACCGACACAAAATGACAGTCGATGAGGTCGCCGCCGCTATAGGTATACCGCGTTACGCAGTTGACTATAACATCAGAGCGATGAACATCAGTTACCGTAAATATGGTGACGAACACCCTCTAAAAAAATACTCGGATGGTGATGTAGAGCTTATTCGCCAGTTACGCGACGAGTACAACCTGACATTCACGGAGATAGGCGAAAAATTTGATCTGTCACGTCAGGTATGCCGATATCTTTATACACGCCGCATGACCGCCATCGACGCCATCGCGCGGGAGTACCTGCCGCGATGA
>SALM_104_1
ATGTCTGTTATTTACATCGCCGGCCCTATGACGGGGAAGCCTAATTTCAACCGAAAAAAATTCATCGAAACAGCAACCCATCTTTGGGCGGAAGGCCATACCGTACTTAACCCGGCCATGCTCCCGGACGGGCTTGCTTATGAGCATTACATGGATATCGGCTTCGCCATGCTGCGCGGTGCTGACGAAATTTACCTGCTTGATGGCTGGCAACATTCAGCAGGCGCAACGGCGGAACACGTTTTAGCAAAGAAATTAGGCCTGAACATCTCCACCCCGGAAAGCCGTAAAGGGGGTGCATCATGA
>SALM_104_2
ATGTCTGTTATTTACATCGCTGGCCCTATGACGGGGAAGCCTAATTTCAACCGAAAAAAATTCATCGAAACAGCAACCCATCTTTGGGCGGAAGGCCATACCGTACTTAACCCGGCCATGCTCCCGGACGGGCTTGCTTATGAGCATTACATGGATATCGGCTTCGCCATGCTGCGCGGTGCTGACGAAATTTACCTGCTTGATGGCTGGGAGGATTCAGACGGCGCAAAAAGAGAGTTCAACCTGGCAAGACGGTTACGCCTGAAAATCTCCACCCCGGAAAGCCGTAAAGGGGGTGCGTCATGA
>SALM_105_1
ATGAAAGGCATCCTGAATCAACGTTCCCCGCTCAAGTGGGCGGGCGGCAAATTTGATGTTGTGCCGCAGCTACGCGAGCATTTACCCAAAGCAGGCTACCTGATTGAGCCGTTCGTGGGTGGCGGTTCTGTCTTCATGAATACGGACTATGACCGTTACGTATTGTGTGACAGCAACCCAGCGCTGATTAATTTCTACAGGTTACTGACCGCTAACACCACGGCGTTGATAGATCGCTCATGGTCGCTGTTCAAAGATGGCGGCACACGCGAAGCCTACGAACGTAACCGCCAGACGTTTAATACCATCACCCTTGCGACCGCCAGATTACGTGGTGAATATCTGGAATGGGCGGCGCTGTTCCTGTACCTGAACCGCCACGGCTTTAACGGTATGCATCGCACCAACCAGAAGGGTGAGTTCAACATTCCATTCGGCAAGCACAGCCTGCCGTACTTCCCCTATATGGAAATGCGCCTGTTTGCCGATAAGGCACGCGAGACCATGACCCGCTTTGTTTGTGCTGACTTCCGCATAACGATGAAGGCGCTTCCTGATATCTGCCACGGTATTTCGTTCCATGCAGATAAGCTGTCTGACGCCGTTATTTACTGCGACCCGCCCTACCTGCCACTGAAAGATAAAGACAGTTTCACCCACTACAACGGTAAAGCGTTTACCCGTGAAGACCACCGGTTACTTGTCGCGCATCTGATACAGGCAAATAAGCTTTACGGCGTCAGGTCTGTTATCTCCAACAGCGACACCGAAGAGACCCGCAAGATCTATTCGCCGTTCGAACTTCACACCCTGAACGTTCGCCGTTCTGTCGCCGCCAGTGACAAAGGACGCCAGTCAGCAAAAGAAGTGATCGGCGTTTATCCGTCCGCCCCTGAATGTAAGAGCGAAGACGAAGACGTACACGACGAATGGTTAAAAGTAGTTTCATCCACCGAAGCCAGACAGCCAGTTAACCCGGAGGTGATCTGA
>SALM_105_2
ATGAAAGGTATCCTGAATCAACGTTCCCCGCTCAAGTGGGCGGGCGGAAAATTTGATGTTGTGCCGCAGCTACGCGAGCATTTACCCAAAGCAGGCTACCTGATCGAGCCGTTCGTGGGTGGCGGTTCTGTCTTCATGAATACGGACTATGACCGTTACGTATTGTGTGACAGCAACCCAGCGCTGATTAATTTCTACAGGTTACTGACCGCTAACACCACGGCGTTGATAGATCGCTCATGGTCGCTGTTCAAAGATGGCGGCACACGCGAAGCCTACGAACGTAACCGCCAGGCGTTTAATACCATCACCCTTGCGACCGCCAGATTACGTGGTGAATATCTGGAATGGGCGGCGCTGTTCCTGTACCTGAACCGCCACGGCTTTAACGGTATGCATCGCACCAACCAGAAGGGTGAGTTCAACATTCCATTCGGCAAGCACAGCCTGCCGTACTTCCCCTATATGGAAATGCGCCTGTTTGCCGATAAGGCACGCGAGACCATGACCCGCTTTGTTTGTGCTGACTTCCGCATAACGATGAAGGCGCTTCCTGATATCTGCCACGGTATTTCGTTCCATGCAGATAAGCTGTCTGACGCCGTTATTTACTGCGACCCGCCCTACCTGCCACTGAAAGATAAAGACAGTTTCACCCACTACAACGGTAAAGCGTTTACCCGTGAAGACCACCGGTTACTTGTCGCGCATCTGATACAGGCAAATAAGCTTTACGGCGTCAGGTCTGTTATCTCCAACAGCGACACCGAAGAGACCCGCAAGATCTATTCGCCGTTCGAACTTCACACCCTGAACGTTCGCCGTTCTGTCGCCGCCAGTGACAAAGGACGCCAGTCAGCAAAAGAAGTGATCGGCGTTTATCCGTCCGCCCCTGAATGTAAGAGCGAAGACGAAGACGTACACGACGAATGGTTAAAAGTAGTTTCATCCACCGAAGCCAGACAGCCAGTTAACCCGGAGGTGATCTAA
>SALM_106_1
ATGAAACCTTCCGCCAGTTACATTCTGTGTGAGGACATCCACACCGGTGACCAGTACCGCATCCGGGAACATAACATTAACCCCGACCGCTCACTACTGGACAACATCACCGGCCCCGACGATAAGCGTCGTATCTTTCTTGCAGACGGCTCGCACCTGCTCGCCCGCAATATCCGCCGTGAGATTGTGCTTATCCCCACGCCTTACACCCCGAAAAAACAGCAAGGGGGCCGCTCATGA
>SALM_106_2
ATGAAACCCGCCTTTATCTGCATTCTGTGCGAGAACGTCGCCACCGGCGATCAGTGCCGCATCAGGGAGCGTCACATTAATCCTGACCGTTCACTACTGGACAACATCACCGGCCCGGATGATGAACGCTTTATCTACCTGACCGACGGCACACAGCTACGTGTCCGCAACATCCGCCGTGAAATTACGATCGAACCCACACCATTCATCCCGAAAAAACAGCAGGGGGGCCGCTCATGA
>SALM_106_3
ATGAAACCCGCCTTTATCTGCATTCTGTGCGAGAACGTCGCCACCGGCGATCAGTGCCGCATCAGGGAGCGTCACATTAATCCTGACCGTTCACTACTGGACAACATCACCGGCCCGGATGATGAACGCTTTATCTACCTGACCGACGGCACACAGCTACGTGTCCGCAACATCCGCCGTGAAATTACGATCGAACCTACGCCATATCCCCCGAAAAAACAGCAGGGAGGCCAGCAATGA
>SALM_107_1
ATGCTACAGATGAAATTTAAACCCCGCTTTATTGAAGCGTTCCGCAGCGGTCAGAAGATAACCTCGCTGCGCATGATGCAGTTTAAATGCTTCCGGTCAGACAGAGAGGACAAAGAGGAATATTTTCACGACGACACCCTGACTAAAAACATAATCATTCCTGACTACAGTGCTGACGCAACCATGTGGTTTAGTAAAGGTGCGAGATTTACCCACATATCGGACTTTGCCGGACTTCTGAAAAGGCAACCCTACCAGACTTTGAGCAATATCGAACTGGTCACAGAAATCGAAGGCGGCGAAACAGTGCCGTTTGCCGTTGCCTTTATCAACGATATTTCCGTTATCAAGGGCGACCAGATAACTGACGAACACGCCATCAGGGACGGTTTTAACCCTGAAAATCATCCCCTCGCCGAACTCTTCGTATTCATGCGGGACGTTTACCCCAACAAAGACCCGTTAAACGAAATGTACTGGCTGTACACCTTCACCAACATTCAGATGTTATCTCAGTGGAGGGCTGACGCATGA
>SALM_108_1
ATGAAGCTAATCATCCCCGATCGCTACCGCCAGAACAGGAAGAAGCCACGGGGAAAGCCGGAACGGGCAGCAAGAGTGGCATACAACCGTCTGCTGAATGATGACTGGTCGCATGTGCGTCGGCTGGAACGAGTACCGCCAGCCCGCGTAATCAACGTCATGTACCGCTATCGGCTGTTAAGTCTGGACGAAGGCCAGACATGGGAACTGCTTAACCATAACGAATACGTGAAGAGGATTAGACGATGCTACAGATGA
>SALM_108_2
ATGAAGCTAATCATCCCCGATCGCTACCGCCAGAACAGGAAGAAGCCACGGGGAAAGCCGGAACGGGCAGTACCGCCAGCCCGCGTAATCAACGTCATGTACCGCTATCGGCTGTTAAGTCTGGACGAAGGCCAGACATGGGAACTGCTTAACCATAACGAATACGTGAAGAGGATTAGACGATGCTACAGATGA
>SALM_109_1
ATGATTAACCCAAATAAAACCCTTTCCCAAAAAGCATTAGCCGGGGCGGCATTTTTGCGTATGCACGCCAAAGCAATGGCTGGCGACGATGATTTTTTTGTCGCGATAATGTCTGAGCCTCACACCATCGCCGCTAACGCCATCGAACAGCTCGTTAAAGAAAACGCCGAACTCCGCGCCCAGCTCATCGCCTTTCAGAAAGCGGCTAACCCCGCTGTTGCCGTTGACCTGGCAAGCGGCCCGGATACCACAGCCTGTTACACGCCTTTCGTAATAGGTACTCGCGTATGCCTGAAAGCGAACCCTGACCAACGCGGAACAGTAGTCGGTAGCTCTATCAGTTCATACACCGAGCATCGGTATTACGTCCGCTTCGACTCCGAATTTGAGGATAACCGCTGGGTAAAGGCCAGGAACCTGGAATTAGCCCCCAACAAATGA
>SALM_109_2
ATGATTAACTCAAATAAAACCCTTTCCCAAAAAGCATTAGCCGGGGCGGCATTTTTGCGTATGCACGCCAAAGCAATGGCTGGCGACGATGATTTTTTTGTCGCGATAATGTCTGAGCCTCACACCATCGCCGCTAACGCCATCGAACAGCTCGTTAAAGAAAACGCCGAACTCCGCGCCCAGCTCATCGCCTTTCAGAAAGCGGCTAACACTACCGTTGCATTTGACCCGGCAAAGAAAGATTCCGAACACACCTGGTACACCACATTCGCAAAAGGCGCTCGCGTATGCCTGAGAGTTCACCCGTACCAGCGTGGAACAGTGAGCGATACCCGCATTGATGATCGTCGCGGTCATTTGATTTTCGTCTGTTTTGAATCCGAGTTTGATGAAGACCGCTGGGTAAAGGCCAGGAACCTGGAATTAGTCCCCAACAAATGA
>SALM_110_1
ATGGACGCCACCGCAAGGCAAAGAATTGTAGCAGCCGGAATCATCACAAAAGCAGCGGAGACACTGCAAATTGCCAATATGAGGCTTGCAAATCATGAATATCTGGTTGTCTCCGCAGAATTAATGGAAACAGCAAGGAGTTTAAAAACAGTAGCCCGACAATTAAGGGAATTACACGACCTGACTGAATAA
>SALM_111_1
ATGAGGAAACACACGGCAGAACAGGTAAACGAGTTCTTACAGGGGTATCACTTCGATAATGAAGTTAACCCCAGAGCCAGGAAAACACACTTTGAAGTTATGAAGTGCGGAATATTTAGCGTCCGCAACACCTTGTTTTACTCAAAAGATACAGATGCCAGTAAAGACCTTAAAGAGCTTAACTGGATAGCAAAACAATTAACTGACGGCGTCGTCCCCGCCCCCGTCTGTATTACGGAGTGA
>SALM_111_2
ATGAGGAAACACACGGCAGAACAGGTAAACGAGTTCTTACAGGGGTATCACTTCGATAATGAAGTTAACCCCAGAGCCAGGAAAACACACTTTGAAGTTATGAAGTGCGGAATATTTAGTGTCCGCAATACCTTGTTTTACTCAAAAGATACAGATGCGAGCAAAGACCTTAAAGAACTTAACTGGATGACAAAACAATTAACTGACGGCGTCGTCCCCGACCCCGCCAGAATTACGGAGTGA
>SALM_112_1
ATGAACACATTAATTAAAAACGTCCCCATCGCCAGAGCGGGAAAGATTATTGACGGTCGCGAAATCACGCAGTCAATGCTTGAGAGTTGCGTAAAGACGTTTAACGCTGATTATTATCAGCCAAATATAGGCGAGTTTATTGGCAATCCAATGGTGACTCGCGATATTAAAAATCAGGGGAAAATAGAACGTCTGACACTGAAAGACGACACGTTATTTGCTGATGTTGAAATGTACATGCCCATAGCCGATGTAAAAAAGTTGTGCCCGTTTCCGGCTATTGTGTACAACCCCAAATTTCGTGCATTAATGTACGTAATTCTTACTGAAATCCCTAATCGTAAAGACTGCATCGCCCTTAAAGATTGCGAAATGAGAGAGATATAA
>SALM_112_2
ATGAACACATTAATTAAAAACGTCCCCATCGCCAGAGCGGGAAAGATTATAGACGGTCGTGAAATCACACAATCAATGCTTAAGCATTGCGTAGAGACGTTTAACACTGATTATTATCAGCCGAATATAGGTGAGTTTATTGACGATCCAATGGAGACAGTCAATATTAAAAATCAGGGAAAAATAGAACGCCTGACACTGAAAGACGACACGTTATTTGCTGATGTTGAAATGTACATGCCCATAGCCGATGTAAAAAAGTTGTGCCAGTTTCCGGCTATTGCATACATGGAACACGAAAACCCCAAATTTAGTGCATTAATGTACGTAATTCTTGCTAAAAGACCTAACCGTGAAGACTGCATCGCCCTTAAAGATTGCGAAATGAGAGAGATATAA
>SALM_113_1
ATGGCAAAGCTCTTGAATACACATGGAGAGATTGATATCGAGAAGTTATTACCCCTGTATCCATACCGGGATGAACAGGGAAAACCTGTCCTGGAAGAAAGCCTGGAAGATTACGCAAAACGTACCGGACAAACCTTACGCGCAGTACAGGGTCAAGCTGACAGAAATTCAATCCCTGTTATACAGAAACAGCGATATGGAAAACGCGAGGTAAACCTTTACGCGCTTTTTCTGAAAACCATCAGGCACGCAGAAAAATACGTAAAAATGACGGAATAA
>SALM_113_2
ATGGCGAAGGTCTTGAATATATACGAACAAGTTGATATCGAGCGTTTGTCGGCGTTCTACCCATACCGTGATAAGCATGGAAATCCGGTACTGGAAGAAAGCCTGGAAGATTATGCGAAGCGCACCAATCAGACCGCTAATGCAGTGAAAAGACAGGCTGACAGGCTAGCGATCCCCATTATCCAGAATGAGAAAAACGCAAAGCGCCGCGTAAATCTTTACGCGCTTTTTCTGAAAACCATCAGGCACGCAGAAAAATACGTAAAAATGACGGAATAA
>SALM_113_3
ATGGCGAAGGTCTTGAATATATACGAACAAGTTGATATCGAGCGTTTGTCGGCGTTCTACCCATACCGTGATAAGCATGGAAATCCGGTACTGGAAGAAAGCCTGGAAGATTATGCGAAGCGCACCAATCAGACCGCTAATGCAGTGAAAAGACAGGCTGACAGGCTAGCGCTCCCCATTCTCCAGAATGAGAAAAACGCAAAGCGCCGCGTAAATCTTTACGCGCTTTTTCTGAAAACCATCAGGCACGCAGAAAAATACGTAAAAATGACGGAATAA
>SALM_114_1
ATGTCAATAGAAATTTCGAATAAATTAAAAGCAATTCGGGAATCTGAGGGGCTAAGTCAGGCTAAGTTTGCGGATTTAATAGGTATTGCGGTTGGTACGGTCAAGCAGTACGAAACAGGAATTAGGGGGGTAGGGACTGAAGTTTTACTCAAAGTAACGATGCATCCACAACTCAAAAAATACACGACTTGGCTGATGAGTGATGAAACTAACGAAGCGGCCGGACAGATAAGTCCCTCTCTCTCCCCTAATGGGTGCGATGTCACATTTCGTTCACAAAGACCCCGCAAGACTGGTACACGGCACGACTGA
>SALM_114_2
ATGTCAATAGAAATTTCGAATAAATTAAAAGCAATTCGGGAATCTGAGGGGCTAAGTCAGGCTAAGTTTGCGGATTTAATAGGTATTGCGGTTGGTACGGTCAAGCAGTACGAAACAGGAATTAGGGGGGTAGGGACTGAAGTTTTACTCAAAGTAACGATGCATCCACAACTCAAAAAATACACGACTTGGCTGATGAGTGATGAAACTAACGAAGCGGCCGGACAGATAAGTCCCTCTCTCTCCCCTGATGGGTGCGATGTCACATTTCGTTCACAAAGACCCCGCAAGACTGGTACACGGCACGACTGA
>SALM_115_1
ATGGAAAAAACGAAAGAAAATACACTGCATCTAGGAAAATTTGGAAAAATAGATATTGTCTGCGATCCATCTCTAAAAGATGAGGTTGAGCAATATTTTTCTGTTCGCGATGTCGGATTTGGAAAAGGTAACTGTTTTAGTGCTGCAAGTAAGTATAAACTTTCTCTGTTTTTTGATATTGCAGGAAAAGGAATGGAGGTTGCAAAAGCTATTATGGGATTACTTAACCGTAATGACATTGAAATCGAAATGCATTGTTCTACGGCGGACGGTTTATCACCCGTCAAAAGTATCAAGCTGCGTAAGGCTGATGACGTGGAAAAATGTAAAGAACTGCTTGATAAGTGTGCCGCAATTTCTGTTCGTAAAAAGGAGTCAGAAAAGGGCGCTGAATGA
>SALM_115_2
ATGGAAAAAACGAAAGAAAATACACTGCATCTAGGAAAATTTGGAAAAATAGATATTGTCTGCGATCCATCTCTAAAAGATGAGGTTGAGCAATATTTTTCTGTTCGCGATGTCGGATTTGGAAAAGGTAACTGTTTTAGTGCTGCAAGTAAGTATAAACTTTCTCTATTTTTTGATATTGCAGGAAAAGGAATGGAGGTTGCAAAAGCTATTATGGGATTACTTAACCGTAATGACATTGAAATCGAAATGCATTGTTCTACGGCGGACGGTTTATCACCCGTCAAAAGTATCAAGCTGCGTAAGGCTGATGACGTGGAAAAATGTAAAGAACTGCTTGATAAGTGTGCCGCAATTTCTGTTCGTAAAAAGGAGCCAGAAAAGGGCGGTGAATGA
>SALM_116_1
ATGGTTTACCGGGTGTACTCATCGTGGATTAAAGAATTTAACGGTGACCAGGTGAGTATGCTCAATGATAAATATAGCATTGTCCCCATTGCGCCCCTGAAGGCGGTAAATAACGAGAAACAAACATTAAAATTCAAATTGTTATGTAAACCCCTCTATACTATAGAGGGGTATACTATCATGTTTTTTAATTAA
>SALM_116_2
ATGGTTTACCGGGTGTACTCATCGTGGATTAAAGAATTTAACGGTGACCAGGTGAGTATGCTCAATGATAAATATAGCATTGTCCCCATTGCGCCCCTGAAGGCGGTAAATAACGAAAAAATATTAAAATTCAAATTGTTATGTAAACCGCTCTATACAATAGAGGGGTTTACTATCATGCTTTTTAATTAA
>SALM_117_1
ATGGAGGTGAATAATATAGCAAGAAATCACTTTAACCTTGCCATTCAGGCTGAAAACTATAAAAAAAATATTAATGAAGAGGAGCAAAGTATATTATTGCTTTTGAATAAAAAGTTAAAAATATATGATGATTATAATCAGACTCAGACTCAATATAAAAAACAAATTTATGATTTAAACCAGAAAATAAGTGCAGAGTCTGACAGTCAGTACTACGTAATTACTTCCCCTGTGGAGGGATATGTATCCGGCCTGACTAAAACGAATGGCGATAGTGTTTCTCCACATGAAAAAATCTTAACAATTATACCTGACACACGAGAAATGGTTGTTTACCTCTTTCTGGATAGCTCATCTATAGCCGATGTTACTTGTGGAGGAAGAGTGACCTTAAAATATGATAGCTATCCATTTCAGAAATATGGTGTTTATCAAGGGATTATTAAGGATATTGGCAGGTATCCGATAGACCCCAGTGTAATAGAGTCAAGTTATGGTCTTAAATACAGCTCACCCATGTACCGAATCACCATTCAGCCAGACAGCAATGATGTAGTATATGCTCAACATTTATACTTAATACCATCAGGAAGTCATGTGCATGCTGACATCCTTCTTGACAGAAAAATGCTTATAACTTGGTTACTTGAGCCATTAATTAAGTTTTTTAAGGATAATAAGTAG
>SALM_117_2
ATGGAGATGAATAATATAGCAAGAAATCACTTTAACCTTGCTATTCAGGCTGAAAATTATAAAAAAAATATCAATGAAGAGGAGCAAAATATATTGTTGCTTTTGAATAAAAAGATAAAAACATATGATGATTATAATCAGACTCAGACTCAATATAAAAAACAAATTTATGATTTAAACCAGAAAATAAGTGCAGAGTCCGACAGCCAATACTATGTAATTACTTCCACTATGGAGGGATATATATCCGGCCTGACTAAAACTAATGGCGATAGTGTTTCTCCACATGAAAAAATATTAACAATTATACCTGACACACGAGAAATGGTTGTTTACCTCTTTCTGGATAGCTCATCTATAGCTGATGTTACTTGTGGAGGAAGAGTGACCATAAAATATGATAGCTATCCATTTCAGAAATATGGTGTTTACCAAGGGGTTATTAAGGATATTGGCAGGTATCCAGTAGACCCCAGTGTAATAGAGTCAAGCTATGGTCTTAAATATAGCTCACCCATGTACCGAATCACCATTCGGCCAGACAGAAATGACGTAGTATATGCTCAACATTCATATTTAATACCATCAGGAAGTCATGTGCATGCTGACATCCTTCTTGACAAAAAAATGCTTATAACTTGGTTGTTTGAGCCATTAATTAAATTTTTTAAGGATAATAAGTAG
>SALM_118_1
ATGAAAAAATTAACCTCAATGGAATTAGATCTAATTGCAGGATCTGGTATCGGTCTTGGTGACGCACTGGAAGATGTCGCTGAAGCAATTATTGAAATTGCACATGGTGGTGATGGTGGCATAGCGCTTGGAGAAGCTTTGGATCATGCTCCAGCTGAACATATAACTCACTCAGGAGTCACACATGATAAAGACATTTTAAATATTGATATGATATCCGCGAATATGGACATGCATGATATTCTTTTCCACCACGGCAATTCTGCGGGTTTACAGAAAGATTTGAATGCCCTTACTGCAGATCAACGTGTTCATTATGATGTACATCTGGGGGGATATCTGGCTGGCCCAGGAACATTATTTCATGATGATGTCCAGGTAAAAAAAGATCCTGATATTTTGAATATTGATACTTATTCTGCAAACCTTGACCGCAGCGAAATTTTATCCGGACATGCAACACCTTCTGATCAGACTGACATCAATCAACTGGTTCATGATCACAGAACTCATTATGATGTCAAGGAGGGTAAATTTGTTGCTGGACCAGGTGAACGATAA
>SALM_118_2
ATGAAAAAATTAACCTCAATGGAATTAGATCTAATTGCAGGATCTGGTATCGGTCTTGGTGACGCACTGGAAGATGTCGCTGAAGCAATTATTGAAATTGCACATGGTGGTGATGGTGGCATAGCGCTTGGAGAAGCTTTGGATCATGCTCCAGCTGAACATATAACTCACTCAGGAGTCACACATGATAAAGACATTTTAAATATTGATATGATATCCGCGAATATGGACATGCATGATATTCTTTTCCACCACGGCAATTCTGCGGGTTTACAGAAAGATTTGAATGCCCTTACAGCAGATCAACGTGTTCATTATGATGTACATCTGGGGGGATATCTGGCTGGCCCAGGAACATTATTTCATGATGATGTCCAGGTAAAAAAAGATCCTGATATTTTGAATATTGATACTTATTCTGCAAACCTTGACCGCAGCGAAATTTTATCCGGACATGCAACACCTTCTGATCAGACTGACATCAATCAACTGGTTCATGATCACAGAACTCATTATGATGTCAAGGAGGGTAAATTTGTTGCTGGACCAGGTGAACGATAA
>SALM_119_1
ATGGTTGATATCTCAGACATTAGTTTGCTGGATGTATTACCTCAGAATTTAGCTCAAAACCCTGATGTGATAGCTATGTCAAAAGCTATCGATGACGAACTACATGCAATTAATAATTTAATCCCTAAAACCACTATATATGGGCTAATTGATGGTCTTGAATCTGCGGTTCTCGACCATCTTGCATGGCAGTGGAACTCTGACACGTGGCGGGATAACTGGCCTGTTTCTCTAAAACGCTCAGTTTTTAAATCCATTATCAGGACTAAGCGCATAAAAGGGACCAGAGCGGCCGTTGAAGACGTTGTCAGCAGTCTTGGCGGTGTCGTTGATATCAAGGAGTGGTTCGAACAGTCGCCTCGTGGAGAACCATACACGGCTTCTATTGTTGCTTCAATTAACTCCTTTGATGGTGCTGTACCTTCGAAGGAGATGCTTGATGATGTAATAAGGAGCATAAAATTCGCTAAGTCAGCCAGAACATTATATTCATTCTCACAGGCGGCTAATATTTCAGGCGGTATTAGTATTGCTGGTGGTCTTCAATCTGTATCGTATGTTCGGTTGACCGGAGAGGGTTAA
>SALM_119_2
ATGGCTGATATCTTTAATGTTAGCTTGTTGGATGTTTTACCTCCTAACTTAGCTAGAGATCCCAACGTGATAGCTATGTCGAAAGCTATTGATGATGAACTACAAGCAATTAACAATTTAATATATAAGACAGAAATATATAGCGTTGTTGATAACCTGGACTCAGTTGTTCTCGATCATTTAGCTTGGCAATGGAATGCTGATACATGGAGGGATAGTTGGCCTGTATCGTTAAAGCGTTCTGTTTTTAAATCAATAATACGAACAAAGCGAATAAAGGGTACAAGGGCAGCGGTTGAAGATGTAGTAAATAGCTTGGGTGGAGAGGTAAACATAACAGAATGGTTTGAAACATCACCACCTGGCGAACCATATACAGCCTCAATTGTTGCTTCGATTAACTCTTTTGATGGTGCCGTTCCTTCGAAAGAGATGTTGGAAGATACGTTAAGAAGTATCAAGAGCGCAAAGTCGGCAAGAACATTATTTACATTTTCGCAAGCAGCCAATGTTTCTGGTGGTGTCGGTATTGTTGGTGCTTGTCAGCCTGTGTCTTATGTACGATTAATTGGCGAGTGCTAA
>SALM_119_3
ATGGTTGATATCTCAGACATTAGTTTGCTGGATGTATTACCTCAGAATTTAGCTCAAAACCCTGATGTGATAGCTATGTCAAAAGCTATCGATGACGAACTACATGCAATTAATAATTTAATCCCTAAAACCACTATATATGGGCTAATTGATGGTCTTGAATCTGCGGTTCTCGACCATCTTGCATGGCAGTGGAACTCTGACACGTGGCGGGATAACTGGCCTGTTTCTCTAAAACGCTCAGTTTTTAAATCCATTATCAGGACTAAGCGCATAAAAGGGACCAGAGCGGCCGTTGAAGACGTTGTCAGCAGTCTTGGCGGTGTCGTTGATATCAAGGAGTGGTTCGAACAGTCGCCTCGTGGAGAACCATACACGGCTTCTATTGTTGCTTCAATTAACTCCTTTGATGGTGCTGTACCTTCGAAGGAGATGCTTGATGATGTAATAAGGAGCATAAAATACGCTAAGTCAGCCAGAACATTATATTCATTCTCACAGGCGGCTAATATTTCAGGCGGTATTAGTATTGCTGGTGGTCTTCAATCTGTATCGTATGTTCGGTTGACCGGAGAGGGTTAA
>SALM_120_1
TTGAATTTACCTCGAGGTGGGTTGCCTGATATTACCTTTGCGGACTCTGATCCTTCACAAATCGTTACCCGGGCTATAAGAGGATTCGAGGCAATCACAGGTGAAACACTGGCGCCAGCAGATCCGCGGCGCCTTTTTATTCAGTCGCTGTGCTCAGTGATTGTTCAGCAGCGCAAGGCTATTGATTATTCAGCAAAGCAAAACCTGCTGTCATATGCTACAGAAAGTAGTCTCGATCATCTTGGTTATATGACAGATACTCCAAGGCTTGAGGCTCAGTCGGCCCTCACTACGTTTGAATTCAGGCTATCAACAGTATTGACGGGAGCTTATACCATCCCGGCAGGTACACAGATTACGACCGGGAATAATGTTATTTTTCAGACTGATGTTTTAACAGAAATCCCGCCTGGTTCACTGAGTGGGACAGTCTCAGGACATGCTCTGGTGCCTGGTGTTTCAGGTAATGGTTTTTTACCCGGCCAGATTAATGCACTGATAACGCCTCTCCCCTATGTGGCCAGCGTCAGTAATCTGACGGAATCGAATTCTGGAGCTGATCAAGAGGATGATGATAACTATGCTGAGCGCATTCAGCTGTCACCGGAAAAACTTTCGACGGCAGGGCCCGAGGATTCCTATAAATACTGGACAAGAACCGCTAACCAGAACATCAAAGATGTGAATGTTTATACGCCTGCGGCCGGAACTGTTGAGATTCGTTGTCTGCTTAAGAACGGTGACATTCCATCTGATGAGCTTCTGGAGCAGATAGGTAATGTTCTTTCCGCCACTAATATCAGACCGTTTACTGATCATGTGATACCCAAAAAGCCAGACAAGGTTGATTATGATATTTCGATAAAATACTGGATAAGTACAGATGATAAAAGCAGGGCTACTTTAATTCAAAGTGAAGTCAATAAGGCACTTGAAGAATATAAGTTGTGGCAACGTTCTGTTATGGGGCGAGATATTAACCCTGATGAAATAATATCGAGATTTAAAAATGCAGGGGCTAAACGCCTTGAAATAACCAGTCCGGTATTTACTGTAATTAGTGAAATTCAGGCGGCAAGAGAAAGAAATATAGAATGTACATATGAAGGGTTAGAAGATGGTTGA
>SALM_120_2
ATGAATTTACCTCGAGGGGGGTTGCCTGATATTACCTTTGCGGACTCTGATCCTTCACAAATCGTTACCCGGGCTATAAGAGGATTCGAGGCAATCACAGGTGAAACACTGGCGCCAGCAGATCCGCGGCGCCTTTTTATTCAGTCGCTGTGCTCAGTGATTGTTCAGCAGCGCAAGGCTATTGATTATTCAGCAAAGCAAAACCTGCTGTCATATGCTACAGAAAGTAGTCTCGATCATCTTGGTTATATGACAGATACTCCAAGGCTTGAGGCTCAGTCGGCCCTCACTACGTTTGAATTCAGGCTATCAACAGTATTGACGGGAGCTTATACCATCCCGGCAGGTACACAGATTACGACCGGGAATAATGTTATTTTTCAGACTGATGTTTTAACAGAAATCCCGCCTGGTTCACTGAGTGGGACAGTCTCAGGACATGCTCTGGTGCCTGGTGTTTCAGGTAATGGTTTTTTACCCGGCCAGATTAATGCACTGATAACGCCTCTCCCCTATGTGGCCAGCGTCAGTAATCTGACGGAATCGAATTCTGGAGCTGATCAAGAGGATGATGATAACTATGCTGAGCGCATTCAGCTGTCACCGGAAAAACTTTCGACGGCAGGGCCCGAGGATTCCTATAAATACTGGACAAGAACCGCTAACCAGAACATCAAAGATGTGAATGTTTATACGCCTGCGGCCGGAACTGTTGAGATTCGTTGTCTGCTTAAGAACGGTGACATTCCATCTGATGAGCTTCTGGAACAGATAGGTAATGTTCTTTCCGCCACTAATATCAGACCGTTTACTGATCATGTGATACCCAAAAAGCCAGACAAGGTTGATTATGATATTTCGATAAAATACTGGATAAGTACAGATGATAAAAGCAGGGCTACTTTAATTCAAAGTGAAGTCAATAAGGCACTTGAAGAATATAAGTTGTGGCAGCGTTCTGTTATGGGGCGAGATATTAACCCTGATGAAATAATATCGAGATTTAAAAATGCAGGGGCTAAACGCCTTGAAATAACCAGTCCGGTATTTACTGTAATTAGTGAAATTCAGGCGGCAAGAGAAAGAAATATAGAATGTACATATGAAGGGTTAGAAGATGGTTGA
>SALM_120_3
ATGACGTTGCCGCGCGGTGGTTTGCCAGATATTACTTTCGCAGATTCTAACCCGACTGATATAACAACTCGTTCAATCAGGGCTTTTGAGAGTATAACAGGTGAAACATTAGCACCTGCTGATCCACGTAGATTATTCATCTTGTCATTGTGTGAGATTATTATACAGCAAAGAAAAGCTATCGATTTTTCTGCAAAACAAAACCTTCTTACATATGGTGGGGGTGAATATCTCGACCATATAGGCTATCTGACGGATACGCCTAGGCTGGAAGCTCAATCTGCCTTGACTACATTTGAGTTTAATCTGTCAACAAAATTATCGGGGATATATACAATACCTGCTGGCACTCAAATTTCAACTGGAAATAGTGTTATTTTCCAAACAGATGTTTTGTTGGAAATACCAGCTGGGAAAACAGTTGGTACAGTCTCAGGATATGCTGTTATACCTGGCTTATCGGGGAATGGCTTTTTACCTGGGCAAATAAACGAGTTGGTGACTCCGTTGCCGTATGTTTCCAGCGTAAGGAATCTAACAACATCTAATTCTGGTGCTGATACAGAGTCAGATGATAATTATGCTGAAAGAATAAAACTGTCGCCGGAAAAACTGTCTACAGCAGGGCCGGAGGATTCTTATAAATATTGGACAAGAACAGCCAATCAGAATATAAAAGATGTGAATGTATATACACCATCGCCCGGAACTGTAGAAATCCGTTCTTTGTTAGAGAACGGAGATATACCTTCTGATGAACTATTAGAGCAGATAAATAGCGTTCTCTCTGCAACTAATATTCGACCATTCACAGATAAAGTTCTTGTTAAGAAACCAGAGAGCATTGAATACGATATAATAATTAAATACTGGATTAACTCATCGGACAAAAACAGAACAACTTTAATTCAAAGTGAGGTTGAGAAAGCTATTGATGAGTATAAACAATGGCAACGTTCGGTTATGGGAAGAGATATAAATCCAGATGAAATTATTCAACGTTTAAAAAATGCTGGGGCTAAAAGATTAGAAATATCAAGTCCTGTATTTACTGTGGTTGGAGAGACACAGGTCGCCAGAGAGAGAAATATAAATTGCCAGTATGCGGGGTTAGAGGATGGCTGA
>SALM_121_1
ATGAGCAAAGACACCTGGCCAGTATCAGCGTCTTCATATCGTATTAACTGGGTGCCAGAAACTGTTGTTGAAGAAGTTCTGCAGAATGTCTCGACAATTCTGGCCACTCAGACTGGTACGGTCCCCTATTCACGAAAACTGGGGGTCACGTCCGGTCTGGTGGATAGCCAGACACCTGTTTTTATTGCTATGGCCACGCGAGAGATTATTCAGAAAGTCAGTGAGTTTGAACCTCGCGCGATTATCCATTCAGTCAGTTTTGACAAGGCGAATGCTTCAGATGGCGTTATACGGCCGAAACTGGTTATAGGAGTCAAAAGTTGA
>SALM_121_2
ATGAGCAAAGACACCTGGCCAGTATCAGCGTCTTCGTATCGTATTAACTGGGCGCCACAAACTGTTGTTGAAGAAGTTCTGCAGAATGTCTCGACAATTCTGGCCACTCAGACTGGTACGGTCCCCTATTCACGAAAACTGGGGGTCACGTCCGGTCTGGTGGATAGCCAGACACCTGTTTTTATTGCTATGGCCACGCGAGAGATTATTCAGAAAGTCAGTGAGTTTGAACCTCGCGCGATTATCCATTCAGTCAGTTTTGACAAGGCGAATGCTTCAGATGGCGTTATACGGCCGAAACTGGTTATAGGAGTCAAAAGATGA
>SALM_122_1
GTGATTGTTGGCATGTATGGATCAATGCCGTTTGTGGCGTCGTCAATGGTGGTGAATACGTTCGCCAATTTTAAACGTACATCAAAACGCCGCCTGGCCCGACATGAAGTTATCGGCCTCAAACCGGTTCTGGAAGATATTGGGCCGGGTCTCGATGAAGTGAGTTTTACCATGCGCCTTGATACAACGCTTGGTGTGGCGCCGCTGGCTGCGTTGTCATTACTGCGATTTATGCATAATGCACAGGAGGTTAACCCGGTTGTCATTGGTATCCAGTATTTCGGAAATTTTGTGATTTCTGACATTGATGAAGGCTGGACGTATCTGGGCCCGACAGGAAACCCCCGGGTGATTAATGTGGGTATCAAACTACTGGAGTCGGGTCAGGCCTCGCTCGCCGAAGCGTTGGTAGATATTGCGGGTGATGTTGAATCTAAAACTAAAGGTGCATTAGGAAAATTATTATGA
>SALM_122_2
GTGATTGTTGGCATGTATGGATCAATGCCGTTTGTGGCGTCGTCAATGGTGGTGAATACGTTCGCCAATTTTAAACGTACATCAAAACGCCGCCTGGCCCGACATGAAGTTATCGGCCTCAAACCGGTTCTGGAAGATATTGGGCCGGATCTCGATGAAGTGAGTTTTACCATGCGCCTTGATACAACGCTTGGTGTAGTGCCGCTGGCTGCGTTGTCATTACTGCGATTTATGCATAATGCACAGGAGGTTAACCCGGTTGTCATTGGTATCCAGTATTTCGGAAATTTTGTGATTTCTGACATTGATGAAGGCTGGACGTATCTGGGCCCGACAGGAAACCCCCGGGTGATTAATGTGGGTATCAAACTACTGGAGTCGGGTCAGGCCTCGCTCGCCGAAGCGTTGGTAGATATTGCGGGTGATGTTGAATCTAAAACTAAAGGTGCATTAGGAAAATTATTATGA
>SALM_122_3
ATGATTGTGGGTATGCTTGGTACAATGCCTTTTGTTGCCTCATCAATAGTGGTGAATACGTTCAACAATTTTAAAAGGACGTCAAAGCGTCGTGTAGCGCGCCATGATGTTATTGGGCTTAAACCTGTTCTGGAGGATATAGGTCCAGATCTGGATGAAGTTAGTTTTAATATGCGGTTGGATACAACACTTGGCATTGTTCCATTGGCTGCGCTTTCATTACTTAGGACAATGCAATCAATTCAGGAAGTAAATCCTGTTGTAATTGGTATTCAGTATTTTGGTAATTTTATAATTACAGATATAGAGGAATCATGGACTTATTTCGGTCCAACTGGGAATCCACGAGTGATTATCGTCGGCATTAAATTACAGGAAGTCGGACAGACCTCTCTGAAAGAAGCATTAGTTGATATTGCTGGCAATATAGAGTCAAAAACTAGAAGTGCGTTAGGTAAATTATTATGA
>SALM_123_1
ATGAACGATTTAGAAACATTGATTCGCCAGCTTATCCGGGTTGGTGTGGTGTCTGATATTGATGAAAAAGGAGTGACGGCCAGAGTCACTTTTGATGATCAGGACAATGTGACCTCAGCCAGTTTGCAGGTCATTGTGAAAAATACGGATGAGAATGCTGATTACTGGATGCCTGATGTTGGTGAGCAGGTTTTATGCCTGTTTTTTCCCGTTGGACCGCAGCAGGGTTTTATCCTTGGCAGCTTTTACGATGAAACGCATACCCCTCCTGCAAACACCGTAAACAAGCGCGTTATCAGATTCAGGAATGGAACCCGTATTGAGAATGACAGGGAATCAAATTCATTGCTGGTTGATGCTGTTGGTGATGTGACGGTTAAAGCCACAGGAACCGTCACGATTGATGCGCCGGAAACCATCATAACGGGTAATGCCACAGTGAAAGGTCTGCTTACCTATCTTGGTGGCCTGAAAGGTAGCTCTGAAGGTGGAACTGCTGCGGATATTCAGGGTGAGATTAAGGTTACGAGTGGAGATGTAGTGGTGGACGGTATTGGCGTTAAAAAACACCACCATGACACACAAGGGGAATATGCCCCTACATCGGAGGCAAAAGCGTGA
>SALM_123_2
ATGAATGATTTAGAAACATTATTACGTCAGACTATAAGAGTTGGCGTTGTTTCTGATATTGATGATGGTGATGTTACAGCAAGAGTTACTTTCGATGATCAGGATAACGTCACTTCGGCAAAGTTATCAGTTATTGTGAAAAATACGGATAAGAATGCTGATTACTGGATGCCAGATATTGGTGAGCAAGTTTTGTGTATCTTTCATCCCGCAGGGCCGCAACAAGGTTTTATTCTTGGTAGTTTTTATGATGAAACACAGAAGCCGCCATCTAATACGGTTAATAAACGCGTCATTAGATTTAATAACGGAACTCGTATTGAGGTAGACAGAGAATCTAATTTACTCCTTGTTGATGCTGTCGGAGATGTAACCGTTAAGGCTACAGGAACCGTAACTATTGATGCTCCAGAAACCATCATTACCGGAAATGCTACAGTTGAAGGATTACTAACCTTCAAAGGTGGAATGAAAGGATCTTCTGCTGGAGGTGTTGCAGCTACAATTTCTGGGGATGTTAAGGTTGTTGGTGGTGATATAGATGTTGATGGGATTAAATCTAAAGGCCACCATCACACAGCTCAGGGGGAATACGCTCCGACAACGGAGGCTCAGGCATGA
>SALM_123_3
ATGAACGATTTAGAAACATTGATTCGCCAGCTTATCCGGGTTGGTGTGGTGTCTGATATTGATGAAAAAGGAGTGACGGCCAGAGTCACTTTTGATGATCAGGACAATGTGACCTCAGCCAGTTTGCAGGTCATTGTGAAAAATACGGATGAGAATGCTGATTACTGGATGCCTGATGTTGGTGAGCAGGTTTTATGCCTGTTTTTTCCCGTTGGACCGCAGCAGGGTTTTATCCTTGGCAGCTTTTACGATGAAACGCATACCCCTCCTGCAAACACCGTAAACAAGCGCGTTATCAGATTCAGGAACGGAACCCGTATTGAGAATGACAGGGAATCAAATTCATTGCTGGTTGATGCTGTTGGTGATGTGACGGTTAAAGCCACAGGAACCGTCACGATTGATGCGCCGGAAACCATCATAACGGGTAATGCCACAGTGAAAGGTCTGCTTACCTATCTTGGTGGCCTGAAAGGTAGCTCTAAAGGTGGAACTGCTGCGGATATTCAGGGTGAGATTAAGGTTACGAGTGGAGATGTAGTGGTGGACGGTATTGGCGTTAAAAAACACCACCATGACACACAAGGGGAATATGCCCCTACATCGGAGGCAAAAGCGTGA
>SALM_124_1
GTGTTACGTAAAACGCTTTTTGATGTTATATATCAGAATGTAAATATTACCGCTCATATGTCACCTGATGTTTTGTCAATGTCTTATACAGATAATGAAGATGGTCAGGTCGATGATATTTCTATTATATTAAAAAATGATGATGGGAAATGGTCTGGAGACTGGACACCTAAAAAGGGTGATTTTATTGATTTGAGCTTTAAGCCTATAAATCAAATCGTCCTTGAGTGCGGGAAATTCCAGGTAGATGGCATAACTTGCTCTGGACCACCTTCTGTTGTTGAGGTGACTGCTGTTTCTGTTCCTGTTTCATCAGGCATTAGACGTGATTTAAAAAGTAATGCATGGGAAAAAACAACTCTTAAAGATATAGCAACTTCTATAGCTAAATTAGCTAACCTTGAACTGTTGTTTCTTATTGATGGTGATAGTAATCCATATTATGCGCGTGAAGATCAAATGGAGGAAAGCGATTTAAAATTTCTCCATCGACTTTGCCAGGATGAAGGGTTGTCGTTAAAGGTCACTGATAGCCAATTAATAATATTTGCTCAAGAGATGTTTGAGCAAAAAGATCCTATCGCTACGCTTACGTTAGGTATTGATGAGATAATCAGATATAGCTTTAGCACACAATCTACAGATTTGTATAAAAGTTGCACGTGCAAATATCGCGTACCTAAAAAAAGAAAGTCGCTTTCGTATACTTGGGTAGATCCATCCGTAGAAGAAGGGTCGAATCTTAAGATAAGAAAACTGGTAGCTAATTTAGATGAAGCAAAACGTAAGGCAAAGGCTGCTTTGCGGCTTAAAAATAGATATCAAAATACAGGATCTTTAGTATTGGTTGGAGACACCAGATTGGTAGCTGGTGTAACTATAAATCTGGACGGATTCGGTTCATTTTCTGGAAAATATCTTATATCGAAAGCTGTGCATTCAATTGGGGCTAGTGGTTATACCACCTCGATTGATGTCCGAAGAGTAATTAATGGGTATTAA
>SALM_124_2
GTGTTACGTAAAACTCTTTTTGACGTGATTTACCAGAATATGGATATCACGGCTGACATGCAGCCTGACATTCTCTCAATATCGTATACCGATAATGAGGACGGCCAGGTTGATGACATCGCTATTACGCTGAAGAACGACGACGGGAAATGGTCTGGCGACTGGTCACCTGAAAAAGGGGACTTTATTCGTCTTGTCTTTAAGCCATTCAATCAGATAGCGCTGGAGTGTGGCAGTTTTCAGGTTGATGGTATCACATCGTCTGGCCCTCCTTCTGTTGTTGAGGTTAGCGCGGTATCTGTACCCGTAGCCGCTGGTGTACGCCGTGATTTGAAAAGTAACGCCTGGGAGAAAACTACGCTCAGGGATATCGCTACATCAATAGCGAAGCTGGCCAACCTTGAGCTGATGTTTCTTATCGATGAGGGCAGCAATCCATATTACGAACGTGAAGACCAGATGGAGGAAAGCGACTTAAAGTTTCTCCATCGTCTTTGTCAGGATGAAGGCGTGTCCTTAAAAGTTACGGATAGTCAGCTTGTGATATTTGCTCAGGAAATGTTTGAGGAAAAAGAGCCAATAGCAACCCTGACGCTGGGTGTTGATGAAATTATTCGTTATTCCTTCAGTGCTCAATCTTCTGATTTGTATAAGAGCTGCACCTGCAAATATCGGGTACCTAAAAAAAGAAAATCACTGGCGTATACCTGGGAAGATCCTTCTGTTGAAGATGGCGCCAACCTCAAAATCAGAAAACTGGTCGCAAACCTCGATGAGGCGAAGCGTAAAGCGAAAGCGGCGTTGAGATTAAAAAACCGATATCAGAATACCGGTTCTTTGGTGTTGCCTGGTGATACCCGACTTATTGCAGGCGTCACGCTCAATTTAGCCGGGTTTGGTAAATTTTCTGGTAAGTATCTGGTTTCAAAAGCAACTCATGCCATTAGTAACGGTGGGTATACCACATCGGCAGATATTCGTAGAGTCATTGAAGGATACTGA
>SALM_124_3
GTGTTACGTAAAACTCTTTTTGACGTGATTTACCAGAATATGGATATCACGGCTGACATGCAGCCTGACATTCTCTCAATATCGTATACCGATAATGAGGACGGCCAGGTTGATGACATCGCTATTACGCTGAAGAACGACGACGGGAAATGGTCTGGCGACTGGTCACCTGAAAAAGGGGACTTTATTCGTCTTGTCTTTAAGCCATTCAATCAGATAGCGCTGGAGTGTGGCAGTTTTCAGGTTGATGGTATCACATCGTCTGGCCCTCCTTCTGTTGTTGAGGTTAGCGCGGTATCTGTACCCGTAGCCGCTGGTGTACGCCGTGATTTGAAAAGTAACGCCTGGGAGAAAACTACGCTCAGGGATATAGCTACATCAATAGCGAAGCTGGCCAACCTTGAGCTGATGTTTCTTATCGATGAGGGCAGCAATCCATATTACGAACGTGAAGACCAGATGGAGGAAAGCGACTTAAAGTTTCTCCATCGTCTTTGTCAGGATGAAGGCGTGTCCTTAAAAGTTACGGATAGTCAGCTTGTGATATTTGCTCAGGAAATGTTTGAGGAAAAAGAGCCAATAGCAACCCTGACGCTGGGTGTTGATGAAATTATTCGTTATTCCTTTAGTGCTCAATCTTCTGATTTGTATAAGAGCTGCACCTGCAAATATCGGGTACCTAAAAAAAGAAAATCACTGGCGTATACCTGGGAAGATCCTTCTGTTGAAGATGGCGCCAACCTCAAAATCAGAAAACTGGTCGCAAACCTCGATGAGGCGAAGCGTAAAGCGAAAGCGGCGTTGAGATTAAAAAACCGATATCAGAATACCGGTTCTTTGGTGTTGCCTGGTGATACCCGACTTATTGCAGGCGTCACGCTCAATTTAGCCGGGTTTGGTAAATTTTCTGGTAAGTATCTGGTTTCAAAAGCAACTCATGCCATTAGTAACGGTGGGTATACCACATCGGCAGATATTCGTAGAGTCATTGAAGGATACTGA
>SALM_125_1
ATGGCCAGCAATAAGAACTTTCAGCTGGCTTTTGAAATAGGCGGCAAAGTTGCCGCCTCTCTCCCAAAGAGTTTTAACGTTGCTCATCAGGCAGTGGCGAAACTTAACTCTGAGTTAACCGATCTCAGAAAAGACCAGGGCGAGGTTCAAAAGCTTCAGGCGATGAAAGCCAGGGTTGGGCAGACGGCGCTTGAATACCATAAAGCGGCCGCTCGCGTGGAAGAGCTGCAGCGGCAGATAAGTAATACCGAGAACCCAACCCGGGCGATGATCCGGGAGTTTGAAAGGGCAAAAACTCAGTCATCAAATTTACGCACATCGTTACGTTCACAGCGTGACGAACTCGCTTCGCTGAAAAACGCCTACGGTGGGGCTGATACATCAGCTAAGGGGCTGACAGCTCGTGAAAAAGAGCTGAAACTCAGCATTGATCGCAATCGTGAAGCTCAGTCTCGCAGCGTAGAGCAGGTAATCCGCTATAAAACAGCACTGGCTCAGGCCAGGACTACTATTCTGGATGCAAAACGGGCTCAGGATGAACTCAACCGTTCGCTGGAGAAACGCCGCGAGCTGAAAATGGAACAGCTCGGAGAAGCCAAAGGCCAGTTAGTCAGATCCGGTGTACAGACTACAGCTGTAGCTGCCGGGGTATTTGCTGCGGCCAATAACACGGCTAATTTTAACCGTGAGAACAAAATGATCGGCCTGACAGCAGATATGAAGCCAGCTGAGGTTCAGGCTATGGGCCAGGCGATGCTTGTCACCGGGGCTGCGACAAACCAGTTTGCGTCTGATATTCAGGCGGCTCAGGGCTTCCTGGTTGCAGCTGGTCAGGATTACAAAGAAGCTCAGGCTAACCTTCTGACAATAGGGCGTACTGCGACTGCAACCGGCTCAGACATACTCGATGTTTCCAAAGCATCCTTTACACTCAGCGATGCTCTTAAAATCGATCCCTCTCAAATGAAAACAGCTATGGGGATTCTGGTTCAGGCGGGTAAAGAGGGGAACTTCGAATTTAAGGATATGGCCAAAAATCTTCCTGTTCTTGGTGCCCAGTTCCAGGCCTTGAAAATGGGAGGGAATGAGGCTGCAGCAACAATGGGGGCTGCACTACAGATAGCCCGTAAGGGGGCATCAACCTCTGATGAAGCCGCCAACAACATGAATAACTTTATGGCGAAAATCCTTTCGCCTGAAACGCTGAAGAAGGCTCAAAAGAACTTTGGCGTTGATATGTACAAAATCGTTACTTCCGCACAAAAGAAAGGACAGAACCCGTTTGAAGCGGCAATGAAGTCTGTCATCAAAATGACCAAAAATGGCGATCAGAAATTACTGGGTGAGCTTTTTGGTGATATGCAGGTGCAGAACTTTGTCCGGCCAATGATCCAGAACTGGGAAGAATACCGACGGATTAAGGAAACCTCTCTTGGTGCTGGTGGTGCTGTTGTTGATCGCGATTTTGCGAATATCACCAAAGATAATGCGGAGCGTTTAAAGCAGCTCCGCATTCAGGCCAGTAATGCCGCACTGAGTTTTGGCCAGGCACTACAACCAGCATTAAACGCGGCGCTTGGTGTCCTGGTGCCATTGCTTACTAAAGTCAGTGAGTTTGTCGCAAATAACCCCAATCTGGTATCGCAGATTGTATTGACGGCCGGGGCGTTACTGACAATGAGAACCGCGGTTATTGCCTGTCGTGTGGCGATGCTGGCGCTGTCTGTAGCAACAAAAATGACTCCTTTTGGCTGGATACAGCTGGCTATATCAGCTCTCGTTGCGGCCGGGGTTTTGCTCTATCAGAACTGGGACAAGATCAAGGCCTGTGCGGTAAAGGTGTGGCCAACAATCAGGGAATATGGCGTTAAGGCTCTTGAAGGACTGAAATTTGTATTCATGAATTTTACGCCTGTTGGCTGGCTGGTACAGGCCTTCAAAGCGGGGGCTGACATACTTAACACCATCAACTGGCGCGACTCAGGGGCTAAAATTATTGAAACCCTGATCACCGGTATTAAATCGAAAGCCAATGCTCTGGTTGATGAGGTGAAGGGTATTTTTGCGACCGTTCGTGAGTACCTGCCATTTTCTGACGCAAAGCGCGGGCCATTCTCTCAACTGACTAAATCCGGTGGCGCAATAATGGCCACGCTGGCCTCTGGAGTTAACGGGAGTAACAGCCTCCAGACTGCAATTTCAGGTAAGTTCGGGCAGACCCGCTTTTCTCCTCATGGAATATCAGTTGCAGGAGGCCTGTCATCTCGCTCGGGAGCCTCCGGGGGCGCCGTCATACCGCCTGGTGGGATTACATACGCACCAGTGATTAATCTTCCCCCTGGTTCACCAAAGGAAACAGAAGCGGCTGTACAGAGGGCGCTGGACGCGGGTTACTCAGATTTTGAGAAGAAAATGAGCGCCCACCTTTTTCAGAGTCGGAGGTTAAGCTTTGGATAA
>SALM_125_2
ATGGCCAGCAATAAGAACTTTCAGCTGGCTTTTGAAATAGGCGGCAAAGTTGCCGCCTCTCTCCCAAAGAGTTTTAACGTTGCTCATCAGGCAGTGGCGAAACTTAACTCTGAGTTAACCGATCTCAGAAAAGACCAGGGCGAGGTTCAAAAGCTTCAGGCGATGAAAGCCAGGGTTGGGCAGACGGCGCTTGAATACCATAAAGCGGCCGCTCGCGTGGAAGAGCTGCAGCGGCAGATAAGTAATACCGAGAACCCAACCCGGGCGATGATCCGGGAGTTTGAAAGGGCAAAAACTCAGTCATCAAATTTACGCACATCGTTACGTTCACAGCGTGACGAACTCGCTTCGCTGAAAAACGCCTACGGTGGGGCTGATACATCAGCTAAGGGGCTGACAGCTCGTGAAAAAGAGCTGAAACTCAGCATTGATCGCAATCGTGAAGCTCAGTCTCGCAGCGTAGAGCAGGTAATCCGCTATAAAACAGCACTGGCTCAGGCCAGGACTAATATTCTGGATGCAAAACGGGCTCAGGATGAACTCAACCGTTCGCTGGAGAAACGCCGCGAGCTGAAAATGGAACAGCTCGGAGAAGCCAAAGGCCAGTTAGTCAGATCCGGTGTACAGACTACAGCTGTAGCTGCCGGGGTATTTGCTGCGGCCAATAACACGGCTAATTTTAACCGTGAGAACAAAATGATCGGCCTGACAGCAGATATGAAGCCAGCTGAGGTTCAGGCTATGGGCCAGGCGATGCTTGTCACCGGGGCTGCGACAAACCAGTTTGCGTCTGATATTCAGGCGGCTCAGGGCTTCCTGGTTGCAGCTGGTCAGGATTACAAAGAAGCTCAGGCTAACCTTCTGACAATAGGGCGTACTGCGACTGCAACCGGCTCAGACATACTCGATGTTTCCAAAGCATCCTTTACACTCAGCGATGCTCTTAAAATCGATCCCTCTCAAATGAAAACAGCTATGGGGATTCTGGTTCAGGCGGGTAAAGAGGGGAACTTCGAATTTAAGGATATGGCCAAAAATCTTCCTGTTCTTGGCGCCCAGTTCCAGGCCTTGAAAATGGGAGGGAATGAGGCTGCAGCAACAATGGGGGCTGCACTACAGATAGCCCGTAAGGGGGCATCAACCTCTGATGAAGCCGCCAACAACATGAATAACTTTATGGCGAAAATCCTTTCGCCTGAAACGCTGAAGAAGGCTCAAAAGAACTTTGGCGTTGATATGTACAAAATCGTTACTTCCGCACAAAAGAAAGGACAGAACCCGTTTGAAGCGGCAATGAAGTCTGTCATCAAAATGACCAAAAATGGCGATCAGAAATTACTGGGTGAGCTTTTTGGTGATATGCAGGTGCAGAACTTTGTCCGGCCAATGATCCAGAACTGGGAAGAATACCGACGGATTAAGGAAACCTCTCTTGGTGCTGGTGGTGCTGTTGTTGATCGCGATTTTGCGAATATCACCAAAGATAATGCGGAGCGTTTAAAGCAGCTCCGCATTCAGGCCAGTAATGCCGCACTGAGTTTTGGCCAGGCACTACAACCAGCATTAAACGCGGCGCTTGGTGTCCTGGTGCCATTGCTTACTAAAGTCAGTGAGTTTGTCGCAAATAACCCCAATCTGGTATCGCAGATTGTATTGACGGCCGGGGCGTTACTGGCAATGAGAACCGCGGTTATTGCCTGTCGTGTGGCGATGCTGGCGCTGTCTGTAGCAACAAAAATGACTCCTTTTGGCTGGATACAGCTGGCTATATCAGCTCTCGTTGCGGCCGGGGTTTTGCTCTATCAGAACTGGGACAAGATCAAGGCCTGTGCGGTAAAGGTGTGGCCAACAATCAGGGAATATGGCGTTAAGGCTCTTGAAGGACTGAAATTTGTATTCATGAATTTTACGCCTGTTGGCTGGCTGGTACAGGCCTTCAAAACGGGGGCTGACATACTTAACACCATCAACTGGAGCGACTCCGGGGCTAAAATTATTGAAACCCTGATCACCGGTATTAAATCGAAAGCCAATGCTCTGGTTGATGAGGTGAAGGGTGTTTTTGCGACCGTTCGTGAGTACCTGCCATTTTCTGACGCAAAGCGCGGGCCATTCTCTCAACTGACTAAATCCGGTGGCGCAATAATGGCCACGCTGGCCTCTGGAGTTAACGGGAGTAACAGCCTCCAGACTGCAATTTCAGGTAAGTTCGGGCAGACCCGCTTTTCTCCTCATGGAATATCAGTTGCAGGAGGCCTGTCATCTCGCTCGGGAGCCTCCGGGGGCGCCGTCATACCGCCTGGTGGGATTACATACGCACCAGTGATTAATCTTCCCCCTGGTTCACCAAAGGAAACAGAAGCGGCTGTACAGAGGGCGCTGGACGCGGGTTACTCAGATTTTGAGAAGAAAATGAGCGCCCACCTTTTTCAGAGTCGGAGGTTAAGCTTTGGATAA
>SALM_126_1
ATGGAAATTATTGAATTAAGTAAAGAGTATCGTTTTGAAGATTATGAACCAACGTCAAAAATAGTTCTTAACCTGGACGAGTTGAAGGGGGCGGATATTTTAGAAGTGACTGACGTATTACAGGCTCAGGGGCATGTTTCTGCTTCAGCTGCATTAGATAATAAAGTCCAGGCTGCGTTAGCTGCTCGCTGTCTGGATCGTCCGGTTGAGTATATTAACGGCTTGCCAGCGCGTGACTTCGTGAAAATCTGCCAGAGGGTACAAAGTTTTTTGCTGGCGTAG
>SALM_126_2
ATGGAAACCGTTAAATTAAGTAAAGAATATCGTTTTGAAGACTTTGAGCCGGTGACTGAACTCAACCTTGATTTAGACAACCTAAAAGGCAGTGATATTTTAGAGGTATCGGACTTACTGCAATCTCAAGGGCATGTTTCAGTTCAAACATCACTTGATAATAAAGTCCATGCAGCCTTGGCTGCTCGCTGTATTGGTCGTCCAATAGAGTATCTGAATGGATTACCAGCGAAAGACTTTGTTAAAGTTTGTCAAAAGGTACAGAATTTTTTGCTCTCGTAG
>SALM_127_1
TTGAGTAATCAAATTCCAGAACGTTTAATTAACTTCACCGTTTATGGTGAAGGTAGCCGTATTATTGGCATAGCTGATGCTAAATTACCGTCCATTGAAATGATGACAGAGACAGTTTCAGGTGCCGGAATTGCAGGTGAAATTGAAACCGGGACGCTCGGACACTTCAAATCAATGAGTGTTTCGCTGAAATGGCGAACATTAACAGCTGATGGTACAAACCTGTTTCTTTCTTCATCGCATCAGGTGGATTTCAGGGGGAGTCAGCAGGTCTACGATGCGGGAACCGGTAAATATAAAACCGTACCAATCCGCGCTTCAATGAAGCTGAATCCTAAGAAATTAGATCTTGGTTCGTTACAGGTATCAAAAGCGACTGATACTGAAAATGAATTTGAGGTTCTGTATCTCAAATTATTTATTAACGGAAAGGAAGTTCTTGAAATAGATAAGTTGAACTATATCTGCATCTTTAATGGCGAAGATATCCTTCAGACTGTTCGTGATGATTTAGGGCTCTAA
>SALM_127_2
TTGAGTAATCAAATTCCAGAACGTTTAATTAACTTCACCGTTTATGGTGAAGGTAGCCGTATTATTGGCATAGCTGATGCTAAATTACCGTCCATTGAAATGATGACAGAAACAGTTTCAGGTGCCGGAATTGCAGGTGAAATTGAAACCGGGACGCTCGGACACTTCAAATCAATGAGTGTTTCGCTGAAATGGCGAACATTAACAGCTGATGGTACAAACCTGTTTCTTTCTTCATCGCATCAGGTGGATTTCAGGGGGAGTCAGCAGGTCTACGATGCGGGAACCGGTAAATATAAAACCGTACCAATCCGCGCTTCAATGAAGCTGAATCCTAAGAAATTAGATCTTGGTTCGTTACAGGTATCAAAAGCGACTGATACTGAAAATGAATTTGAGGTTCTGTATCTCAAATTATTTATTAACGGAAAGGAAGTTCTTGAAATAGATAAGTTGAACTATATCTGCATCTTTAATGGCGAAGATATCCTTCAGACTGTTCGTGATGATTTAGGGCTCTAA
>SALM_128_1
ATGGGCTACCGTCACGGTATTTATACATCTGAAATACCTACTTCAATTACACCTCCAGTAAACGTTAGTGCGGGGTTAATTGTTGCGTTTGGTACTTCTCCAGTAAACCAGCTTGATAATCCATCATCTGCGGTTAATAAACCGGTTATTGCATACACCTATGCCGAAGCCGTTTCAAAGATAGGTTTCAGCACTAACTTTGAAAAATATACTTTGAGCGAAGTGATTAAGGTCGCTTTTGGTATCTATGGCGTGGCTCCGGTTGTGTTTATCAATGTACTGGACCCGACAAAACACAAAGCAGACGTTGTCGATGAAGCCGTCAAACTTTCAGGCGGTAAGGCAACGCTGGCTAAGGATGGGGTTCTCTACGACTCTGTTGTTGTAAAAAGTGCTGCGCCCGATGCGGCCGTTCTTGTTGTTGATACCGACTATATTCTTGCTCTTGATGACGATGGGTATACGGTCATTACCGCAATCACTGGTGGGGCTATCAAGGATAAAGATGCAGCGCTAACCGTAAGTTATACACACCTTGATCCTGATGCAGTGACCAAAGATGACATTATCGGCGGTGTTGATCTTAACACTAAGTTAAGTACCGGCCTTGAGCTGCTTGCTGACGTTTACCCGCGCTTTAAACTGGTTCCCGGCCAGGTGATTGCGCCTGGATTTAGTACGGACAGTGAAGTTGGCCAGTTAATGGCGACTAAATCCGCGATGATAAGCGAGCTGTTTAAAGCTGAAGCGTTAACTGACGCCCCAACCGATACGGCGATAATCAGTGATTACTCAGCGGTACCGGAATGGAAGCAGAACAATAACCAGCTCGCCGCGAACCAGACTGTATGTTGGCCGATGGTGAAGCTGGGAGACACCATTTATTACCACTCCACTCATCTGGCAGCTGCAACATGTCTGATGGACAGTAAAAACGGTGATGTTCCTTCACGTTCTCCGTCGAATATCACATTGCAAATGGATGGTGCTGTTCGTAAAGATGGCTCAGAGGTTTGGTTGAATAACAGTCAGGCCAACTATCTGAACGGTCAGGGGATCGTAACCAGCCTTAATTTTGATGGCTGGAAATCCTGGGGAAACCGCACCGCAATTTATCCAAAAAATACAGACCCGAAAGACGCGTTTCGTGTCGGGCGCCGAATGTTTAACTGGACAGGGAATACGCTAATTTTGACACACTGGTCAAAAATAGATGACCCTGCTAACCGACGGCTTATTGAGTCAGTCGTTACCAGCGCTAATATCTGGTTTAACGGTCTTACCGGGAATCAGGACATTGCTGGCGGTAAGGTCGAATTTAATCAGGCTGAAAATCCGACGACGGCGTTGATGGATGGGATCGTTAAATTCCATGTGAAATTTACTCCATACTCTCCGGCGCGAGATATAGAGTTTATTATGGAATATAACCCCGACTATTTATTGAATCTGTTTGGCTCAGCTAATTAA
>SALM_128_2
ATGGGCTACCGTCACGGTATTTATACATCTGAAATACCTACTTCAATTACACCTCCAGTAAACGTTAGTGCGGGGTTAATTGTTGCGTTTGGTACTTCTCCAGTAAACCAGCTTGATAATCCATCATCTGCAGTTAATAAACCGGTTATTGCATACACCTATGCCGAAGCCGTTTCAAAGATAGGTTTCAGCACTAACTTTGAAAAATATACTTTGAGCGAAGTGATTAAGGTCGCTTTTGGTATCTATGGCGTGGCTCCGGTTGTGTTTATCAATGTACTGGACCCGACAAAACACAAAGCAGACGTTGTCGATGAAGCCGTCAAACTTTCAGGCGGTAAGGCAACGCTGGCTAAGGATGGGGTGCTCTACGACTCTGTTGTTGTAAAAAGTGCTGCGCCCGATGCGGCCGTTCTTGTTGTTGATACCGACTATATTCTTGCTCTTGATGACGATGGGTATACGGTCATTACCGCAATCACTGGTGGGGCTATCAAGGATAAAGATGCAGCGCTAACCGTAAGTTATACACACCTTGATCCTGATGCAGTGACCAAAGATGACATTATCGGCGGTGTTGATCTTAACACTAAGTTAAGTACCGGCCTTGAGCTGCTTGCTGACGTTTACCCGCGCTTTAAACTGGTTCCCGGCCAGGTGATTGCGCCTGGATTTAGTACGGACAGTGAAGTTGGCCAGTTAATGGCGACTAAATCCGCGATGATAAGCGAGCTGTTTAAAGCTGAAGCGTTAACTGACGCCCCAACCGATACGGCGATAATCAGTGATTACTCAGCGGTACCGGAATGGAAGCAGAACAATAACCAGCTCGCCGCGAACCAGACTGTATGTTGGCCGATGGTGAAGCTGGGAGACACCATTTATTACCACTCCACTCATCTGGCAGTTGCAACATGTCTGATGGACAGTAAAAACGGTGATGTTCCTTCACGTTCTCCGTCGAATATCACATTGCAAATGGATGGTGCTGTTCGTAAAGATGGCTCAGAGGTTTGGTTGAATAACAGTCAGGCCAACTATCTGAACGGTCAGGGGATCGTAACCAGCCTTAATTTTGATGGCTGGAAATCCTGGGGAAACCGCACCGCAATTTATCCAAAAAATACAGACCCGAAAGACGCGTTTCGTGTCGGGCGCCGAATGTTTAACTGGACAGGGAATACGCTAATTTTGACACACTGGTCAAAAATAGATGACCCTGCTAACCGACGGCTTATTGAGTCAGTCGTTACCAGCGCTAATATCTGGTTTAACGGTCTTACCGGGAATCAGGACATTGCTGGCGGTAAGGTCGAATTTAATCAGGCTGAAAATCCGACGACGGCGTTGATGGATGGGATCGTTAAATTCCATGTGAAATTTACTCCATACTCTCCGGCGCGAGATATAGAGTTTATTATGGAATATAACCCCGACTATTTATTGAATCTGTTTGGCTCAGCTAATTAA
>SALM_129_1
ATGACTACTGAGAAAAAAACCGCGAAAGCGGCGGGCGCGGCTACGCCAAAAAAAGAAAATATCCCGACATTAATTTATATCGGGCCAACAATTCCTCAAATTTCATTGCTGAAGCACAGAATATATCGGAATGGTTTGTCGGTGGAGTGTGAAAAGCTGATAAGCGTTATTCCAGGTGCTAAACAACTCTTTGTTACTACTGCTGATTTTGCTGATGCAGAAAAGCGGCTTAGCGATAAAACCAGTGTTGAAGCTGTGATGTATTCGCGTGTTTTTGCAGCGATGAAGGAGATTAATTAA
>SALM_130_1
TTGAGCAATCTGTTGATTGATGCAATAAAAAGCCGGTTAGAGAAAGAGATTTGCCCTAACCTGTTGATACAGGGGCCTTCAGAGGATGAGAGGGATACAGACGTTAAGTTGTATGTTCCCACTATCTTCAAAGGTTTTTTACCACCAAAATCAGCCCCAGACCCAAATAAACCTCCAGAGTTTCCTCACATTATAATCCGTCCCACAGAAGGGGGAATGCAGCCTGACATGGATACTGTTCGGGTGAAATTCCTGCTGGGTGGTTTTTGTGAAGATCCAACCGGATATGAATGGTTAATGATTGTTCTTGGCCGAATGGCTAAGGATTTTCAGGAAAACCCTGTTCTGGATATGCAGTATGAATTTCAGAACGATATCCACTGGAAGTTGTTCGATGATCAGCCATATCCTTTTTGGGTAATGGAGGCGATTGGTTCCTGGTCAGTAATTAAACCTCAAAATACTCAATTTCAGGACGATCTCTAA
>SALM_130_2
TTGATTAATCTTTTGATAGATGCAATAAAAAATCGGTTGGAACATGAGGTTTTCCATGATTTATTAGTGCAGGGGCCTCCTTATGATGAAACAGACAGCGATATTAAATTGTTTGTTCCAACAATATTTAAAGGGTACTTGCCTCCTAAATCACAACCATCTCCAGATAAACCGCCAGAATTTCCTCATGTGATTATCAGGCCCACGGAAGGAGGAATGCAGCCTGAAACGGATGAAGTTAAGGTTAAGTTTCTTCTAGGTGGTTTTTGTGAGGACCATACTGGATATGAATGGGTAATGGCTCTTCTTGAAAGGATGATGTTTCATTTTCAGGAGAAGCCTTTACTTGAAGAGAAATTTCTCTTTCAGGGCGATATCAGATGGCGAATGTTTGATGATCAACCGTATCCATATTGGATAACGGAAGCAACTGGAACGTGGCTAGTATTAAAGCCTCAGAATATTCAGTCTCAGGAGTTTATCTAA
>SALM_130_3
TTGAGCAATCTGTTGATTGATGCAATAAAAAGTCGGTTAGAGAAAGAGATTTGCCCTAACCTGTTGATACAGGGGCCTTCAGAGGATGAGAGGGATACAGACGTTAAGTTGTATGTTCCCACTATCTTCAAAGGTTTTTTACCACCAAAATCAGCCCCAGACCCAAATAAACCTCCAGAGTTTCCTCACATTATAATCCGTCCCACAGAAGGGGGAATGCAGCCTGACATGGATACTGTTCGGGTGAAATTCCTGCTGGGTGGTTTTTGTGAAGATCCAACCGGATATGAATGGTTAATGATTGTTCTTGGCCGAATGGCTAAGGATTTTCAGGAAAACCCTGTTCTGGATATGCAGTATGAATTTCAGAACGATATCCACTGGAAGTTGTTCGATGATCAGCCATATCCTTTTTGGGTAATGGAGGCGATTGGTTCCTGGTCAGTAATTAAACCTCAAAATACTCAATTTCAGGACGATCTCTAA
>SALM_131_1
ATGAACTCTTTTAAAGAGATAATGGCGCAGGATATTTCTGCGGTATTTATGAATGAGAAAGAGTTTGCTGACATCTACAACATTGACGGCAAGGACATCCTTGCCGTTCTGGATACAGACCTCGTTCACGAACGTAATAAGCGCTCATATGCTGAGTTTGCTGAGGGTGTAAATCAGGGGCAAATAACGCTATTTGCTTCGCGTAATGATTTTGCTCACGTTCCTGTTAAGGACCAATTAATGGTTATTAACGGTCGTAGCTATGTTGTGAATGAGGCCGCAGATAATTCAGGGGTGTTAGAAATAACTCTGACTATCAATACGAACAGAGGTATGCCAATTTGA
>SALM_131_2
ATGAACTCTTTTAAAGAGATAATGGCGCAGGATATTTCTGCGGTATTTATGAATGAGAAAGAGTTTGCTGACATCTACAACATTGACGGCAAGGAAATCCTTGCCGTTCTGGATACAGACCTCGTTCACGAACGTAATAAGCGCTCATATGCTGAGTTTGCTGAGGGTGTAAATCAGGGGCAAATAACGCTATTTGCTTCGCGTAATGATTTTGCTCACGTTCCTGTTAAGGACCAATTAATGGTTATTAACGGTCGTAGCTATGTTGTGAATGAGGCCGCAGATAATTCAGGGGTGTTAGAAATAACTCTGACTATCAATACGAACAGAGGTATGCCAATTTGA
>SALM_132_1
ATGGCCCGTTTAGTTAAAAACATCGATACCCGTCAATACGGCTCGCTTAAAGCGGGCCGTTTGCTTGATGGGGTTTTGCCAGAATCAAAAATTGCTGAGCTAATCGCTTCAGGTCACGCTAAAGCGACTGATGGCGACGAACCCCTCACTGATACCGGAAAAAACGCTGAGAACGCCGCTGAAGCGTTTGAAATGGCATTCAAGCGGGGTTATCGGCATGGTTATGCTGCTGCGGTAAATGATGCTGTTGATGAGGGGCTAATCAGTGCGGAAGAGGCTGGCACTTGTATTTTCAATGTTAGCGAGATCGATACAGATATCGCTAACACGAATATCAATACAGGTGTTTCTGGTGGAGATAACACCAATTCTTCCGATAGCGTTGCAGAGGAAGGCATAAAGCCAGAAAAGGACCAGGCTAAGGCTTCTGCGAAGGAAAAAAAATCAAAGGCGTAA
>SALM_132_2
ATGGCCCGTTTAGTTAAAAACATCGATACCCGTCAATACGGCTCGCTTAAAGCGGGCCGTTTGCTTGATGGGGTTTTGCCAGAATCAAAAATTGCTGAGCTAATCGCTTCAGGTCACGCTAAAGCGACTGATGGCGACGAACCCCTCACTGATACCGGAAAAAACGCTGAGCACGCCGCTGAAGCGTTTGAAATGGCATTCAAGCGGGGTTATCGGCATGGTTATGCTGCTGCGGTAAATGATGCTGTTGATGAGGGGCTAATCAACGCGGAAGAGGCTGGCACTTGTATTTTCAATGTTAGCGAGATCGATACAGATATCGCTAACACGAATATCAATACAGGTGTTTCTGGTGGAGATAACACCAATTCTTCCGATAGCGTTGCAGAGGAAGGCATAAAGCCAGAAAAGAACCAGGCTAAGGCTTCTGCGAAGGAAAAAAAATCAAAGGCGTAA
>SALM_133_1
ATGCCAAATATTGATATTTTTGAACGTCGCACGATGCTGGAGCCGGTCATACAGAACTTTGAACCACGCCGCTTCCTTCTGCGTACATTTTTCCCTGGTATTTCGACCTTCAACACTGAAAAAGTGGATCTCGACTTTGTTCGCGGTGGTCGCACTATGGCGCCATTTGTTGGTAAAGGGTACGGCTCAAAAACGGTTGAGCGCCACGGTTTTGAAACAAAAACGTTACGGCCACCGCTCGTTGCACCTGATTTAGTTACTACTGCAGAGCATCTTCTTAATCGCCAGCCAGGTGAGAATATCTATAACTCTAAATCGCCACAGGAACGCGCCGCTGAGCAATTAGGTAAAGATCTGGTTGAACTGGATGATATGGTCAACCGTCGCGAAGAATGGATGTGTTCTCAGGTTCTTTTCAGCGGTATGGTTGAAATCGTCGGTACTGGTGTAGAAGAAACAGTATATTTCTGGCCGGATAATGATGCTGATAAACCGTATCTTGAACTGACTGGTGATGACCTCTGGACATCGGCTGCATCTGATCCACTGGTCAATGTGCGCAACTGGAAGCGTAAGGTGTCATTAACATCTGGTTTTACCCCGCGCGTTGCAGTCATGGGGGCTAAAGTTGTTGATGCCTTCGTTGCAAACGAAGCTATCAGTAAGTACCTGGATAACCGCCGTAAGGAGTTAGGTAAGATTGAGCCTAAAGATCTGGAAGAGGGCGTTACATTTTACGGTACCATCGAAGGCGTTGATTTCTATGGCTACGATGAACTGGTTTACAACGACGTAAGCGGAAAAACAGAACCGTTGGTACCTGAAGATAAAATTCTTCTCGGTGCGCCGGGACGCGGTGAAATGCTCTATGGGGCGGTTGTACTGGCCGATGAAGCGGAAAAAAGCTTCACGCTGGTGGAATCACCTCGTGTTCCCGATACCTGGGTAAGCCGAAAACCAGAAGGGCGTTTTGTCGCGATGAAGTCCGCGCCGTTGCCTAACCCCGGCGTGGCAGATGCTTATCTGGTTGCTAAGGTGGTGTAA
>SALM_133_2
ATGCCGAATATTGATATTTTTGAACGACGTACGATGCTTGAGCCTGTTATTCAGAATTTCAAGGCTCGTCGTTTTCTTCTTCGTACCTTTTTTCCTGGTGTTCAGACCTTTAATACAAAGAAAGTTGATCTGGATTTTGTTCGCGGTGGCCGTACTATGGCTCCGTTTGTTGGTAAAGGTTTTGGCTCAAAAACCGTTGAGCGACGCGGCTTTGTAACGAGAACTCTGGAGCCACCACTTGTTGCACCTGATTTGGTAACAACAGCCGAGCTGCTTTTAAACAGGCTTCCGGGTGAGAATATTTACAACGCAAAATCGCCAGCAGAACGAGCCGCCGAGCAATTAGGTAAAGATTTGCTTGAGCTTGATGAAATGGTTAACCGCCGTGAAGAATGGATGTGTGCACAAGTCTTGTTTACGGGGCAGGTTGATATTGTTGGTGAAGGAGTGGATGACACAGTTTATTTTTGGCCTGAAGAGGAAGGAGATAAACCATATCTTGAACTGACAGGTGATGATTTATGGAGTGCAGCAAAATCAGATCCGTTAGTCAATGTTCGCAACTGGAAACGTCGGGTATCACTAACTTCAGGTTTTACACCTCGTGTTGCCGTAATGGGCGCAAAAGTTGTTGATGCCTTCGTTAAAAATGAAGCAGTAACTAAATATCTTGATAATCGCCGAAAAGAGCTTGGGTATATTGAGCCTAAAGAGTTAGAAGAAGGCGTAACTCATTATGGCAATCTTGAAGGTGTCGATTTTTATGGTTACGACGAACTTATTCGCAATGATAAAACAGGAAAACCTGAACCATTAGTACCGGAAGATAAGATCCTCTTTGGCTCTCCTGGTCGAGGAACGATGCTGTATGGTGCTGTAGAGCTTGTAGATGACGCCGAAAAGACTCTAACGATTGTTGAGTCACCACGAGTTCCAGACACTTGGGTAACTCGTAAGCCGGCTGGCCGTTATGTTGCCATGAAGTCATCTCCACTGCCTAATCCTGGTGTGGCTGATGCCTATCTGGTGGCTAAGGTGGTTTAA
>SALM_133_3
ATGCCAAATATTGATATTTTTGAACGTCGCACGATGCTGGAGCCGGTCATACAGAACTTTGAACCACGCCGCTTCCTTCTGCGTACATTTTTCCCTGGTATTTCGACCTTCAACACTGAAAAAGTGGATCTCGACTTTGTTCGCGGTGGTCGCACTATGGCGCCATTTGTTGGTAAAGGGTACGGCTCAAAAACGGTTGAGCGCCACGGTTTTGAAACAAAAACGTTACGGCCACCGCTCGTTGCACCTGATTTAGTTACTACTGCAGAGCATCTTCTTAATCGCCTGCCAGGTGAGAATATCTATAACTCTAAATCGCCACAGGAACGCGCCGCTGAGCAATTAGGTAAAGATCTGGTTGAACTGGATGATATGGTCAACCGTCGCGAAGAATGGATGTGTTCTCAGGTTCTTTTCAGCGGTATGGTTGAAATCGTCGGTACTGGTGTAGAAGAAACAGTATATTTCTGGCCGGATAATGATGCTGATAAACCGTATCTTGAACTGACTGGTGATGACCTCTGGACATCGGCTGCATCTGATCCACTGGTCAATGTGCGCAACTGGAAGCGTAAGGTGTCATTAACATCTGGTTTTACCCCGCGCGTTGCAGTCATGGGGGCTAAAGTTGTTGATGCCTTCGTTGCAAACGAAGCTATCAGTAAGTACCTGGATAACCGCCGTAAGGAGTTAGGTAAGATTGAGCCTAAAGATCTGGAAGAGGGCGTTACATTTTACGGTACCATCGAAGGCGTTGATTTCTATGGCTACGATGAACTGGTTTACAACGACGTAAGCGGAAAAACAGAACCGTTGGTACCTGAAGATAAAATTCTTCTCGGTGCGCCGGGACGCGGTGAAATGCTCTATGGGGCGGTTGTACTGGCCGATGAAGCGGAAAAAAGCTTCACGCTGGTGGAATCACCTCGTGTTCCCGATACCTGGGTAAGCCGAAAACCAGAAGGGCGTTTTGTCGCGATGAAGTCCGCGCCGTTGCCTAACCCCGGCGTGGCGGATGCTTATCTGGTTGCTAAGGTGGTGTAA
>SALM_134_1
ATGCAGGAAACTTTTACTCATGAACCAGACAACCTGGTTATATCTGGCGCCATGCCAGCTGTACCAGTCAATATCAATGTAGCCAGCGGTGTTATTGAGCGCGGCACGTTGCTTTCCTTCGTCAGTATTGATCCCGCAACCAACGTAGTTACGGTTGCAGCGATTGACCTGACCAGTGCGAATGCGGAAGAAAAATTGCCTTTCTGTATTGCCCAGCATCGTATCGATGCTTCTAAAAAAGCATGTCGTGGAACTGCGTGGGCGACCGGAGTATTCAATAGTCGCAAAGTGATTCTGCCAGCTGGTGTAAAGGTTGCTGATGTATATCTGGCCTGCCGTAAGGTCGGTTTATTCCTCAACGACGCTATGCCTGACCCTGTGGCCTGA
>SALM_134_2
ATGCAGGAAACTTTTACTCATGAACCAGACAACCTGGTTATATCTGGCGCCATGCCAGCTGTACCAGTCAATATCAATGTAGCCAGCGGTGTTATTGAGCGCGGCACGTTGCTTTCCTTCGTCAGTATTGATCCCGCAACCAACGTAGTTACGGTTGCAGCGATTGACCTGACCAGTGCGAATGCGGAAGAAAAATTGCCGTTCTGTATTGCACAGCATCGTATCGATGCTTCTAAAAAAGCATGTCGTGGAACTGCGTGGGCGACCGGAGTATTCAATAGTCGCAAAGTGATTCTGCCAGCTGGTGTAAAGGTTGCTGATGTATATCTGGCCTGCCGTAAGGTCGGTTTATTCCTCAACGATGCTATGCCTAACCCTGTGGCCTGA
>SALM_135_1
ATGTCTAACTGGTGGAATATCAAAAACTCAGCGGGGGAAGATGATACCCCGGCTGAAATGCAACTCTACGGCTATATCGGGGAATGGGATGATATTTCTTCCGCTGAAGTCGTTAAGCAACTGAAGGACATCACGGCTAAAACCATTGTTGTCCGCATCAACAGCTATGGCGGCTCAGTTTTTACCGCGCAAGCGATACTCTCTTCCCTGAAGCGTCACCCGGCTAATGTCACCGTCTATATCGATGGTATAGCTGCATCGGCCGCAACCATCATTGCGATGGCCGGGGATAAAATCATCATACCGGCTAACGCAATGATGATGATCCATAACCCGTGGACGCTTGCCGCTGGTGACTCAGAAGAGCTTCGTAGCATCGCTGAAATGATGGATAAAGTCAGAAATAGCATCCTGGCCGCTTATCGTGAAAAAACGGGGCTTTCTGACGAAAAACTTATTGAGTTGATGGACGCCGAAACCTGGTTCAGTGCCGATGAAGCTGTTGAGCTGGGCTTTGCCGATGAAGTGGAACAGCCAATGCGCCTGGCCGCATCTCTTAACAACGGCGTTTTCTCCCTGAATGGTATGAGCTTTGACGCTTCCCGCTTTGCTCACCTACCTGATTCACTCGCCAAATTAACAGTACCAGATAACAAACAATCTGCGGTGCCGACCGCGCATAACGAGGAGGAGATCGTGGATCTCGAAACCCTGAAAAACAAACATCCTGATTTATATAACCAGGTATTCAATGCAGGTAAAGATGACGGTGTGAAGGCCGAACGTGAGCGAATTAAGCAAATTGAGGATTCAGTTATTCCCGGGCATGACGAATTGGTCAACAAAGCCAAATTCGAAACAGGGGTATCTGCTGAAGCATTGGCTCTGGAAATTATGAACGCGGAGCGCGGCCGTAATGCCGCGTATCTGCAGAACAGAATGGATGATGCCGATCCGCTGAAAAAAGCCGTTGATACCCGGGCACCACAGAATAAGGGTGAGCAAGAGGTTGAAGCAGTGAAAAACAGCATTGGTTCGGCATTTCAAAATCGTAACAAGCGTTGA
>SALM_136_1
ATGAACATTCTGGATAAGGTCATTGCACCGTTTTCACCTCAAAGAGCGCTAAACAGGGCTGTGGCAAGGAAGAAACTGGAAGCCATTAATAATTTAGGTTACGACCGCCACGGTGCAAGTACGCATAAGAAATCAATGCGCGGCTGGTTTAGTCGAGCTGGCTCGCCGGATGACGATATCGTTAAGCCACTGAATATATTGCGGGAACGTTCGCGTGATCTTTTTATGGGTAATCCTCTTGCGACAGGAGCCATAAAAACGATCCGAACCAATGTTGTTGGTTCAGGGCTAAAGCTCAACGCTAACATCGATGCTGAGTTTCTGGGCTTGTCACCGGAAGAAGCGAGATTATGGGAAAAGAATACGGAGCGTGAGTTCCGTCTATGGGCTGATTCAGTGAACTGTGACGCATCAAGAATGTGTACATTTGGTCAGCTTCAATCACTGGTCCAGATATCGGCGTTGTCGTCTGGTGATGTGTTTGCCACGCTTCCTGTAATAAAACGGAAAGGGGTTATCTATGATTTGTGCGTTTACCTCATAGAAGGTGATCGCGTTTGTAATCCCGATACCACTGTTATCCCTGATATGTATGGCGGTATTGAACTAGGTGAATACGGCGATCCGGTTGCTTACTGGATTGCTAAGCACCACCCCGCGAGTACATCCAGCTTTGTCCAGAGGAAGTGGGAACGAATACCGGCTTATGGCAAGAAAACGGGGCGACGTAATGTTCTCCATGTCATGCAGGATTGGGAGCGGCCTGGACAGCGGCGCGGTGTTCCTGTCTTGGCTCCAGTTATTGAAGCGCTGAAGCAGTTGGGTCGCTACACAGATGCGGAACTGGTCGCTGCGGTTGTTTCTGGGTTATTTACTGTATTCGTTAAAACGGAGGCTCCTGAAGGGCCAATAGGTGAGGCTGGTATTCCTCAATATGAGCAGATCGATAATCACGATGAAAATACGATCGAAATGGGGTCTGGATCTGTCATTAGCCTTGGTGATGGGGAGTCAGTAGACACAGCTAATCCTGGGCGACCTAACACTGCATTTGATGGTTTTGTCGTGGCTATTTGCCGCCAGATTGGTGCTGCGCTTGAATTGCCATACGAACTGCTGGTTAAACACTTCACAGCCAGCTATAGCGCTAGTCGTGCAGCTCTTCTGGAAGCCTGGAAGATGTTCAGGATGCGGCGAGAGTGGATGGTGTTGTCGTTCTGCCAGCCCATTTATGAGGAATGGTTATCTGAAGCAGTGGCGAAAGGCCGGGTTATCGCACCCGGCTTTTTTTATGGGCCTGAATATAAGGCGGCCTGGTGTGGCGCTCAGTGGTATGGCCCATCTCAGGGACAGCTCGATCCTCTGAAGGAAGTGAAGGCGGCGAAAATGCGTGTAGAAGAAACGTTCTCTACACGAGAGAAAGAAGCCGCTGAAATGTCCGGTTTGAACTGGGAAGAGGCCGCGCAGATTAGCGGAAGAGAAGAAGCTACGCGACGAGATCTGAAGCTGGCTAGTACGCCTGATGTACCTGAAAAACCTGATGAAGAGGAACTAAATGTCTAA
>SALM_136_2
ATGAACATTCTGGATAAGGTCATTGCACCGTTTTCACCTCAAAGAGCGCTAAACAGGGCTGTGGCAAGGAAGAAACTGGAAGCCATTAATAATTTAGGTTACGACCGCCACGGTGCAAGTACGCATAAGAAATCAATGCGCGGCTGGTTTAGTCGAGCTGGCTCGCCGGATGACGATATCGTTAAGCCACTGAATATATTGCGGGAACGTTCGCGTGATCTTTTTATGGGTAATCCTCTTGCGACAGGAGCCATAAAAACGATCCGAACCAATGTTGTTGGTTCAGGGCTAAAGCTCAACGCTAACATCGATGCTGAGTTTCTGGGCTTGTCACCGGAAGAAGCGAGATTATGGGAAAAGAATACGGAGCGTGAGTTCCGTCTATGGGCTGATTCAGTGAACTGTGACGCATCAAGAATGTGTACATTTGGTCAGCTTCAATCACTGGTCCAGATATCGGCGTTGTCGTCTGGTGATGTGTTTGCCACGCTTCCTGTAATAAAACGGAAAGGGGTTATCTATGATTTGTGCGTTTACCTCATAGAAGGTGATCGCGTTTGTAATCCCGATACCACTGTTATCCCTGATATGTATGGCGGTATTGAACTAGGTGAATACGGCGATCCGGTTGCTTACTGGATTGCTAAGCACCACCCCGCGAGTACATCCAGCTTTGTCCAGAGGAAGTGGGAACGAATACCGGCTTATGGCAAGAAAACGGGGCGACGTAATGTTCTCCATGTCATGCAGGATTGGGAGCGGCCTGGACAGCGGCGCGGTGTTCCTGTCTTGGCTCCAGTTATTGAAGCGCTGAAGCAGTTGGGTCGCTACACAGATGCGGAGCTGGTCGCTGCGGTTGTTTCTGGGTTATTTACTGTATTCGTTAAAACGGAGGCTCCTGAAGGGCCAATAGGTGAGGCTGGTATTCCTCAATATGAGCAGATCGATAATCACGATGAAAATACGATCGAAATGGGGTCTGGATCTGTCATTAGCCTTGGTGATGGGGAGTCAGTAGACACAGCTAATCCTGGGCGACCTAATACTGCATTTGATGGTTTTGTCGTGGCTATTTGCCGCCAGATTGGTGCTGCGCTTGAATTGCCATACGAACTGCTGGTTAAACACTTCACAGCCAGCTATAGCGCTAGTCGTGCAGCTCTTCTGGAAGCCTGGAAGATGTTCAGGATGCGGCGAGAGTGGATGGTGTTGTCGTTCTGCCAGCCCATTTATGAGGAATGGTTATCTGAAGCAGTGGCGAAAGGCCGGGTTATCGCACCCGGCTTTTTTTATGGTCCTGAATATAAGGCGGCCTGGTGTGGCGCTCAGTGGTATGGCCCATCTCAGGGACAGCTCGATCCTCTGAAGGAAGTGAAGGCGGCGAAAATGCGTGTAGAAGAAACGTTCTCTACACGAGAGAAAGAAGCCGCTGAAATGTCCGGTTTGAACTGGGAAGAGGCCGCGCAGATTAGCGGAAGAGAAGAAGCTACGCGACGAGATCTGAAGCTGGCTAGTACGCCTGATGTACCTGAAAAACCTGATGAAGAGGAACTAAATGTCTAA
>SALM_137_1
ATGAGTTATGAGGCCATTTCGCTAACTGAAGCTCAAGAAATGCTGTCGGTCTGGAAAGAGGCATACCGGGCTATCGCAATCGGTGGACAGTCCTATAAGTTGGGAACAAGGCAGTTAAACAGAGCGGATCTTTCAGAAGTGAGAGAGCAGCTTGACTTCTGGCGTAATGAGGTCGAGCGGATGACTGCCGGTACTCGCCGCGGACCGCGTGTTAAACGCGTTGTAGTGAGAGATTTATGA
>SALM_137_2
ATGAACAATGAAGCATTTTCTCTGACTGAAGCCAGAGAGATGTTATCTGTCTGGCGGGAAGCATATCGCGCTATTGCTATTGGCGGTCAGTCATATAAATTTGGTACGCGGCAGTTAACTCGTGCGGATTTATCAGAAGTCAGAAAAGAGATGGATTACTGGCGTAATGAAGTAGAAAGATTATCAGCAGGTATACGCCGAGGCCCACGAATTAAACGAGTGGTGATAAGAGATTTATGA
>SALM_138_1
ATGGGCGAAACAGTATGGAGCACCGCGTTTTTCCGTGCGCTTCGCCCAAAATCACGGCTAACCGTTTCTGAGTGGGCCGATAAATATCGTCATGTGGCGCCGGGAACTTCTCCCGAGCCGGGGCCGTGGCGCACCAGTCGAGTACCTTACCTGCGTGAACCGATGGATGTTATTGGCGATGCTGATACTGAAACGGTAGTCATGCAGTGTAGTTCGCAGATTGGTAAGTCAGAAATGCAGCTCAACGTGATGGGGTATTTTACCGATCAGGAACCCTCACCACAGCTGATGATTTACCCGACAGTTGAAGCAGCTGAAGCCTTTTCGAAAGAGCGTATCGATCCCACCTTTAAGTATTCTCCGGGATTAAAGAATAAGCTCCGTGAAGGGAAAGAAGGTCGTGGCGCGGCTAAAAAGTCCAGCACTACGATCCGTATGAAACACTATGCGGGGGGGTATGTGGCGCTGGTTGGCGCTAACTCGCCAGCTGGTCTTGCTTCCCGTCCAATTCGAATATTGTTAGCTGATGAAATCGACCGTTACGGTGTGACGCAGGAAGGCGATCCATTAAAGCTGGGTATTCAACGAACGACAAACTTCCATAACCGCAAAAAAGTGTTTGTTTCTACTCCTGTGTTAGAGAAAACGAGCAACATTCATAAGTGGTTCAAGCTCTCGGATCAGCGTTATTACCATGTGCCTTGCCCTTGCTGCGGGGCTATGCAGGTACTGAAATGGTCGCAAGTGAAATGGGATAAGAACGACATGGGGGAAGCGTTGCCTGAAACGGCTCGCTACGAATGTCGTGAGTGCGGCGATGTTATCCGTGGACCAGGGAAGCCAGATGTTGACTGGCTGGCTAAAGGGGTCTGGATTCCGGAGCACCCCGAAATAAAAGGTATTGTCGGGTTCCATATCAGCAGTCTTTATTCTCCGTGGGTAGCATTGTCTGAGCTCGTAGCTGAGTTCGCCGAAGCGACAAAAAAACGCGATAAAAACGGCTTAATGGAATTCATCAACCTGAAGTTGGGTGAACCGTGGAAAGAGGACGCGAAAGAAGAAATTGACCATGAGTATCTTCTGCAGCGTCGTGTTCGGTATGAGGATTTTTTACCTGACGGCGTATTGCTTCTGACCGCGGGTGTTGATGTGCAGGATAGTTATCTGGCCGCTGAAGTTGTGGGATGGGGGAAAGGCAAAGAATCCTGGGGGATTGAATACAAAATATTCATGGGGGACCCTGCTCAATCGGCTGTCTGGCAGCAGCTGGATGAGTTTCTTCTCCGGTCGTGGCAATTCCGTGACGGCCAGCGCCTGTCGATAGCCGCTGCATGTGTTGACTCCGGCGGTCACTTCACAACAGAAACTTACCGGTTCACAAAACCCCGCGAATCTCGCCGAATTTACTCAATTAAGGGGCGCGGCGGTGTGGGGCTGCCATTCATTGGCAAACCGAATAATAACAACCGCATTGGTGCAATGCTGTTCAATCTCGGCGTGGATGATGGGAAAGGCACTATTATCGCTCGCATCAAACTTCACGACCCAGGCCCCGGTTATATGCACTTCCCGGTCGATTCAGAGCGAGGGTATGACACTGAATACTTCAAAGGTTTGCTCTCAGAGAAGAAGGTCTTTGAATACAAAAATGGTCAGACAAAAGAGAAATGGGAAAAGATTTACAACCGAAATGAGCCACTCGACTGCCGTAACTATGCGTCTGCGGCGATGGAAATACTAAACCCCAACTTTGACTGGCTTGCCGAGCAGGAACAACGAGGAAACGTCTATGTTCAACAGCAACAGCAAAGCACGCAAAAAAAACGGCGACGAGTCAGAAGTCGCGGAGTTACCGCATAG
>SALM_138_2
ATGGGCGAAACAGTATGGAGCACCGCGTTTTTCCGTGCGCTTCGCCCAAAATCACGGCTAACCGTTTCTGAGTGGGCCGATAAATATCGTCATGTGGCGCCGGGAACTTCTCCCGAGCCGGGGCCGTGGCGCACCAGTCGAGTACCTTACCTGCGTGAACCGATGGATGTTATTGGCGATGCTGATACTGAAACGGTAGTCATGCAGTGTAGTTCGCAGATTGGTAAGTCAGAAATGCAGCTCAACGTGATGGGGTATTTTACCGATCAGGAACCCTCACCACAGCTGATGATTTACCCGACAGTTGAAGCAGCTGAAGCCTTTTCGAAAGAGCGTATCGATCCCACCTTTAAGTATTCTCCGGGATTAAAGAATAAGCTCCGTGAAGGGAAAGAAGGTCGTGGCGCGGCTAAAAAGTCCAGCACTACGATCCGTATGAAACACTATGCGGGGGGGTATGTGGCGCTGGTTGGCGCTAACTCGCCAGCTGGTCTTGCTTCTCGTCCAATTCGAATATTGTTAGCTGATGAAATCGACCGTTACGGTGTGACGCAGGAAGGCGATCCATTAAAGCTGGGTATTCAACGAACGACAAACTTCCATAACCGCAAAAAAGTGTTTGTTTCTACCCCTGTGTTAGAAAAAACGAGCAACATTCATAAGTGGTTCAAGCTCTCGGATCAGCGTTATTACCATGTGCCTTGCCCCTGCTGCGGGGCTATGCAGGTACTGAAATGGTCGCAAGTGAAATGGGATAAGAACGACATGGGGGAAGCGTTGCCTGAAACGGCTCGCTACGAATGTCGTGAGTGCGGCGATGTTATCCGTGGACCAGGGAAGCCAGATGTTGACTGGCTGGCTAAAGGGGTCTGGATTCCGGAGCACCCCGAAATAAAAGGTATTGTCGGGTTCCATATCAGCAGTCTTTATTCTCCGTGGGTAGCATTGTCTGAGCTCGTAGCTGAGTTCGCCGAAGCGACAAAAAACCGCGATAAAAACGGCTTAATGGAATTCATCAACCTGAAGTTGGGTGAACCGTGGAAAGAGGACGCGAAAGAAGAAATTGACCATGAGTATCTTCTGCAGCGTCGTGTTCGGTATGAGGATTTTTTACCTGACGGCGTATTGCTTCTGACCGCGGGTGTTGATGTGCAGGATAGTTATCTGGTCGCTGAAGTTGTGGGATGGGGGAAAGGCAAAGAATCCTGGGGGATTGAATACAAAATATTCATGGGGGACCCTGCTCAATCTGCTGTCTGGCAGCAGCTGGATGAGTTTCTTCTCCGGTCGTGGCAATTCCGTGACGGCCAGCGCCTGTCGATAGCCGCTGCATGTGTTGACTCCGGCGGTCACTTCACAACAGAAACTTACCGGTTCACAAAATCTCGCGAATCTCGTCGAATTTACTCAATTAGAGGGCGCGGCGGTGTGGGGCTGCCATTCATTGGCAAACCGAATAATAACAATCGCATTGGTGCAATGCTGTTCAATCTCGGCGTGGATGATGGGAAAGGCACTATTATCGCTCGCATCAAACTTCACGACCCAGGCCCCGGTTATATGCACTTCCCGGTCGATTCAGAGCGAGGGTATGACACTGAATACTTCAAAGGTTTGCTCTCAGAGAAGAAGGTCTTTGAATACAAAAATGGTCAGACAAAAGAGAAATGGGAAAAGATTTACAACCGAAATGAGCCACTCGACTGCCGTAACTATGCGTCTGCGGCGATGGAAATACTAAACCCCAACTTTGACTGGCTTGCCGAGCAGGAACAACGAGGAAACGTCTATGTTCAACAGCAACAGCAAAGCACGCAAAAAAAACGGCGACGAGTCAGAAGTCGCGGAGTTACCGCATAG
>SALM_138_3
ATGGGCGAAACAGTATGGAGCACCGCTTTTTTCCGTGCGCTTCGCCCTAAATCACGGCTAACTGTTTCCGAATGGGCTGATAAGTATCGTCATGTAGCGCCGGGAACGTCTCCAGAGCCAGGGCCGTGGCGTACAAGCCGAGTGCCATATTTGCGTGAACCAATGGATGTTATTGGTGACGCTGATACAGAAACAGTAGTGATGCAATGTAGCTCGCAAATTGGTAAATCCGAATTACAGCTAAATGTTATGGGTTACTTTGCAGATCAGGAGCCATCTCCTCAGTTGATGATTTATCCAACGGTAGAGGCGGCTGAGGCTTTTTCAAAAGAGCGTATTGATCCGACGTTCAAATATTCCCCTGGTTTGAAACACAAGCTGCATGAAGGGAAAGAGGGGCGCGGTGCAGCCAAAAAGTCCAGCACGACTATACGTATGAAGCATTACGCTGGTGGATATATAGCACTTGTTGGTGCTAATTCCCCAGCAGGTCTTGCATCCAGGCCAATTCGAATACTGTTAGCTGATGAGATTGATCGTTACGGTGTGACGCAGGAGGGCGACCCACTAAAACTAGGTATTCAGCGTACTACCAACTTTCATAATCGTAAGAAAGTTTTTGTTTCTACTCCTGTTTTGGAGGAAACGAGCAAAATCCACAAGTGGTTTAAGCTCTCCGATCAGCGTTACTACCATGTTCCTTGCCCATGTTGTGGCACCATGCAGGTGATGAAATGGTCGCAAGTCAGATGGGATAAGAGCGATTCAGGTGAGGCGTTACCGGAAACGGCCAGATATGAGTGCTGTGAGTGCGGCGGGATTATGCGCGGATCTGGTAAACCAGACGTTGATTGGTTGGCGAAGGGGGTATGGATAGCTGAACATACTGGAGTTAAAGGTATTGTTGGTTTTCATATTAACAGTCTTTACTCCCCGTGGGTTGCATTGTCAGAGCTGGTTGAAGAATTTACGGAAGCAACCAGAAACCGCGATAAAAATGGATTAATGGAGTTTATTAACCTTAAGCTGGGTGAGCCATGGAAAGAGGATGCTAAAGACGATATCGATCCTGAATACTTGTTGCAACGCAGAATAAGGTTTGAAGAGTTTTTACCAGATGATGTTTTATTGTTAAGTGCTGGTGTTGACGTACAGGACACGTATTTAGTTTGTGAATTGGTCGGTTGGGGAAAAGGTAAGGAGTCATGGGGGATAGAATATAAAATATTCCCAGGTGATCCCGCACAAGATGTTGTCTGGAAACAACTTGATGAATACTTACTCCGTAGCTGGTCATTCCGTGACGGTCGAAAATTACAGATTTCTTCCGTTTGTATTGACTCTGGTGGGCATTTTACGACAGAGGTATATCGCTTTACTAAGCCGAGAGAATCAAGGCGAATATACTCTATCAGGGGGCGTGGTGGGGTAGGTTTACCATTTATAGGAAAGCCAAGTAATAATAACCGTGTGGGGGCTATGTTGTTTAATTTGGGGGTTGATGATGGTAAAGGGACCATCATGGCAAGAATTAAACTACATGATCCTGGTCCTGGTTATATGCATTTCCCATTAGATTCTGACAGAGGATATGATACCGAATACTTTAAAGGATTATTATCAGAGAAAAAAATATTTGAATATAAAAATGGGCAGACAAAAGAAAAGTGGGTGAAAGTCTACGAGCGTAACGAGCCTCTTGATTGCCGTAACTATGCAACTGCCGCGATGGAAATTCTGAACCCTAATTTTAACTGGCTTGCCGAACAGGAAATGCGAGGTAATGTGTATGTGCAGAACTCGTCAGGTATACGTAGAAGACGCCGTAGAGTTATAAGTAAAGGCGTAACCATATAG
>SALM_139_1
ATGACTATCGTCAGCAAATCAGAATTTGCCAGGAGAAAGGGTATTTCCCCGGCAATGGTTACGAAACTATGTAACTCCGGGCGTATTCCCGTTCTGAAAAGCGGCAAACTTGATTTTGACAAAGCGAGCGAAGCTTATGAGTCCTCCCGACAAGTAGGGAGGGAAGTATCAGCCTCCAACGGGAAAAAGACTCGTGGATCATCTTCAGAGCAACCCGAACTACCTCCAGATGATGCTGGCTTAGCAGGTGGCTCGACGGCTGTTGCTGCGCAATTCAATAAAGCTAAGACCGCTGAGAAGGTCTATCAGGCGAAATTAAAGAAACTGGAGTTCGAAGAAAAACAGGGTTCGCTCATAGCGAAAGATGTTGTTACCGATGATGCGTTTGTTGCGGCCAACGAGTTACGCAGCCGCTTATTTAGTATTGGCCCCCGCGCTGCCCCGCGCTGCGAGGGAAAACCGGCCAGGGAGATCGAACGCATTATTGAGGATGAAATTAATTTTGCGCTTCAGGCGCTTCAGGACTCCCGATTCATTAAGCAGGAAGAATAA
>SALM_139_2
ATGGCCATCGTCAGTAAGTCAGAGTTTGCCCGCCGGAAAGGTATTTCTCCGGCAATGGTTACGAAGCTCTGTCGTTCCGGTCGCATTCCAGTGCTGAAAAGCGGCAAGCTGGATTTTGATAAAGCCAGTGCGGCTTATGAAGCGAGCCGACAGGTTGGTCGTGAGGTATCTGCTGAAAATGGAAAAAGAGGGCATGGGATATCTTCGGAACAACCAGAGTTACCCGCTGATGATGCCGGATTAGCTGGTGGTACTTCCGGTGTTGCGGTGCAATTCAACAAGGCTAAGACCGCAGAAAAAATTTATCAGGCAAAGCTGAAACGCCTTGAATTTGAAGAAAAGGAAGGCTCTCTCATCGCTAAAGATGCGGTCAGGGATGATGCATTTCTGGCAGCTAATGAATTGCGTAGCCGCTTATTTAGTATTGCTCCAAGAGCAGCTCCCCGTTGTGAAGGCAAAACAGCCAGGGAGATCGAACGCATTATTGAAGACGAGATTAATTTTGCGCTTCAGGCGCTCCAGGAATCCCGATTTATTAAGCAGGAAGAATAA
>SALM_139_3
ATGGCCATCGTCAGTAAGTCAGAATTTGCGAGGCGAAAAGGCATCTCTCCGGCGATGGTCACAAAGTTATGTGCGTCTGGCCGGATACCTGTACTGAAAAGCGGAAAACTGGATTTTGATACAGCCAGTACTGCGTATGAGGCGAGTAAACAGGTTGGCCGGGAAGCCTCAGCCATTAACGGTAAAAAAGGCCACAGATCAACCGAGCCTGAACTACCCGGTGATGATGCTGGATTAGCTGGTGGTTCGACTGCCGTCGCTGCACAGTTCAATAAGGCCAAGACCGCAGAAAAGGTTTATCAGGCGAAATTAAAAAAGCTGGAGTACGAAGAAAAAGAAGGATCGCTTATAGCTAAAGATACCGTTGCTGATGATGCTTTTCTCGCTGCAAACGAGTTGAGAAGTCGGTTGTTTAGTATTGCTCCCCGTGCCGCCCCGCGCTGTGAGGGAAAAACGGCAAGGGAGATTGAACGCATCATTGAGGATGAGATTAATTTTGCGCTTCAGGCGCTTCAGGAATCCCGATTTATTAAGCAGGAAGAATAA
>SALM_140_1
ATGATGCTAAAAATCGAATATTTGCCGCGTGGCAAACTGCTTCGTTACGCTAAAAATTCACGAACTCACTCTGATGAGCAGGTGGATCAAATCGTCAACAGCATCCGGGAGTTTGGATTTACGAACCCGGTGCTGATCGACGAGGACAATGAAATTATTGCGGGGCATGGACGTCTGACTGCTGCTGAAGTTCTGGAGATAGAGAAGATACCTGTCATCAGGCTAACGGGTCTTACACCAAAGCAAAAAAAAGCCTATCGCATTGCTGATAACAAGCTGGCATTAAATGCCGGATGGGATATGCAGCTGCTTGCCGAAGAAGTCAGTGAGCTGGTTGATAGCGATTTTGACATTGAGTTACTCGGATTTAGCGATTCTGAGATTGACGATATGTTAAATGTTGAGCCTCCCCCATCTGAGGAAGATGACGCACCGCCGATCGTTCAGATTAAGTATCTCACCATTGATAAAGACCGTATCCCGGCAACTGATACAGAGATTGCGCTGTTACTGGATGTATACCGCCAGTACCACGATGCGCATGAGACCCATGAAGGGTTTGTGAAATACCTCGCTGACAGGTGCCAGTGA
>SALM_140_2
ATGGCTCTAAAAATCGAATATTTACCAGTCGGTAAGCTGCTCAGATATGCCAAAAATTCACGGACTCATTCAGATGAGCAAGTTGAACAGTTGGTGAACAGTATCCGTGAGTTCGGTTTCACTAATCCTGTGCTGATCGATGAAAAGAATGAACTGATTGCGGGGCATGGGCGGCTTGCAGCAGCCGAAATTCTGGAAATGGATAAAGTTCCGGCGATTCGGTTGAGTAACCTTTCTGAAAAACAGAAGAAGGCGTACAGGATTGCAGATAACAAGCTGGCCTTAAATGCTGGCTGGGATATGCAGCTTCTGGCCGAAGAAGTCAAAGAGTTAATGGATGATGATTTTGATATTGATCTGCTTGGGTTTAATGATGCAGAGCTTGACGAAATGTTAAGCGATGAACAGCCGCAGGAAGAAGACGATAATTCTTCCCCTGTTGTTCAAATTAAGTACCTGGCTATTGATAAAGAACGTATTCCCGCGACGGATATGGAAATTGCATTGTTGCTGGATGTTTATCGTCAGTACCACGACGCGCATGAAACGCATGAGGGATTTGTTCAGTATCTTGCTAATGGTTGCAAGTAA
>SALM_140_3
ATGATGCTAAAAATCGAATATTTGCCGCGTGGCAAACTGCTTCGTTACGCTAAAAATTCACGAACTCACTCTGATGAGCAGGTGGATCAAATCGTCAACAGCATCCGGGAGTTTGGATTTACGAACCCGGTGCTGATCGACGAGGACAATGAAATTATTGCGGGGCATGGACGTCTGACTGCTGCTGAAGTTCTGGAGATAGAGAAGATACCTGTCATCAGGCTAACGGGTCTTACACCAAAGCAAAAAAAAGCCTATCGCATTGCTGATAACAAGCTGGCATTAAATGCCGGATGGGATATGCAGCTGCTTGCCGAAGAAGTCAGTGAGCTGGTTGATAGCGATTTTGACATTGAGTTACTCGGATTTAGCGATTCTGAGATTGACGATATGTTAAATGTTGAGCCTCCCCCATCTGAGGAAGATGACGCACCGCCGATCGTTCAGATTAAGTATCTCACCATTGATAAAGACCGTATCCCGGCAACTGATACAGAGATTGCGCTGTTGCTGGATGTATACCGCCAGTACCACGATGCGCATGAGACCCATGAAGGGTTTGTGAAATACCTCGCTGACAGGTGCCAGTGA
>SALM_141_1
GTGGCTGACAATATTGAAGTTAAGTTGGATTTTGACGCTCAGGTCATTCAGCGCCAGCTCATACGTCTGGAAGAACGTGAAATACCGTTTGCGATGGCACTTACGGCAACCAGAACAGCTAAGGCGGCGCAGATGGCACTGAAGGATGAAATCGGCCGTGTGTTCGACAACCCGACGCCGTGGATTTTGAACTCAACATATATTCTGGCCGCTAAAAAAAACAATCCCAAAGCTGTTGTTTATGCTCGGGAGTGGGGCGGTACACCTGCGCCAACTACGCTAACGCCGCAGATTGAAGGGGGAGAGCGCCAATATAAGCGCTCTGAAGGTGCATTGAGGGCTGGTGGTTATCTGCCGAACGGCTGGCAGGTTGCCCCTGGCCCCGGCGCAAAGCGGGATAAATACGGGAATATTAACCGGGGGCAATTGCAGCAAGTGCTGTCCGGTCTGCGTGTGCAGCGCGATGTGCATCAGAACCGCCGTCAGGGCAAGCCTACGGAGTTCTTTGTTATTCGTCCTGGTACGAGTAACCCGCTACAGCCTGGCGTGTGGCAGCGCGTTGGGCGGCGTCCTACGCTGATCCTTACATTCATTCAACGACCTAACTATTCGCAACGGCTTGACTGGCATGGTGTTGCTCTGCGGGCTGGTGAAGCGGCCTTCACTGATGAGATTGCAAAGGCTATTGATGAGTTACTTGCTAAGAAGTTCGACTAA
>SALM_141_2
GTGGCTGACAATATTGAAGTTAAGTTGGATTTTGACGCTCAGGTCATTCAGCGCCAGCTCATACGTCTGGAAGAACGTGAAATACCGTTTGCGATGGCACTTACGGCAACCAGAACAGCTAAGGCGGCGCAGATGGCACTGAAGGATGAAATCGGCCGTGTGTTCGACAACCCGACGCCGTGGATTTTGAACTCAACATATATTCTGGCCGCTAAAAAAAACAATCCCAAAGCTGTTGTTTATGCTCGGGAGTGGGGCGGTACACCTGCGCCAACTACGCTAACGCCGCAGATTGAAGGGGGAGAGCGCCAATATAAGCGCTCTGAAGGTGCATTGAGGGCTGGTGGTTATCTGCCGAACGGCTGGCAGGTTGCCCCTGGCCCCGGCGCAAAGCGGGATAAATACGGGAATATTAACCGGGGGCAATTGCAGCAAGTGCTGTCCGGTCTGCGTGTGCAGCGCGATGTGCATCAGAACCGCCGTCAGGGTAAGCCTACGGAGTTCTTTGTTATTCGTCCTGGTACGAGTAACCCGCTACAGCCTGGCGTGTGGCAGCGCGTTGGGCGGCGTCCTACGCTGATCCTTACATTCATTCAACGACCTAACTATTCGCAACGGCTTGACTGGCATGGTGTTGCTCTGCGGGCTGGTGAAGCGGCCTTCACTGATGAGATTGCAAAGGCTATTGATGAGTTACTTGCTAAGAAGTTCGACTAA
>SALM_142_1
ATGAAATACTCACAGCAAGAAAAACTACAGATCATGATGCTCAGTGATATTCACCGAGCATTAGAAATTGAAAACTCATTTGATCCTGACCTCATTGACGAAGCAGTCAGCACGGATAACTACTGGGCTTTATCCTGGGAATACCCAAGCCTTCAAGATGAAGACGAGGAGACCCCTTGGGAGGTCAAACTATTCGTTGATACCTATGATATGTATGACATTCTCCAATACACATACGAACGTTTCAGTGCGGAAGATAAAGCAGAGGTTGCAGAATCTATTCGTAATTTCGATGAGAAATTCTCACTCACATTCCCTGGGTTTGACGGTAACAACGAGTCAAAGTTTCTTTTGATTGGTAGTTTATTGAAACGGATGGGACGGTTTAGCGGCAAAGACGATCTCACTCGGAACTCTCACATGCCCTCTGTTGCAATTTACCAACGTATGCTTGAAGTTTTCCTTCCAGCTCGAGCTAAAAATTGGATTCACAATGTGGGCATAACTAAACAAGATTTTATCGATACACTCAACGCGAGAGTGCATCCAGAAAATCGTTAA
>SALM_142_2
ATGAAATACTCACAGCAAGAAAAACTACAGATCATGATGCTCAGTGATATTCACCGAGCATTAGAAATTGAAAACTCATTTGATCCTGACCTCATTGACGAAGCAGTCAGCACGGATAACTACTGGGCTTTATCCTGGGAATACCCAAGCCTTCAAGATGAAAACGAGGAGACCCCTTGGGAGGTCCAACTATTCGTTGATGCCTATGATATGTATGACATTCTCCAATACACATACGAACATTTCAGTGCGGAAGATAAAGCAGAGGTTGCCGAAACTATTCGTAATTTCGATGAAAAATTCTCACTCACATTCCCTGGGTTTGACGGTAACAACGAATCAAAGTTTCTTTTGATTGGTAGTTTATTGAAACGGATGGGACGGTTTAGCGGCAAAGACGCTCTCACTCGGAACTCTCACATGCCCTCTGTTGCAATTTACCAACGTATGCTTGAAGTTTTCCTTCCAGCTCGAGCTAAAAATTGGATTCACAATGTGGGCATAACTAAACAAGATTTTATCGATACACTCAACGCGAGAGTACACCCAGAAAATCGTTAA
>SALM_143_1
ATGCGTAAATTTCTTTTAATAGCCTTGTGCTGCTTTCCTGCTGTAACCTTTGCAAAATTCATTAATCCAATGGATTTCGATGGATCTGAAGCACAAAAAAATGAAGTCATTGAATATATTAAGGCTCAAGTGCATAAGGATTACTGCGAGAGCCAAATAGACATGTGCCAGGACACTACATTACGAATGATGGAGCGTGAAAACCTGGAGGCATTTAAGAGAGCCACTCAAGCAAAAGATAAAAAGATAATGAATCAGGTTATTAAAGATTATTGTCTGTCAGGCGTGGATATGTGCAATTATGCAACTATCGATATGATGTATAAAGAAAACCTGAAGGCATCCAAACAAAACCTTGAGTGGTGA
>SALM_143_2
ATGCGTAAATTTCTTTTAATAGCCTTGTGCTGCTTTCCTGCTGTAACCTTTGCAAAATTCATTAATCCAATGGATTTCGATGGATCTGAAGCACAAAAAAATGAAGTCATTGAATACATTAAGGCTCAAGTGCATAAGGATTACTGCGAGAGCCAAATAGACATGTGCCAGGACACTACATTACGAATGATGGAGCGTGAAAACCTGGAGGCATTTAAGAGAGCCACTCAAGCAAAAGATAAAAAGATAATGAATCAGGTGATTAAAGATTATTGTCTGTCAGGCGTGGATATGTGCAATTATGCAACTATCGATATGATGTATAAAGAAAACCTGAAGGCATCCAAACAAAACCTTGAGTGGTGA
>SALM_144_1
ATGAACACAGATCTGAAGCAAAACTTAATCGCTCTCCTGGAAGAGCAATTCATCAGCTCCGATGACAAAGTTGTTTTCGATTATGTGATGCAGAAAAAAATCAAGTCTCAGGGATACCACCTGCAACGCAATTTCAGCATCAGCATTAGCGGTGGTCGTAAAGGCTTTATTGATTGCCTGGTTACATCACCAGACGGGCAGCAGTGCGCCATTGAGGTCGATAAAAAGTCTCCCCGCAACCGCTCGCTGATGAAGTTGGCTCAGCTTCCAGAGGGAATGTCAGGCTTTGTCCTGCTCAGAGATGGTAAGCACCCTCTTCGATATAGCGAGAACGGAATTGACGTTATTCGTGCGACGAAATTTAAGTGA
>SALM_144_2
ATGAACACAGATCTGAAGCAAAACTTAATCGCTCTCCTGGAAGAGCAATTCATCCGCTCCGATGACAAAGTTGTTTTCGATTATGTGATGCAGAAAAAAATCAAGTCTCAGGGATACCACCTGCAACGCAATTTCAGCATCAGCATTAGCGGTGGTCGTAAAGGCTTTATTGATTGCCTGGTTACATCACCAGACGGGCAGCAGTGCGCCATTGAGGTCGATAAAAAGTCTCCCCGCAACCGCTCGCTGATGAAGTTGGCTCAGCTTCCAGAGGGAATGTCAGGCTTTGTCCTGCTCAGAGATGGTAAGCACCCTCTTCGATATAGCGAGAACGGAATTGACGTTATTCGTGCGACGAAATTTAAGTGA
>SALM_145_1
ATGCCAATCAGAACACTACAGGAAATGCCTGAAATTTACGGGCAAGCAGATAAGGACTGGATTATTCAGCAGTTAGAAAGACTAACACCAGCTGTACGGCAGAAAGCGGTTCTGCGTTATGCCGCTGTCTACCAGGAAGCCTTCGATGCCGAGCCTGTTTCATACCGAAAGGAGAACCGGGCAAGGCATGAGGCAAACACAAGGCTTCGCCTGTTTGTGAGAAATCAGGGCAGAGCCTTACAGGGGTATACCGCCGAACCTCCCCTGGCAGGATCGCAATCGCGATCCTGA
>SALM_145_2
ATGCCAATCAGAACACTACAGGAAATGCCTGAAATTTACGGGCAAGCAGATAAGGACTGGATTATTCAGCAGTTAGAAAGACTAACACCAGCTGTACGGCAGAAAGCGGTTCTGCGTTATGCCGCTGTCTACCAGGAAGCCTTCGATGCCGAGCCTGTTTCATACCGAAAGGAGAACCGGGCAAGGCATGAGGCAAACACAAGGCTTCGCCTGTTTGTGAGAAATCAGGGCAGAGCCTTACAGGGATATACAACTCAGCCGCCCCTGGCTGGAACGCAATCGCGCTCCTGA
>SALM_146_1
ATGTGGAACCCGGAAGAAAATGACAATATTGAAGACGCGGCGATCTCCGCCAGAAGTCTTAATGAACTACTGGATCTAATGTACATCAGCTTTAAAAAAATGAACCATCTCCAGACTGAGAGACTCCTGGGTCTTGCTCTCAATATCTCATCAGATATTTCTTTCTGGATAGATGAAGAGGAGAAGCGCCGTGAAAAACAACACAATTGA
>SALM_146_2
ATGTGGAACCCGGAAGAAAATGACAATATTGAAGACGCGGCGATCTCCGCCAGAAGTCTTAATGAACTACTGGATCTAATGTACATCAGCTTTAAAAAAATGAACCATCTCCAGACTGAGAGGCTCCTGGGTCTTGCTCTCAATATCTCATCAGATATTTCTGTCTGGATAGACGAAGAGGAGAAGCGCCGTGAAAAACAACACAATTGA
>SALM_147_1
ATGATTTTACAACAAAACATTGTACACAGGGATGTGTCAATTCCATTGCCAGCGTTGAATATCGAATTATTTATCTCACCAGATTTCACCGGGCACGTGGTTCTTTATATCGAAAAAGGTCGTGTGACATGCGATCGCCGGCTGCTCGACGACGAACATATTTGCGCACTGGACACTTTTATCGAAATGGCTCGCGAAATGGAGCTACGCCTTGAGGAGATATCAAATGTTGGATAA
>SALM_147_2
ATGATTTTACAACAAAACATTGTACACAGGGATATGTCAATTCCATTGCCAGCGTTGAATATCGAATTATTTATCTCACCAGATTTCACCGGGCGCGTGGTTCTTTATATCGAAAACGGGCGTGTTATATGCGATCGGCAACTTCTGGATGATGAACACGTTTGTTCTCTGGACTCTTTTATCGAAATAGCTCGTGAAGCAGGAATCCGTTTTGAGGAGATATCAAATGTTGGATAA
>SALM_148_1
ATGAACACGGTAACGATCAACAACAAACAACTTCCGGCAGTCGAATATCACGGTCAGCGCGTTGTGACGCTGGCGATGATTGATGAAGTCCACCAGCGACCGGAAGGCACCGCGCGTGCCGCATTCAACCGCAATCGTGAGCATTTCATCAACGGTGTGGATTATGCCGAATTAGGTGCGGACGTAATACGTACGGACCTCCCGGAAGGAACGTTCTCTAAATTTGCACCATCAGGGATTGTACTTTTCGAGTCAGGCTACCTGATGTTAACGAAGCCATTCAATGACGATCTGGCCTGGCAGGTTCAGCGAGAGCTGATCAATAGCTACTTCCGCACTCGCGCGCCGCTGACGGAAATCGAAATGATCGCAGCAATGGCCGCCGACGCCGTTCGCCAGCAGAAACGCCTGAATCAAGTCGAAGTACGGATCGAGTCAGTAACCGAAGCCGTCGAGAACATCAAACGCGGAAATATGCGCGCCGGATATGTCGGCTATCGCCAGGTGGTCGCCAAAAGCGGAATGACTGACGCGAAGTGTCGGAATCTGGTTAACGCTTACCGCATCCCCACCGATACGCATGAATTTATGACGCCTGACGGCCTTTTGTCCCGCCGGACTATCGTTGAACTTGAGCCGTTCATGGAAGCCTTTCATCAGATGATGTCAGAAGCTGAACCACGCGGCACACGCTGGTATCACCCGAAGATGGGGCTGTTTCAGGCTATCGGCTGGGAGGGCAAAGCATGA
>SALM_148_2
ATGAACACGGTAACGATCAACAACAAACAACTTCCGGCAGTCGAATATCACGGTCAGCGCGTTGTGACGCTGGCGATGATTGATGAAGTCCACCAGCGACCGGAAGGCACCGCTCGTGCCGCATTCAACCGCAATCGTGAGCATTTCATCAACGGTGTGGATTATGCCGAATTAGGTGCGGACGTAATACGTACGGACCTCCCGGAAGGAACGTTCTCTAAATTTGCACCATCAGGGATTGTACTTTTCGAGTCAGGCTACCTGATGTTAACGAAGCCATTCAATGACGATCTGGCCTGGCAGGTTCAGCGAGAGCTGATCAATAGCTACTTCCGCACTCGCGCGCCGCTGACGGAAATCGAAATGATCGCAGCAATGGCCGCCGACGCCGTTCGCCAGCAGAAACGCCTGAATCAAGTCGAAGTACGGATCGAGACAGTAACCGAAGCCGTCGAGAACATCAAACGCGGAAATATGCGCGCCGGATATGTCGGCTATCGCCAGGTGGTCGCCAAAAGCGGAATGACTGACGCGAAGTGTCGGAATCTGGTTAACGCTTACCGCATCCCCACCGATACGCATGAATTTATGACACCTGACGGCCTTTTGTCCCGCCGGGCTATCGTTGAACTTGAGCCGTTCATGGAAGCCTTTCATCAGATGATGTCAGAAGCTGAACCACGCGGTACACGCTGGTATCACCCGAAGATGGGGCTGTTTCAGGCTATCGGCTGGGAGGGCAAAGCATGA
>SALM_149_1
ATGATCATCCAGTCAAAACTCATTCGCGCCGCTCTGGTATGTGCCGCTAAAAACGACGTTCGCTATTACCTGAACGGTCTTCACATTACCCCGAAGCATATTGAGGCCACCAATGGTCATGTAGCACTGCGGATGGAGCATGGCATACGAACGAAGAAAAACATCATCGTTCAGTTCGAAGGACCTGTTCCGGCGAAAGCCGAAACTACCGAACTGGTATTCAACAAAGAAGCGTTTGCTATTCACCGGGACGCATTCAATCTCCGCATTTCAATCACGGGTATCAAACTGGTTGACGGACTTTTTCCTGATATGAAGCGAGTGATCCCGAAAAAAGTGGATTTCAGCATCAATCCGGTTATCCAGGCGAAATATCTCAGTTATCCGGAGAAGATGTTTGGTCGCGAGCGGAAATTTATTCCCGTGCAACTGCAGCCGTCCGGCGAACATGGCGCGGTACGTTTTCAGTTCGATCCGGTTATTAACACGACTTACGGCAATCCTGAATTCGTTGTGATGCGCTGCCGTGATGATACCTTCAAAATTGCCGGGGAGTATCAGGGATGA
>SALM_149_2
ATGATCATCCAGTCAAAACTCATTCGCGCCGCTCTGGTGTGCGCTGCTAAAAACGATGTCCGTTATTACCTGAATGGAATTCACATCAACCCGAAGTATATCGAGGCGACCAACGGTCATGTAGCACTACGTATGGAGCATGGCATACGAACGAAGAAAAACATCATCGTTCAGTTCGAAGGACCTGTTCCGGCGAAAGCCGAAACTACCGAACTGGTATTCAACAAAGAAGCGTTTGCCATTCACCGGGACGCATTCGAACGCCGAATTTCAATCACGGGTATCAAACTGGTTGATGGACTTTTTCCTGATATGGAGCGAGTGATCCCGAAAAAAGTGGATTTCAGCATCAATCCGGTTATCCAGGCTGAATACCTCAGCTATCCGGAAAAGATGTTTGGTCGCGAGCGGAAGTTTATTCCCGTTCAGTTGCGCCCTTCAGGTGAGCATGGAGCGGTTCGTATTCAGTTCGATCCGGTAATTAATTCAACATACGGTAACCCTGAATTCGTTGTGATGCCGTGCCGTGATGATGCGTTCAAAATTGTCGAGGAGCATCTGGGATGA
>SALM_150_1
ATGAAAAACGGCCTGCACTACGCCTACCCCAATCCGAGCAGTACGACTCCCGGGGGAATGACTTACCGACAATACCTGGCTTCCTGTCTTGCTCCGGTAATGCTCACGAATTTTCTCAGCAATGATGCCTGGCAGGATTACGACGACCTCGCCAGCACCCTGATGATGGCGGTCGATGCCATCATCGAAGCCGAACAGGAAAGCGCAAAATGA
>SALM_150_2
ATGAACAAAGGCCAGCAATCAGCCTATCCATGCCCGCGCATCGATACTCCCCGTGGCATGACTTACCGCCAGCACCTCGTTGTACAGATAGCGCCGGTAATGCTCACGAATTTTTTTAGCAATGATGCATGGCAGGATTACGACGACCTCGCCAAAACACTGGTGATGGCTGTAGATGCCATCATCGAAGCTGAGAGGGAGACAGCGGAATGA
>SALM_151_1
ATGGGGCACGGGATAGACCAACGTATATTTCACCAGCTATCATCATTCTCTAACTTTCTCGATACAGAATATGTTAGCCTTGTAGAGATATGGATTTGGTATATCTCTGATTATAAAGTAAAGTTATTCGCATTTTCTTATGTTGAAATTTTATTTGAATTATTACCTGCTCCTTCTCTACGCTTTTATGACAAGGAGGAGTACCGGTGA
>SALM_151_2
ATGGATCACGGGATAGACCAACGTATATTTCACCAGCTATCATCATTCTCTAACTTTCTCGATACAGAATATGTTAGCCTTGTAGAGATATGGATTTGGTATATCTCTGATTATAAAGTAAAGTTATTCGCATTTTCTTATGTTGAAATTTTATTTGAATTATTACCTGCTCCTTCTCTACGCTTTTATGACAAGGAGGAGTACCGGTGA
>SALM_152_1
ATGAAAAGACAAGAGCTTATAGAGTTAATTGAAAAAATTCAGCGTAGCGAAGGCACTGAAGAAGAAGCTGATGATGATATTGACTTACTTTGTAGAAGTGTTGCAGATCCTCAGGCTGTTAATTATATCTTTCAAGAGGATCTTAGTGCTGAAGAAATAGCTGATAGGATAATGAATTACAAACCTATCCAGTTATAA
>SALM_153_1
ATGAACATTGATTTCTCAGTAAAAAAAGGGGAAATCGTGTTCAACGAATTCTCCTTGAAAAAGGATATACCTCTTGGCGAACAGTTAGATGAGCTTAGAGAAGATATGCTTCAGGTTGAATTTCCTGACGGTTATGTTCTTGATGTTGGGTGGAGACCATCCTTTGATGTAAACGGCAAATTTTATATTTATTTAATAAAAGACTTTGATTGGGAAGAGCCTGTTTATAGTGGTGATGCTGAAGATATCGATTCATTAGAATTGAAAGTTAATCAGGCTATAAATAAGCTCTGA
>SALM_154_1
ATGCGATTAATTGATAATGACCAGCTCGAGTCATTATATAAACAGGCAGCGCAATCAGATCGCCTGCGTGCTCACCTTTTGTTGCATCGTTCTCATCAGGAGAAGGTACAACGACTGCTTATTGCTTTGGTCAAGGGGAGCTATGTAGATCCTCACTACCATGAACTACCTCATCAGTGGGAAATGTTTATCGTCATGGCAGGGCAGCTTCAGGTCTGCTTGCATGGAAAAGATGGAAAGGTCATTAAGCAATTTGTTGTCGGAGACGATACCGGAATAAGTGTAGTGGAGTTTTCTCCAGGGGACATACATAGCGTTTTATGCATGTCTCAACGGGCACTTATGTTGGAAGTGAAAGAGGGACCTTTTGACCCATCTTTTGCTAAAGCGTTTATTTAA
>SALM_154_2
ATGCGATTAATTGATAAAGACCAGCTCGAGTCATTATATGAACAAGCAGAGCAATCAGAGCGCTTGCGTGCTCACCTTTTGATGCATCGTTCTCATCAGGAGAAGGTACAACGATTGCTTATTGCTTTGGTCAAGGGGAGCTATGTAGAGCCTCACTATCATGAACTTCCTCATCAGTGGGAAATGTTTATCGTCATAGCAGGGCAGCTTCAGGTATGCTTGCATGGAGAAGATGGAAAGGTCATTAAGCAATTTGTTGCCGGAGACGGTACCGGAATAAGTGTAGTAGAGTTTTCTCCTGGGGACATACATAGCGTTGTATGCATGTCTCAACGGGCACTTATGTTGGAAGTTAAAGAGGGACCTTTTGACCCATCTTTTGCTAAATCGTTTATTTAA
>SALM_155_1
ATGAAACTTGCTTTAATCATAGATGATTATCTGCCAGATAGTACCCGTGTTGGCGCAAAAATGTTTCATGAGTTGGCCCAAGAGTTTATTCAGCGTGGACATGATGTTACGGTAATTTATCCTGATACTAATCTGCAAGAACAAGTGTTGTTTGAATCGTTTCAAGGGGTTAAAACGTGGCGTTTCAAAAGCGGATCTCTCAAGGATGTGAGCAAAATTCAGAGAGCTATCAATGAGACGCTTTTGTCGTATCGGGCATGGAAATCTATCAAAAACCGGGTAAAAAAAGAAACTTTTGATGGCGTGGTTTATTACTCGCCTTCCATATTTTGGGGATATCTGGTTAAGAAAATTAAAAGCCGTTGCCAATGCCCGGCTTATCTTATTTTAAGGGACATGTTCCCTCAATGGGTGATTGATGCAGGAATGCTAAAGGCGGGTTCCCCAATTGAGCTTTATTTTCGTTTCTTCGAAAGATTATCCTATAGTCAGGCAAACTGTATTGGGCTCATGTCTGAAAAAAATCTTGATATTTTTCGGATAACCCACAGAGCTTATCCTTGTGAGGTTTTACGTAACTGGGCATCACTTACGTCGACGATATTGCCTCAGGATTATGTGCCACTGCGTAAGCGTCTTGGCCTTGAGGATAAAGTTATTTTCTTCTATGGCGGAAATATCGGTCATGCTCAGGATATGGCAAATCTGATGCGTCTTACGCGAAGTATGGCAGAACATCCGCAAGCACACTTTCTGTTTATTGGCCAGGGGGACGAAGTCGAATTAATCAACTCTTTAGCTTCTGAGTGGGGACTATCGAATTTTACGTATTTGGCCTCTGTGGATCAGGATGAATTTAAGCTAATACTGTCGGAAGTTGATGTAGGCCTGTTTTCCCTTTCCGCCAGGCACTCTTCCCACAATTTCCCTGGTAAGTTATTAGGCTATATGGTTCAGTCGTTACCTATATTGGGTAGTGTGAATGCCGGAAATGATTTGCTTGATATCGTTAATCAAAATAATGCAGGACTAATACATATTAATGGTGAAGATGATAAACTTTATCATTCCGCACTGTTAATGCTTCGGGATATTAATGTACGACGTAAGCTTGGAATTGGTTCAAATACGTTGTTAAAAGAACAGTTCTCTGTTGAGTCTGCCGCACAGACGATAGAAATGAGGCTGGAGGCATGTCATGCGATTAATTGA
>SALM_155_2
ATGAAACTTGCTCTAATCATAGATGATTACCTACCAGATAGTACCCGTGTTGGCGCAAAAATGTTTCATGAACTGGCCCAAGAATTTATTCAGCGTGGGCATGATGTTACGGTGATTTATCCTGATACTAGTCTGCAAGAAAAAGTTTTGTTTGACTCGTTTCAGGGGGTTAAAACGTGGCGCTTCAAAAGCGGGCCCCTCAAGGATGTGAGCAAAATTCAGAGAGCCATCAATGAGACGCTTTTGTCGTATCGAGCATGGAATGCTATCAAAAACCAGATAAAAGAAGAAACTTTTGATGGCGTGGTTTATTATTCACCTTCCATATTTTGGGGGCATCTGGTTAAGAAAATTAAAACCCGTTGCCAATGCCCGGCTTATCTCATTTTGAGGGACATGTTCCCTCAATGGGTGATTGATGCAGGAATGCTAAAAGCGGGTTCCCCAATTGAGCTTTATTTTCGTTTCTTCGAAAGATCATCCTATCGTCAGGCAAACCGTATTGGGCTCATGTCTGAAAAGAATCTTGATATTTTTCGGATAACTCACAGAGGTTATCCTTGCGAGGTTCTACGTAACTGGGCATCACTTACGCCGACGATATTATCCCAGGATTATGTGCCATTGCGTAAGCGTCTTGGCCTTGAAGATAAAGTTATTTTCTTCTATGGCGGAAATATAGGTCATGCCCAGGATATGGCGAATCTGATGCGTCTTACGCGAAGTATGGCAGAACATCCGCAAGCTCATTTTCTGTTTATTGGTCAGGGGGACGAAGTCGAATTAATCAACTCTTTAGCTTCTGAGTGGGGGCTATCGAATTTTACGTATTTGGCCTCTGTGGATCAGGATGAATTTAAGCTAATTCTGTCGGAAATGGATATAGGCCTGTTTTCACTTTCCGCCAGACACTCTTCCCACAATTTCCCTGGTAAGTTATTAGGCTACATGGTTCAGTCGCTACCTATATTAGGTAGCGTAAATGCCGGAAATGATTTGCTTGATATCGTTAATCAAAATAATGCAGGGCTAATACATATTAATGGTGAAGATGATAAGCTTTATCATTCCGCACTGTTATTGCTTCAAGATATTAATGTACGACGTAAGCTTGGGATGGGCTCGAATACATTATTGAAAGAACAGTTCTCTGTTGAGTCTGCTGCACAGACGATAGAAATGAGGCTGGAGGCATGTAATGCGATTAATTGA
>SALM_156_1
ATGAAAAAATTAAAAATTATGTCTGTGGTTGGTACTCGTCCAGAAATTATTCGTTTATCACGCGTTTTGGCTAAACTTGATGAACATTGCGAGCATATACTTGTTCATACTGGTCAAAACTATGACTATGAATTAAATGAAGTATTCTTTAATGATTTGGGTGTTCGCAAGCCAGATTATTTCTTAAACGCTGCAGGAAAAAATGCAGCTTCGACCATTGGTCAGGTTATCATCAAAGTTGATGAGGTATTAGAATCCGAAAAACCCGAAGCAATGTTAGTGTTGGGTGATACCAACTCCTGTATTTCAGCCATTCCTGCCAAGCGTCGTAAAATACCTATCTTCCATATGGAAGCTGGGAACCGTTGTTTCGATCAGCGCGTACCGGAGGAAACTAATCGACGCATTGTCGACCATACTGCTGACATCAATATGACCTATAGCGATATTGCGCGTGAATATCTGTTGGCTGAAGGGATCGCAGCGGACCGGATCATTAAAACCGGTAGTCCTATGTTTGAGGTGCTTTCTTACTACATGCCCCAAATTGATGGTTCGGATGTTCTTTCACGCCTGAATTTACGTGCTGGTGAATTTTTTGTTGTGAGCGCGCATCGAGAAGAAAATGTCGATTCTCCGAAGCAACTGGTCAAGCTCGCAACGATTCTAAACACCGTTGCTGAAAAATATAAACTTCCGGTTATCGTTTCTACGCATCCGCGGACACGTAATCGTATCAATGAGCAAGGGATTGAATTCCACCCGAATATTAATCTACTGAAGCCGCTGGGCTTCCACGATTACAACCACTTGCAGAAGAATTCGCGTGCAGTACTGTCAGACAGCGGTACTATCACTGAAGAATCATCCATCATGAATTTTCCAGCGGTAAATATTCGGGAAGCACATGAGCGCCCAGAGGGCTTTGAGGAAGCATCTGTCATGCTGGTGGGGCTGGAATGTGAACGTGTACTTCAGGCTCTGGAGATTCTGGCAACGCAGCCTCGTGGAGCGACTCGTCTTTTACGACAAGTTAGTGATTACAGTATGCCAAATGTGTCGGATAAAGTTGTTAGAATCGTTCACTCTTATATAGATTACGTCAAGAGAGTCGTCTGGAAAGAATATTGA
>SALM_156_2
ATGAAAAAATTAAAAATTATGTCTGTGGTTGGGACTCGTCCGGAAATTATTCGGTTATCACGCGTTTTGGCTAAACTTGATGAGCATTGCGAGCATATACTTGTTCATACTGGTCAAAACTACGATTATGAATTAAATGAAGTATTCTTTAACGACCTTGGTGTCCGCAAGCCAGATTATTTTTTAAACGCCGCAGGGAAAAATGCAGCTGCGACCATTGGCCAGGTTATCATTAAAGTTGATGAGGTATTAGAATCCGAAAAGCCTGAAGCAATGTTGGTGCTGGGCGATACAAATTCCTGTATTTCAGCTATCCCTGCCAAGCGTCGTAAGGTGCCTATTTTCCATATGGAAGCTGGGAACCGTTGCTTCGATCAGCGCGTACCTGAGGAAACTAACCGACGCATTGTCGACCATACTGCCGACATCAATATGACCTATAGCGATATTGCACGTGAATATCTATTGGCTGAAGGGATCGCAGCGGACCGGATCATTAAAACCGGTAGTCCTATGTTTGAGGTACTTTCTTACTACATGCCCCAAATCGATGGTTCAGATGTTCTCTCTCGCTTGAATCTACGTGCCGGTGAATTTTTTGTTGTGAGTGCGCATCGAGAAGAAAATGTCGATTCTCCGAAGCAACTCGTCAAGCTTGCAAAGATTCTAAACACTATTGCTGAAAAATATAATCTTCCGGTTATCGTTTCTACACATCCGCGGACGCGTAATCGTATTAATGAGCAAGGGATTGAATTCCACCCAAATATTAATCTACTGAAGCCGTTGGGTTTCCACGATTACAACCACTTGCAGAAGAATTCTCGTGCTGTATTGTCAGACAGCGGTACGATCACAGAAGAATCATCCATCATGAATTTTCCAGCGGTAAACATTCGGGAAGCTCATGAGCGCCCAGAGGGCTTTGAGGAAGCATCTGTCATGATGGTGGGGCTAGAATGCGAACGTGTACTTCAGGCTTTGGAGATTCTGGCAACGCAGCCTCGTGGAGCGACCCGTCTTTTACGACAAGTCAGTGACTACAGTATGCCGAATGTATCGGATAAAGTTGTTAGAATCGTTCACTCTTATATAGATTACGTCAAGAGAGTTGTCTGGAAAGAATATTGA
>SALM_157_1
ATGAAAGTCCTGATTACTGGTGCTGATGGCTTTATTGGACGTAACTTATGCTTGCGTCTTCAGGAAAAAGGGGGCGTTGACCTTATTAAGATTGATCGTGAGTCAAGTGCTATTGAGCTTGAAACAGGCCTGCAAGAAGCCGATTTTATTTATCATCTTGCTGGTATCAATCGGCCTAAAAATATTGAAGAGTTTGCTGAAGGCAACAACAATCTGACGCAACAGATTGTTGATTTTCTGTTGATGAATCAGAAAAAAACTCCAATTATGATTAGTTCTTCTATCCAGGCAGAGCTAGATAATGCGTATGGTCAGAGTAAAGCAGCGGCTGAAAAGCAGATAGAACGTTATGCGGAAAAAAGTGGAGCTGCATTTTTTATCTATCGGTATCCAAATGTTTTCGGAAAGTGGTGTAAACCAAATTATAACTCATTCGTAGCTACTTTTTGCCATAATATTGCTAATGATATCGGCATTACCATCAATGACCCAGCAGCATCGGTCAGCTTGGTTTATATCGATGACGTTTGTACTCATGCATTAAAGCTCCTTACAGGAACGGTTGATAGTGGGTATAAAAAGGTCGAGCCGGTCTATTCAATAACAGTTGGGGAGGTGGCAGAATTAATTTATTGCTTCAAGGAAAGTCGTTCTACTCTTATCACTGAAGCTGTTGGTACTGGATTCACTCGTGCATTGTATTCGACGTGGTTAAGCTATTTGCCTACCGACAAGTTTGTTTATACGGTGCCATCCTATTGTGATAATCGAGGTATCTTTTGTGAGATGTTAAAAACGTCTTCATCGGGGCAGTTTTCCTTTTTCACAGCGCATCCTGGTATCACGCGAGGTGGGCATTATCACCACACCAAAAATGAGAAGTTCCTTGTCATTCGTGGACAGGCTAAATTCAAATTTGAGCATGTTATTACCGGTGAACGTTATGAATTAAATGTTTCATGCGATGAGTTCAAAATCGTTGAAACAGTTCCCGGTTGGACCCATGACGTTACGAACATTGGTAAAGATGAATTAATAGTTATGCTCTGGGCAAACGAAATTTTTAATCGTGATGAGCCAGATACTATTGCGAGAGCTCTGTAA
>SALM_157_2
ATGAAAATCCTGATTACTGGTGCTGATGGTTTTATTGGACGTAACTTGTGCTTGCGTCTTCAGGAAAAGGGGGATGTTGACCTTATTAAGATTGATCGTGATTCAAGTACTATTGAGCTTGAAATAGGCCTGCAAGAAGCCGATTTTATTTATCATCTCGCTGGTATCAATCGACCTAAAAATATTGAAGAGTTTATTGAAGGCAACAGAAATCTGACTCAACAGATTGTTGATTTTCTGTTAGTGAATCAGAAAAAAACTCCTATTATGATTAGTTCCTCTATCCAGGCAGGGCTAGATAATGCGTATGGTCAGAGTAAAGCAGCAGCTGAAAAACAGATTGAACGTTATGCGGCAAAAAGTGGAGCTGCATATTTTATCTACCGATATCCAAATGTTTTCGGAAAATGGTGCAAACCAAACTATAACTCGTTCGTAGCTACTTTTTGTCATAACATTGCCAATGATGTTGACATTACCATCAATGACCCAGCAGCATCGGTAAGTCTGGTTTACATCGATGACGTTTGTACTCATGCGTTAAAGCTTCTTACAGGAACGGTTGATAGCGGATATAAAGACGTTGCTCCGATTTATTCAACAACAGTTGGGGAGGTAGCAGAGTTAATTTATCGCTTCAAAGAAAGTCGTTCTACTCTTATCACTGAAGCTGTTGGCACTGGATTCACTCGTGCATTGTATTCGACGTGGTTAAGCTATTTGCCTACCGACAAGTTTACTTATACAGTGCCATTCAATGGTGATAGCCGTGGTATCTTTTGTGAAATGTTAAAAACACCGTCATCGGGGCAGTTTTCCTTTTTCACAGCACATCCAGGGATCACGCGAGGTGGGCATTATCACCACACTAAAAATGAAAAGTTTCTCGTCATTCGTGGGCAGGCCAGATTCAAATTTGAGCACGTTATTACCGGTGAGCGTTATGAACTAAACGTTTCATGCGATGAATTTAAAATTGTTGAAACAGTTCCTGGTTGGACACATGATATCACGAATATTGGCAATGATGAATTGGTAGTTATGCTCTGGGCAAACGAAATTTTCAATCGTGATGAGCCTGATACTATTGCGAGAGCTCTATAA
>SALM_158_1
ATGTTCAAAAATAAGATACTTCTCATCACAGGTGGCACTGGTTCTTTTGGAAATGCTGTTTTACGACGCTTTTTAGATTCAGATATTGGCGAAATTCGAATCTTTAGTCGTGATGAGAAAAAACAAGATGATATGCGTAAAAAATACGCAAGTGATAAGCTGAAATTTTATATAGGCGACGTTAGGGACTATAGTAGTGTATTGGCAGCGACTCGTGGGGTCGATTTCATTTATCATGCAGCAGCATTAAAGCAAGTACCTTCATGTGAGTTTTATCCAATGGAAGCTGTTAAGACTAACGTTATTGGGACTGATAACGTATTGGAAGCTGCAATTGCAAATAAAGTTTCACGTATTGTTTGTTTAAGTACTGATAAAGCTGTTTATCCAATTAATGCGATGGGTACATCTAAGGCTATGATGGAAAAAGTCATCGTAGCTAAGTCAAGAAACCTACCTAAAGATATTACGATCTGTGCTACGCGATATGGGAATGTAATGGCGTCACGAGGTTCAGTCATCCCTCTCTTTATTAATCAAATCCTTGAAGGACGTCCAATCACCATCACCGATCCGTGCATGACTCGGTTCATGATGACTTTAGATGATGCCGTAGACCTTGTGTTACACGCATTCGAGCATGGCACTAATGGTGATATTTTTGTTCAAAAAGCACCAGCTGCAACAATAGAAACACTAACAAAGTCATTACTTGAAATAACTAAACAACATTCTCACCCAATTAATATTATCGGAACTCGCCATGGTGAGAAACTATTCGAGGTACTATGCAGTCGAGAAGAAATGTTAGTTGCAGAAGACCAAGGTAATTACTATCGTATACCTAGTGATAAACGTGATCTAAATTATGAAAAATTCTTCGATAAAGGGACTAAAGAAATTCAGTCTTTTGAAGACTATAACTCTCATAATACCCGTCGCTTAAATGTTGATGAAATGATAGATCTCCTTCGAAAATTAGACTATATCAATAAAATTGAGGCTGGTGAAAAGGCAGATCCAGATGCGTAA
>SALM_158_2
ATGTTTAAAGATAAAACACTGCTGATTACGGGTGGAACAGGGTCTTTTGGTAATGCTGTATTGAATCGCTTTCTTTCTACAGATATAAAAGAAATCCGCATTTTCTCTCGCGATGAAAAGAAACAAGATGATATGCGGAAAAAATATAATAATCAGAAGTTAAAGTTTTATATCGGTGATGTCAGAGATTATCGTAGCATTTTGAATGCAACTCGTGGTGTTGATTTTATATACCATGCAGCGGCGCTTAAGCAGGTGCCATCATGTGAATTCCATCCAATGGAAGCTGTTAAAACTAATGTGCTCGGCACAGAGAACGTACTCGAAGCTGCTATCGCTAATGAAGTAAAACGAGTTGTTTGCTTAAGTACTGACAAAGCAGTTTATCCTATCAATGCCATGGGAATTTCAAAGGCAATGATGGAGAAAGTGATGGTCGCAAAATCACGTAACGTAAATAGTAATAAAACGGTGATCTGTGGTACACGCTATGGCAACGTGATGGCTTCTCGTGGTTCGGTGATTCCTTTATTTGTTGATCTCATAAAAGCGGGTAGGCCACTGACAATTACCGATCCAAACATGACTCGCTTTATGATGACTCTTGAAGATGCAGTTGATCTTGTACTTTATGCATTTGAACATGGTAATAATGGTGATATCTTCGTACAGAAGGCCCCTGCTGCTACGATTGATACATTAGCAATTGCACTGAAAGAACTCTTGAACGTTGAGCGCCATCCAGTTAATGTTATCGGTACTCGCCATGGCGAGAAGTTATATGAAGCTTTACTTAGTCGCGAAGAGATGATTGCAGCTATTGATATGGGGGATTATTACCGTGTTCCACCAGATCTGCGTGATCTTAATTACGGGAAATATGTAGAACAGGGTGATAGTCGTATCTCGGTTGTTGAAGATTATAACTCCCATAATACACAGCGACTGGATGTAGAAGGAATGAAAACTCTGCTTCTTAAATTACCGTTTATTCGCGCACTGTGTGCAGGTGAAAATTACGATCTGGAAGCCTGA
>SALM_158_3
ATGTTCAAGAATTCTACATTACTAATAACTGGCGGAACGGGTTCTTTCGGTAATGCTGTTTTAAATCGTTTTTTGGGAACCGATATCAAGGAAATTCGCATTTTTTCACGAGATGAAAAAAAACAAGATGACATGAGGAAAAAATACACCAGTGATAAGCTTAAATTTTACATTGGAGATGTTCGTGATTATAACAGCATATTAGCAGCAACAAGAGGAGTTGATTTTATCTATCATGCAGCAGCATTGAAGCAAGTACCATCATGCGAGTTTTACCCGATGGAGGCTGTTAAAACAAATATAATTGGGACGGATAATGTTTTAGAGGCAGCCATTGCTAATAAGGTTTCACGTATAGTTTGCTTAAGTACTGATAAGGCTGTTTACCCCATTAATGCTATGGGCACATCAAAAGCAATGATGGAGAAAGTTATTGTAGCTAAATCCAGAAATGTTCCTGATGGAATGGTTATATGTGCTACGCGTTATGGAAATGTCATGGCCTCACGTGGTTCAGTAATACCGCTTTTTATAAATCAAATTTTAAGCGGCAAACCAATTACCATTACTGACCCCAATATGACGCGTTTTATGATGAGTTTAGATGATGCTGTTGATCTTGTTCTGCATGCTTTTACTCATGGTAGCAATGGAGATATTTTTGTTCAAAAATCACCGGCAGCAACGATTGAAATCTTAATGCAAGCAATCCTTGAGATTATTAAATTACCTAAGCATCCAATAAATATTATTGGTACAAGACATGGGGAAAAACTGTATGAAGTGCTCTGTAGTCGTGAGGAGATGTTAGTCGCCCAGGACCAAGGTAATTATTACCGAATTCCTTGTGATAATCGTGATCTTAATTATGAAAAATATTTTGAGAAAGGTAACAAGGATGTAGAAAAGGTTGAGGATTATAACTCTCATAATACATATCGTTTAAATAAAGATGAGATGATTGCATTATTACGTAAACTTGCTTACATCAATAAAATTGAATCCGGTGATAAGGTTGATCCAGATGCCTAA
>SALM_158_4
ATGTTTAAAGATAAAATACTGCTGATTACGGGTGGAACAGGGTCTTTTGGTAATGCTGTATTGAATCGCTTTCTTTCTACAGATATAAAAGAAATTCGCATTTTCTCTCGTGATGAAAAGAAACAAGATGATATGCGGAAAAAATATAACAACCAGAAGTTAAAGTTTTATATTGGTGATGTCAGAGATTATCGTAGCATTTTGAATGCAACTCGTGGTGTTGATTTTATATACCATGCAGCGGCGCTTAAGCAGGTGCCATCATGTGAGTTCCACCCAATGGAAGCTGTTAAAACTAATGTGCTCGGCACAGAGAATGTACTTGAAGCTGCTATCGCTAATGAAGTAAAACGTGTTGTTTGCTTAAGTACTGACAAAGCGGTTTATCCTATCAATGCCATGGGGATTTCAAAGGCAATGATGGAGAAAGTGATGGTGGCAAAATCACGTAACATAAATAGTAATAAAACGGTGATTTGTGGAACACGCTATGGCAATGTGATGGCTTCTCGTGGTTCGGTGATTCCTTTATTTGTTGATCTCATTAAAGCGGGTAGGCCATTGACAATTACCGATCCAAACATGACTCGATTTATGATGACTCTTGAAGATGCAGTTGATCTTGTAATTTACGCATTTGAGCATGGTAATAATGGTGATATCTTCGTACAGAAGGCCCCTGCTGCTACGATTGATACATTAGCAATTGCACTGAAAGAACTCTTGAACGTTGGGGACCATCCAGTCAATGTCATCGGTACTCGCCATGGCGAGAAATTATATGAAGCATTACTTAGTCGCGAAGAGATGATTGCGGCCATTGATATGGGTAATTATTACTGCGTTCCACCTGATTTGCGTGACCTTAATTATGGAAAATATGTAGAACAGGGTGATAGCCGTATCTCTGCTGTTGATGATTATAACTCCCATAATACACAGCGACTGGATGTAGATGGAATGAAAAATCTGCTTCTTAAACTACCGTTTATTCGCGCATTGTGTGCTGGTGAAAATTACGATCTGGAAGCCTGA
>SALM_159_1
ATGCTTAGGCCGAGAATTATCCCCTGTTTGCTTATCCACGATTCTGGTTTAGTCAAAACAATTAATTTTAAATCCCCTAAGTATGTAGGCGATCCAATTAATGCCGTCAAAATTTTTAATGAGAAAGAAGCTGACGAGTTGATGGTCCTTGATATAGATGCAACATCCAAGGGGCGTGAACCTGATTATGATCTAATTAAAAAACTTGCGGCTGAATGCCGTATGCCTTTGTGTTATGGCGGAGGGGTTACCACGGCTGCTCAGGCAGCTAAAATTATCTCTCTTGGAGTTGAAAAGGTATCAATAAGTACAGCGGCGGTTGAAAATCCGAACCTTGTCCGAGAGTTGGCAGAGACAGTTGGTAAACAAAGCGTTGTTGTTGTTCTGGATGTTATTAAACGAAAAGGCCTTTTTTCAAAGGGATATGAGCTTTCAACGAGGAATAACACTCGTACGCATAAAATCGATCCTATCTCATTTGCTCAAGAAATGGCTGCCTTGGGTGCAGGGGAAATTGTTATCAATTATATAGATAATGATGGTGTCATGAATGGTTATGATATTGGATACTCTTCTACTATAAAATCTCATGTGAACGTTCCTGTTACGTTTCTCGGTGGTGCAGGTAATTATGAGCACCTTACCGAATTAATAGACCAATGCGGCATCGTCGGAGCCGCTGCTGGGAGCCTTTTTGTATTTAAAGGTAAGTATAGAGCGGTCTTGATAAACTATCCAACGCCTAAGCAAAAAGATATGATTTGTAATGTCTTGATGAGAAATTTTTAA
>SALM_159_2
ATGCTTAGGCCAAGAATTATACCCTGTTTGCTTATCCACGATTCTGGTTTAGTCAAAACAATTAATTTTAAGTCCCCTAAGTATGTAGGCGACCCAATTAATGCCGTCAAAATTTTTAATGAAAAAGAAGCTGACGAATTGATGGTCCTTGATATAGATGCAACATCCAAGGGGCGTGAGCCTGATTATGATCTAATTAAAAAACTTGCGGCTGAATGCCGTATGCCTTTGTGTTATGGCGGAGGGGTTACCACTGCTGCCCAGGCAGCTAAAATTATCTCTCTTGGCGTTGAAAAGGTATCAATAAGTACTGCGGCGGTTGAAAATCCGAACCTTGTCCGTGAGTTGGCAGAAGCAGTTGGTAAACAAAGCGTAGTTGTAGTTCTGGATATTATCAAACGAAAAGGTCTTTTTTCAAAGGGATATGAGCTTTCAACGAGGAATAACACTCGTACGCATAAAATCGATCCTATCTCATTTGCTCAAGAAATGGCTGGCTTGGGGGCAGGGGAAATTGTTATCAATTATATAGATAATGATGGTGTCATGAATGGTTATGATATTGGATACTCTTCTACTATAAAATCTCATGTGAACGTTCCTGTTACGTTTCTCGGTGGTGCAGGTAGTTATGAGCACCTTACCGAATTGATTGACCAATGCGGTATCGTCGGAGCAGCAGCTGGGAGTCTTTTTGTATTTAAAGGTAAGTATAGAGCGGTCTTGATAAGCTATCCTACGCCTAAACAAAAAGATATGATTTGTAATGGCTCGATGAAGAATTTTTAA
>SALM_160_1
ATGATTAAAATCATTGACTATGGCATAGGAAACATACAAGCGTTCTTGAATGTATATAAACGGCTTGGTATTAGTGCAGATGTTGCTCGTTCTGTTGATGACATTGAAAGTGCTACTCATTTAGTATTGCCTGGCGTTGGGGCTTTTGATCAGGCCATGTCTCTTTTTAATGACTCAGGTTTGCGTGAGAGCATTGAAAAACGCGTCTTTGAGGAGCAAATACCCATCATTGGTATTTGTGTAGGTATGCAGATGCTAGCGACTTCTAGTGAAGAGGGGGACATGTCTGGTTTAGGTTGGATTCCTGGTCAGGTATGCTCATTCAGTAGCAATATAGCTTCAAAAAGCCTTCCAATGCCACATATGGGATGGAATAATATAATTAAAAGAACAAACACACTATTGCTGAAAGATTTTGAAGAAATGCCTTCCTTTTATTTCTTACATTCATTCTATTACGAATGTGACGATGTAGATGATGTATTGGCAACTGCTGAATATGGCCATAATTTTCATTGTATTATTGGAAGAAATAATATTTTTGGTATTCAGTGCCATCCGGAAAAAAGTCATTCTTCAGGTTACCAACTATTGAAAAATTTTGCAGAGATCTAA
>SALM_160_2
ATGATTAAAATCATTGATTATGGCATAGGAAATATACAAGCGTTCCTGAACGTATATAAACGACTTGGTATTAGTGCGGATGTTGCTCGTTCCGTTGATGACATTGAAAGTGCTACTCATTTAGTATTGCCTGGCGTTGGGGCTTTTGATCAGGCCATGGCGCTTTTTAATGACTCAGGTTTGCGTGAAGGCATTGAAAAACGCGTCTTTGAGGAGCGAATACCCATTATTGGTATTTGTGTAGGCATGCAGATGCTAGCCACCTCAAGTGAAGAGGGAAACATGTCTGGTTTAGGCTGGATTCCTGGTCAGGTTCGCACATTCAGCAGCAATATCGCTTCAAAAAATCTTCCAATGCCACATATGGGATGGAATAGTATAAATAAAAGAACAAATACACTATTGCTGAAAGATTTTGAAGAAACACCTTCCTTTTATTTCTTACATTCATTCTATTACGAATGTGACGATGTAGATGATGTATTGGCAACTGCTGAATATGGTCATAATTTTCATTGCATCGTTGGAAGGAATAATATTTTTGGCATCCAGTGCCATCCAGAAAAAAGTCATTCTTCAGGTTACCAACTATTGAAAAATTTTGCAGAGATCTAA
>SALM_161_1
ATGAAAAAAGATAATTATCAGATTTGTAGACACTGTATTATGGATACAACCGATCCAAATATCAATTTTAATGATAAAGGGGAATGTGATTATTGCACTAATTATGAAAATAATATATTCCCTGCATGGACCAAAGGTTCTTCTTCGGAATATTTTTTATCTGAAATGGCAAATAAAATAAAAGCTGATGCTAAAAATAGTGATTTTGATTGCATTATTGGTTTGTCAGGAGGGCTAGACAGCTCTTATGCTGCATATATTGCGAAAGAAAAAATGGGATTAAGGCCTCTTTTATTCCATGTTGATGCAGGATGGAATACAGATCAAGCTGTAGGTAATATTGAAAAACTTATTGAAGGGCTTGGTTTAGACCTCTATACAGAGGTTGTTAATTGGGAGGAAATGAAAGACTTACAGCTTTCCTTTTTAAAGTCTGGTATTCCTGATCAGGATTTAGTTCAGGATGCATCCTTTTTTTCTGCCTTATATAAATTTGCTCGCCAACATAGAATAAAACATGTCATCACTGGTTCTAATTATTCGACAGAATGTTGTCGTGAGCCAGAGGAATGGGGTGGGTATTTAGGTATCGATACCTTATTATTTAATGATATTCATAAAAAATTTGGTAAGCGGCAGTTAAAATCATTTCCATTAGTTGATATATTGGTATACAAATTGTTTTACCAGAAAATTCTTGGCATGAAAGTGCATCACCCACTGAACTTAGTTCCCTTTAATAAAAAAAATGCAGAAAATGAACTGAAAGAGAAATTTGGTTGGCAGCCCTTCCAGCATAAACATCATGAATCTCGTTTTACTCGTTTCTATGAAGACTATTGGCTACCACGTAGATTCGGCTTCGAGAAAAGAAGAGCGCATTTTTCAAGTTTAATTATGACTGGTCAAATGACCCGGGAAGAAGCATTAGAGAGAATTTCAAAACCTGAAATGGATGAGCATTTTCTTAAACAGGAGTTTGAGTATGTAGCGCATAAACTCGGTATTACTATAGATGAATTACAACAACTTTTTGATATGCCTAAAAAAACCTACAAAGATTATAAAAATAAACGTTGGCTAATAGGGCTTGGTGCAAATGTGCTGCGTACTCTTGGATTAGAAAAAAGGTATTTTAGATGA
>SALM_161_2
ATGAAAAAAGATAATTATCAGATTTGTAGACATTGTATTATGGATACAACCGATCCAAATATCAATTTTAATGATAAAGGGGAATGTGATTATTGCACTAATTATGAAAATAATATATTCCCTGCATGGATCAAAGGTTCTTCTTCGGAATTTTTTTTATCTGAAATGGCAAATAAAATAAAAGCTGATGCTAAAAATAGTGATTTTGATTGCATTATTGGTTTGTCAGGAGGGCTAGACAGCTCTTATGCTGCATATATTGCGAAAGAAAAAATGGGATTAAGGCCTCTTTTATTCCATGTTGATGCAGGATGGAATACAGATCAAGCTGTAGGCAATATTGAAAAACTTATTGAAGGGCTTGGTTTAGACCTCTATACAGAGGTTGTTAATTGGGAGGAAATGAAAGACTTACAGCTTTCCTTTTTAAAGTCTGGTATTCCTGATCAGGATTTAGTTCAGGATGCATCCTTTTTTTCTGCCTTATATAAATTTGCTCGCCAACATAGAATCAAACATGTCATCACTGGTTCTAATTATTCGACAGAATGTTGTCGTGAGCCAGAGGAATGGGGTGGGTATTTAGGTATCGATACCTTATTATTTAATGATATTCATAAAAAATTTGGTAAGCGACAGTTAAAATCATTTCCATTAGTTGATATATTAGTATACAAATTGTTTTACCAGAAAATTCTTGGCATGAAAGTGCATCACCCACTGAACTTAGTTCCCTTTAATAAAAAAAATGCAGAAAATGAACTGAAAGAGAAATTTGGTTGGCAACCCTTCCAGCATAAACATCATGAATCTCGTTTTACTCGTTTCTATGAAGACTATTGGCTACCACGTAGATTCGGCTTCGAGAAAAGAAGAGCGCATTTTTCAAGTTTAATTATGACTGGTCAAATGACCCGGGAAGAAGCATTAGAGAGAATTTCAAAACCTGAAATGGATGAGCATTTTCTTAAACAGGAGTTTGAGTATGTAGCGCATAAACTCGGTATTACTGTAGATGAATTACAACAACTTTTTGATATGCCTAAAAAAACCTACAAAGATTATAAAAATAAACGTTGGCTAATAGGGCTTGGGGCAAATGTGCTGCGTACTCTTGGATTAGAAAAAAGGTATTTTAGATGA
>SALM_162_1
ATGAAGCTATCAATGACGGAATTATTAAATTGCTATTTACTAGCAACTAAAAACGAAATTGCTATCGATGAATCTTTATCGAAAGCGATTTCAAAAAAGATACCACCACTGCCAAGAACTAGCAAATGGGCTGGTGAAAAATGGAGTTCATTGAGTTTATTATTTATTTATGTTGCACTTATAGTAGTTTTCATTTTTGGTGGTTTTTTTATTTATATTTTTTTGTTTTTAATAAAGTTCTATCTATGCAAATTGAAGTTTTTGATTTCTAAACCTATCATTCTTAATAATGATGATAGAATTTATTATTTCGCATTTTCCGAATTAGGAACAAAACAAGTTTGCAATTTCTTTAAAAGGAAAAATAATCGTGAATTTTCGTCTAACAAAATAACTATAGTCAAATTACCATGGTTGGATTTTGTGCCGATTGATAATAATCATGATACAATTAATTTATATGGATTAATTTCTTTTCTTGATGTGATAAAAGCTTTTTTGTTAACTATTTCTAGTTTTATCTGTTTTTTAAAACCTTCCTGTATAAAGTGGATTCTTCACCTGTATACTGCACCTTCATGGTTTTTGGTTGCTTTGGCTATGAATAATGTTGAAGGCAGTTTCGCTAGTAGCGAGCACTATGATCGTTGGGCTGTATTAACGGATATTGTATGTAGGATAAAAAGAAAGCGATATATATTAATTCAACATGGTTCTTTACTAGGTTTAAAAACAAAAAAATTTGAATATTTTAATCTCCCTTATAAATTAAAAGCAGTATCTGAAATTGTAGTTTTTAATAAAGTTGAATTTGATTTATTTTCAGATTATATTCTTTCAAAAAATCAAAATGACGGATTAATAGTCCATTATTTTCAGCAACCATTCTTTGTAACATCTATTGAAAATAAAGGACTATCGGTACTAATTGTTGGTCACTCTTTATGTGAGCGAGAGCAACTGAAAATTGGCGAGCGTCTCTCAGCATTATCTGATGACATCGTTATATATTATAAACAGCACCCTAAAGCAAGAGCTTCCGAAAAAATTAAAATGGCAGCTTGGAATTTTATCACTGATGATAATTATTTTCCTGACGTGGATCTTGTCATTTCATATCCTTCAACTCTAGCATTGCAATATCAAGGTTTAAATAAAACAGTTCTTCTTCATGGATTAGATAATATTAATCAAGATGAAATTAATGAAATAATTAAAACCATTATTAAGTTTAGGAATATATATGAAAAAAGATAA
>SALM_162_2
ATGAAGCTATCAATGACGGAATTATTAAATTGCTATTCACTAGCAACTAAAAACGAAATTGCTATCGATGAATCTTTATCGAAAGGGATTTCAAAAAATATACCACCACTGCCAAGAACTAGCAAATGGGCTGGTGAAAAATGGAGTTCATTGAGTTTATCATTTATTTATGTTGCACTTATAGTAGTTTTCATTTTTGGTGGTTTTTTTATTTATATTTTTTTGTTTTTAACAAAGTTCTATCTATACAAATTGAAGTTTTTGATTTCTAAACCTATTATTCTTAATAATGATGATAGAATTTATTATTTCGCATTTTCCGAATTAGGAACAAAACAAGTTTGCAATTTCTTTAAAAGGAAAAATAATCGTGAATTTTCGTCTAACAAAATAACTATAGTCAAATTACCATGGTTGGATTTTGTGCCGATTAATAATAATCATGATACAATTAATTTATATGGATTTATTTCTTTTCTTGATGTGATAAAAGCTTTTTTGTTAACTATTTCTAGTTTTATATGTTTTTTAAAACCTTCCTGTATAAAGTGGATTCTTCACCTGTATACTGCACCTTCATGGTTTTTGGTTGCTTTGGCTATGAATAATGTTAAAGGCAGTTTCGCTAGTAGCGAGCACTATGATCGTTGGGCTGTATTAACGGATATTGTATGTAAGATAAAAAGAAAGCGATATATATTAATTCAACATGGTTCTTTACTAGGTTTAAAAACAAAAAAATTTGAATATTTTAATCTCCCTTATAAATTAAAAGCAGTATCTGAAATTGTAGTTTTTAATAAAGTTGAATTTGATTTATTTTCAGATTATATTCTTTCAAAAAATCAAAATGACGGATTAATAGTCCATTATTTTCAGCAACCATTCTTCGTAACATCTATTGAAAATAAAGGACTATCGGTACTAATTGTTGGTCACTCTTTATGTGAGCGAGAGCAACTGAAAATTGGCGAGCGTCTCTCAGCATTATCTGATGAAATCGTTGTATATTATAAACAGCACCCTAAAGCAAGAGCTTCCGAAAAAATTAAAATGGCAGCTTGGAATTTTATCACTGATGATAATTATTTTCCTGACGTGGATCTTGTCATTTCATATCCTTCAACTCTAGCATTGCAATATCAAGATTTAAATAAAACAGTTCTTCTTCATGGATTAGATAATATTAGTCAAGATGAAATGAATGAAATAATTAAAACCGTTATTAAGTTTAGGAATATATATGAAAAAAGATAA
>SALM_163_1
GTGATTATAAAGAAGAATAAATTTGTTTATTCGTTACTTAAAGTCTGGTTAATAGTCTCTTCATTATATTATCTTAATGCTATTTTTTCCGGTGTGGATGCATTAAAATATAATGAAGATTTAACGCAAAAGTTCATCAAGTATGCAATTTGTTTTATAATAAGTTTTCTTGTTCTGTTCAATAATAGAAGAGTCAAATATCTGTGGGCTTCGTTATTTTTCATACTCCTTTCAGTATCTTCAGTAATTATTAGTAATGTAGTGACGGTATATGCAACCACGATGCTGATAATTGCTACCATGCTTGGTTTTAGCCAAATTATTGTTTATCTTTCCAATGATATGTCGAAGATTAATATGGTTTTATTATGGACGGGAGTTATTGTAGGCACAATTTCCGTGTTAGAATTGACGGTGTTCTACGATTATATGGTCTCATATTGGACTTCGACTGGTGGAATACGATCAATATCTTCTCTTCTTAATCCTACAAATAGCGGGGCTTATTCAGCAATCATAATATTAATTGCTTTAGCAACTAATATAAGGAATAAATTTAAGAAAACTTTGTTTGTTTTAATGCCAATGATTACTTTAATCAGTAGTGGATCACGCACAGCATGGTTATCATTGGCGCTAACATTATTACTGACGGTTCTCTTAAATGATAAGGCTAGCATGCGATTACGGAAAAAAATATTAGCTATTGCAGGTGTTGGAGCTATTTGTGGTGTGCTATATGCAGTATTTTATATGAGTAGTATCTCTAATATACAATCACAATATCGAGGGCTTGATACATATACCGCGTCAATTCGAGTTGAGAACTTTATGACATATATAAACTCAATTGACCTTGGTATGTTATTTCCTGATTTTCTTGATAAAAATATTAACCTTATATCAGATAATTTTTATCTGGTATTAGTGAATTATTTTGGGATTATTGGGTTTTATATTTTCTTTTTAATCTCAATGTTACTGTTCTATTATAATGCACAAATAAAATATTTTAGTGAAGTTATAGATGAAGATATTGCTATTTGGAGAGTGATATTTATCTATTTTTTGATATCTGGTCTTTCAAACTCATTCATAAGTTCTTTTCCTGTAAACCAACTATTTTTTATATCATGTGGGTATTATGTATATAAATATAAACTAATAAAGAAAAATGCTGGAAAGTAA
>SALM_163_2
GTGATTATAAAGAAGAATAAATTTGTTTATTCGTTACTTAAAGTCTGGTTAATAGTCTCTTCATTATATTATATTAATGCTATTTTTTCCGGTGTGGATGCGTTAAAATATAATGAAGATTTAACGCAAAAGTTCATCAAGTATGCAATTTGTTTTATAATAAGTCTTCTTGTTCTGTTCAATAATAGAAGAGTCAAATATCTGTGGGCTTCGTTATTTTTCATACTCCTTTCAGTAGCTTCAGTAATTATTAGTAATGTAGTGACGGTATATGCAACCACGATGCTGATAATTGCTACCATGCTTGGTTTTAGCCAAATTATTGTTTATCTTTCCAATGATATGTCGAAGATTAATATGGTTTTATTATGGACGGGAGTTATTGTAGGCACAATTTCCGTGTTAGAATTGACGGTGTTCTACGATTATATGGTCTCATATTGGACTTCGACTGGTGGAATACGATCAATATCTTCTCTTCTTAATCCTACAAATAGCGGGGCTTATTCAGCGATCATAATTTTAATTGCTTTAGCGACTAATATAAAGAATAAATTTAAGAAAAGTTTGTTTGTTTTAATGCCAATGATAACTTTAATCAGCAGTGGATCACGCACAGCATGGTTATCCTTGGCGCTAACATTATTACTGACGGTATTTTTAAATGATCAGGCTAGCACACGATTACGGAAAAAAATATTAGCTATTGCAGGTATTGGAGCTATTTGTGGTGTGCTATATGCAGTATTTTATATGAATAGTATCTCTAGTATTCAATCCCAATATCGAGGGCTTGATCCATATACTGCGTCAATTCGAGTTGAAAATTTTATGACATATATAAACTCAATTGACCTTGGTATGTTATTTCCTGATTTTCTTGATAAAAATATTAACCTTATATCAGATAGTTTTTATCTGGTATTAGTGAATTATTTTGGGATTATTGGATTTTATATTTTCTTTTTAATCTCAATGTTACTGTTCTATTATAATGCTCAAATAAAATATTTTAATGAAGTTATAGATGAAAATATTGCTGTTTGGAGAGTGATATTTATCTATTTTTTGATATCTGGTCTTTCAAATTCATTCATAAGTTCTTTTCCTGTAAACCAACTATTTTTTATATCATGTGGGTATTATGTGTATAAATATAAACTAATAAAGAAAAATGCTGGAAAGTAA
>SALM_164_1
ATGCTGAAGTATTACACAAGTGTTGTATTGAGAGGTTTTACACTACTTACTAAATTTATTTTCATAATTTTGTTAGCCCGATTTTTGCAAGCTTCAGATTTGGGATTGTATGGATTAATTAGTGCAGCAGTAGGATACGGCATTTTCGTCGTAGGTTTTGAATTTTATACTTACTCAACTCGAGAAATTATAAATTCTCATAAAGAAACCCTTTTTTTTATCCTAAAGAATCAAGTATTATTTTATTTAATATCTTATACACTTTGTATTCCAGTGTTTATTATTTTGGTTTATTTGAATATCTTACCGCGAGGAAGCGAATATTGGTTTATTGCCCTCTTGTTTTTCGAGCATTTATCACAGGAAATAAATAGAGTATTAATCACAATTGAGAGTCAAACGATTGCAAGTTTTATTCTCTTCGTAAGGCAGGGTTTATGGTGTTGGTTAGCTATCGCTACGATGGTAGTTTATCCAGATTTGAGAAATATAACAGTTGTATTCATTTATTGGTTAATCGGTACAGTGTTCGCTTGTGTGCTCGGAATTCTTTATATTTTAAATAAAAAAACAGGGAATAATACCATAAAATGGGATTGGGCTTGGCTAAAAAAAGGTATCAGATTATCTGCGCCAATGTTAATTGCTGCTCTTGCTCTCAGAGGCTTTTTCACTTTTGATCGATTTGCGATAGAAAAAATATCAGGATTAGAGATTTTAGGCGGTTACACATTATTTGTGAGTATGACGTCAGCAATTCAATCATTTTTAGATACTATTCTAATTTCTTTTTCATTCCCTAAATTAGCAAGATTATATTCGGAACAAAAATATATTGAATTTAAATCTGAGTTAAAAAAATTCGCATTGAAGTTAATTTTATTGCTATCTATACTTAGTATTTGCTGTTTTTTTACAGGATATATTTTACTTAAATGGCTAGATAACCTTAATTATATTAAGTTGTTCCCAGTGTTTATCTTATTAATACTGGCCACTTTTGTATATTGTATAAGTCTTATACCACATATTGCTCTATATGCTATGCGAGAGGATCATTGTATTTTAATGAGTCAATGTATTTCATTTTTAGCTTTCATATCTTTTCTTATTATGAGTATCTATCTAAGTGAGATTTATTGTGTAATCATAGGCATGGTAGTTAGTTTTATTCTACTTTTGCTGTTAAAAACATTGCCATTATATAACATTTTAAACAAGGTTAAATGTTAA
>SALM_164_2
ATGTTGAAGTATTACATAAGTGTTGTATTGAGAGGTTTTACACTACTTACTAAATTTATTTTCATAATTTTGTTAGCCCGATTTTTGCAAGCTTCAGATTTAGGATTGTATGGATTAATTAGTGCGGCAGTAGGATATGGAATTTTCGTTGTGGGTTTTGAATTTTATACTTACTCAACTCGAGAAATTATAAATTCTCATAGAGAAAATCTTTTTTTTATCCTAAAAAATCAAGTATTATTTTATTCTATATCTTATACACTTTGTATTCCAGTATTTATTATTCTGGTTTATTTGAATATCTTACCGCGAGGAAGTGAATATTGGTTTATTGCTCTCTTGTTTTTTGAACATTTATCACAGGAAATAAATCGAGTATTAATAACAATTGAGAGTCAAACGATCGCAAGCTTTATTCTCTTTGTAAGACAAGGTTTATGGTGTTGGCTGGCTATCGCTACGATGGTTGTTTATCCGGATTTGAGAAATATAACAGTTGTATTTATTTATTGGCTAATCGGTACGATTTTCGCTTGTGTGCTCGGAGTTCTTTATATCTTAAATAAAAAAACAGAGAATAATGCTATAAAATGGGATTGGACTTGGCTAAAAAAAGGTATCAGATTATCTGCGCCAATGTTAATTGCTGCTCTTGCTCTTAGAGGTTTTTTCACTTTTGACCGATTTGCGATAGAAAAAATATCAGGATTAGAGATTTTAGGAGGTTACACACTATTTGTGAGTATGACATCAGCAATTCAATCATTTTTAGATACTATTCTAATTTCTTTTTCATTTCCTAAACTAGCAAGATTATATTCGGAACAAAAATATATTGAGTTTAAATCTGAGTTAAAAAACTTTGCATTGAAGTTAATTTCATTACTTTCTATACTAAGTATTTGCTGTTTTTTTACAGGTTATATTCTAGTTAAATGGTTGAATAACTTTAATTATATTACGTTATTCCCTGTGTTTATCTTATTAATACTGGCAACTTTTATATATTGTATAAGTCTCATACCACATATTGCTCTATATGCTATGCGAGAAGATCATTGTATTGTAATAAGTCAGTCTATTTCATTTTTATTTTTTGTGTTTTTTCTTATTATGAGTGTCTATCTAAGTGAGATTTATTTTGTAATTATAGGTATGATAGCTAGTTTCATTCTACTTTTACTATTAAAAACATTGCCATTATATAACATTTTAAACAAGGTTAAATGTTAA
>SALM_165_1
ATGAAAAAAAAAGTGCTTTATGTTACAGGCTCTCGAGCTGAATATGGTATTATGAAAAGACTTTTAAAGAGTCTGAGAGATGATCAGGATATTGAGTTGTCAATAATTGCCACGGGGATGCATTGCGATCCTAAATATGGTTACACATATAAAACTATTGAGCAAGACGGTTTTGCAATTGAAAAATTGATAGATTTGAAATTAGAAAATAGGACAAATGCTGATATCTTGAAATCTATGTCGATATGCCAAGAGGCGTTCGGAGAGTATTTTCAGGAGCACAAATATGATGTTGTTATTATATTGGGTGACCGCTACGAAATATTTTCAGTAGCAGTGGCAGCAGCTATGCATAATCTACCTATTATTCATCTCCATGGTGGTGAAAAAACACTAGGCAATTATGATGAATTTATTCGGCATTCAATTACGAAGATGAGTCGCCTACATTTGGTATCAACAGATGAATATCGAAGGAGGGTTATTCAACTTGGTGAAAAACCTGAGTTCGTATTTAATGTCGGTGCTTTGGGGGCGGAAAATAGCTTTCTGCTTGACTTACCTGATAAAGAAGAGTTAGAGAAGAGATTAGGAAAACTGGACCGGAAGTATTTTGTTATTGTATTTCATCCTGAAACTTTATCAACTCTACCGGTTAATGAACAGTACTTAGAGTTATTAGGGGCTTTAAGCGATTTTAGCCAAGAGTATGATTATATTTTCATTGGATCAAATGCTGATACTGGTTCTGAGAAAATAAAAACAATGACTCTCGATTTTTGTAGAGAATATGGTTGCCGCTATATTGTTTCCATGAGAACAGAAGAATATTTAGCATTAGTTAAATACTCATGTGGACTGATTGGTAATTCCTCATCTGGTCTCATAGAAGTTCCAAGTTTAAAGGTTCCTACAATAAATATAGGTGACCGCCAAAAAGGAAGAGTTCGAGGATATTCAGTAATAGATGCCATCTGTAAAAAAGATAATATAAAATTAGCAATTCTTTCCTCAAGAAAAGAATGTTTTATTAACAGGTTGCAAGATGAAACTAATCCCTACTATAATAAGAACGTAAATGAAAATATAATGAAAATTATAAAAGATTTTTTGAATATAGATCCCGACAACTTGGGATACAAGGATTTTTATGACATATATATATGA
>SALM_165_2
ATGAAAAAAAAACTTCTTTATGTTACTGGCTCTCGAGCTGAATACGGTATTATGAAAAGACTTTTAAAAAGTCTGAATGATGATCCAAATATTGAGCTATCAATCATTGCTACAGGAATGCATTGTGATCCTGAATATGGTTGTACATATAAAACTATTGAACAAGACGGTTTTTCAATTGAAAAACTGGTTGATTTAAAATTAGAGAATAAGACAAATGCTGGTATCTTGAAGTCTATGTCGATATGTCAGGAGGCATTCGGGGAGTATTTTCAGGAGCACAAATATGACGCTGTCATTATATTAGGAGACCGCTACGAAATATTTTCAGTAGCAGTGGCAGCAGCTATGCATAATCTACCTATTATTCATCTCCATGGCGGTGAAAAAACACTCGGCAATTATGATGAATTTATTCGGCATTCTATCACGAAGATGAGTCGCCTACATTTAGTATCAACAGATGAATATCGAAGAAGGGTTATTCAACTTGGGGAAGAACCTGAATTCGTATTTAATGTTGGTGCTCTGGGAGCGGAAAATAGCTTTCTGCTTGATTTGCCTGATAAAGTAGAGTTAGAGAAGAAGTTAGGAAAACTGGACCGGGCGTATTTTGTTGTTGTATTCCATCCTGAAACTTTATCAACTCTTCCGGTCAACGAACAGTACTTAGAGTTATTAGGGGCTTTGAGCGATTTTAGCCAAGAATACGATTATATTTTTATTGGATCAAATGCTGATACTGGTTCTGAGAAAATAAAAGAAATGACTCTTGATTTTTGTAGAGAATATGGTTGCCGCTACATTGTTTCTATGAGAACAGAAGAATATTTAGCATTGGTTAAATGCTCATGTGGACTGATTGGTAATTCCTCATCTGGTCTCATAGAAGTTCCAAGTTTAAAGGTTCCTACAATAAATATAGGCGACCGCCAAAAAGGAAGGGTTCGAGGATATTCAGTAATAGATACCATTTGTAAAAAGGAGAATATAATATCAGCAATTGTTTCCTCAAGAAAAGAATGCTTTATTAACAGGTTGCAATGTGAAACTAATCCTTACTATAATAAAGACGTAAATAAAAATATAACAAAAATTATAAAAACTTTTTTGAATATAGATTGCGATAAATTAGGATACAAAGATTTTTATGATATATATATATGA
>SALM_166_1
ATGTTATTAAAAAAAATTGCTATTATTCCAGCCAGATCTGGTTCTAAAGGGTTACCTAATAAAAATATATTAATGTTATTGGATCGTCCCTTAATTGCTTATACTATTGAAGCGGCTATTAATTCTGATGTGTTTGACAGAGTTATCGTTTCAACTGATTCATTAGAGTATAAAAGCATTGCAGAAAAATATGGCGCAGAAGTAATCATGCGCCCAGAAGCATTATCATCCGATTCAGCAACATCTTTTATGGTAATTGAGGACATATTGAACAAATGTAAGGGGTATCATTACTTTGTTCTTCTACAACCAACATCTCCGTTCCGCAATTATAAGCATATCATAAGTGCAGTCGAACAATTTGAACATGCTGGTAATGCTAAATTTTTAGTTTCTGTTGTTGAAAGCAATAAAAGTTCAGACTTAATTAAACCTATTGATGATTCATTATCATTGAGAAATTTTAATTGCGATTTTAGCACCTATCGTAGGCAAAATAGAAAAGAGTATTACCCAAATGGAGCAATTTTTATTGGCTATATTGCTGATTATTTAAGGCGTAAACATTTCTTTGGAGAAGGAAGTATTGCCTACATTATGAATAAAGAGGATTCTATTGATATAGATGATCAATTAGACTTTGAAATCGCCATTCTCATTCAAAGTAAAAAAAATAAAAAAACAATGCTAGATAATGCTATCATCAAACGCATTTCTGATAAAAAAAATATTTTTAATAACATGGCCCCAATAACATTGATTGGACATTCAATTTTTGATTATTGGGATGTTAATAATTTGTGTGGGTTGAAAGTTAACAATTTAGGGATCGCGGGTATTAATAGCGAAAAGTACTATAGATATATCTTGGAGAAAAAATTAATTACCAATATTGGCGATTATGTAATATTGATTTCAGGTACAAATGATATTGTCAATGATGATTGGAAAGTTGAATATACAATAAAATGGACAAAAAAAACTATTGATAGTATTAAATCTATAAATCCTAACGTAACTATTTTTCTATTAGCTGTGCCTCCAGTTCTAGGGAGAGTTGATAGAAATAATTGTATTATAAATGAATTGAATTTAGTAATGCAGGAATATTTTAGCAAGATAAAGAATGTTATTTGGGTTCCCTTATCTCCATCTTTCTATGATGGGTTCGGTAATCTGAACAAAGAATACACTTATGATGGTCTGCATTTCACAGTGCAAGCATACAAACAGTTAGAAAATGATATTGAGAGTTTTTTAAAATGA
>SALM_166_2
ATGTCATTAAAAAAAATTGCTATTATTCCAGCCAGATCTGGCTCTAAAGGATTACCTAATAAAAATATATTAATGTTATTGGATCGTCCCTTAATTGCTTATACTATTGAAGCGGCTATTAATTCTGATGTGTTTGACAGAGTTGTTGTTTCAACTGATTCATTAGAATATAAAAGTATTGCAGAAAAATATGGTGCAGAAGTAATCATGCGCCCAGAAGCATTATCATCTGACTCAGCAACATCTTTTATGGTAATTGAGGATGTATTGAACAAATGTAAGGGGTATCATTACTTTGTTCTTCTACAACCAACGTCTCCGTTCCGCAATTATAAGCATGTTATGAGTGCAGTTGAACAATTTGAGTACGCTGATAATGCTAAATTTTTAGTTTCTGTTGTTGAAAGCAATAAAAGTTCAGCCTTAATTAAACCAATTGATGATTCATTATCATTGAGAAATTTTAATTGCGATTTTAGCAACTATCGCAGGCAAAATAGAAAAGAGTATTACCCAAATGGAGCAATTTTTATTGGCTATGTTGCTGATTATTTAAGACGAAAACATTTCTTTGGGGAAGGAAGTATTGCCTACATTATGAATAAAGAGGATTCTATTGATATAGATGATCAATTAGACTTTGAAATAGCCATTCTAATTCAAAATAAAAAAAATAAAAAAACAATGCTAGATAATTCTATTATTAAACGTATTTCTGATAAAAAAGATATTTTTAATAATGCTGCACCAATAACACTGATTGGACATTCAATTTTTGATTATTGGGATATTGATAATTTGTGTGGGTTGAAAGTTAACAATTTAGGTATCGCGGGTATTGATAGCGAAAAGTATTATAGATATATCTTGGAGAAAAAATTAATTACCAGTGTTGGTGATTATGTAGTATTGATTTCAGGTACAAATGATATTGTCCTTGAAGGGTGGAAAGCTGAAGATACAATAACATGGACAAAAAAGCTGATAGATGGTATTAAATCCATAAATCCTAATGTGACTATTTTTCTATTAGCTGTACCGCCAGTACTTGGTAGAATTGAGAGAAATAATTGTATTATAAAAGAATTAAATTTATTAATGCAGAACTATTTTAGCAGTCTAGAGTATGTTGTTTGGGTTCCTTTATCTACATCTTTTTATGATGGATTCGGTAATTTGAATAAAGAATATACTTACGATGGTTTGCATTTTACACCGCAAGCATACAAACAGCTAGAAAATGATATTTCGAGTATCTTAAAATGA
>SALM_167_1
ATGTCGAAGGTTTATATTGTAGCTGAAATTGGATGTAATCATAATGGGGACTTTCAATTAGCTCAAGAAATGGTTAAAGAAGCAAAAAAAGCAGGTGTTGATGCTGTAAAATTTCAAACATTTAAAGCAGATAAACTTATTTCAAAATATGCACCCAAAGCTGAATATCAGATTAAAGTTACAGGTAATGAAGAGTCGCAATTAGAAATGACTCGCAAATTAGAGTTACCATACGATGAATTTATAAATCTAGAAGAATATGCAAAACAACTTGGATTAGATGTGTTCTCTACACCATTTGATTTTGATTCAATCGATTTTCTTGCATCAAGAAATCAAAAAGTATGGAAGATACCATCAGGTGAATTATTAAATTTGCCTTACTTAGAAAAAATTGCGCAATTACCTATTGCGGATAAAAAGATTGTATTGTCAACTGGTATGGCAACGATTGAAGAGATTAATTTATCGTTAAAGGTTTTTTCTGATAATGGTATTTCTCCTGAAAACATAACAATATTGCATTGTAATACAGAATATCCAACCCCTTTTGAAGATGTAAATTTAAATACAATTTGTGGATTTAAAAAAATATTTGAACAGTATAATATTGGGTTTTCTGATCATTCGCCTGGCTATTTTGCAGGTATTGCATCAGTGCCCTATGGGATCACGTTTATCGAGAAGCACTTCACTTTAGATAAAAACCTTGAAGGTCCAGATCATAAAGCATCAGTTACTCCAGATGAACTAAAATTATTGTGCGAGGGGATTCGTGCAGTAGAAGTTTCGCTTGGCAGCTATGTTAAACTAGTAACTGACTCAGAACGGAAAAATAAAATAGTAGCTCGCAAATCAATTGTCGCTAAATGTGCAATAAAGAAAGGTGAAATTTTTACAATAGATAATATCACTACAAAACGGCCTGGCAATGGAATTAGCCCAATGCATTGGTATGGGGTCCTGGGGGAGAAGGCTGAGAAAGATTTTGAAGAGGATCAACTAATTGTACACTCATGCTTTAGTGAACAAGAGGTTTGA
>SALM_167_2
ATGTCGAATGTTTATATTGTAGCCGAAATTGGATGTAATCATAATGGAGACTTTCAATTAGCTAAAAAAATGGTTGAAGAAGCAAAAAAAGCTGGGGTTGATGCTGTCAAATTTCAAACATTTAAAGCAGATCAACTTATTTCAAAATATGCACCGAAAGCTGAATATCAGATTAAAGTTACAGGTAACGAGGAGTCACAATTAGAAATGACTCGCAAATTGGAGTTACCATACGATGAATTTATAAAGCTTGAGGAATATGCAAAACAACTTGGATTAGATGTTTTTTCTACACCATTTGATTTTGATTCAATCGATTTTCTTGCATCAAGAAATCAAAAAGTATGGAAGATACCATCAGGTGAATTATTAAATTTGCCGTACTTAGAAAAAATTGCGCAGTTACCCATTGCGGATAAAAAAATTGTATTATCAACCGGTATGGCCACGATTGAAGAGATTAATTTATCTTTAAAAGTTTTTTCTGATAATGGTATTCCTCCTGAAAATATAACAATATTGCATTGCAATACAGAATATCCAACCCCTTTCGAGGACGTAAATTTAAATACAATTTTGGGATTTAAAAAAATATTTGAACAGTATAATATTGGATTTTCTGATCATTCGCCTGGCTATTTTGCGGGTATTGCATCTGTGCCCTACGGGATTACTTTTATCGAGAAACACTTCACTTTAGATAAAAACCTTGAAGGTCCAGATCATAAAGCTTCAGTTACTCCAGATGAACTAAAATTATTGTGCGAGGGGATTCGTGCGATAGAAGTTTCGCTTGGTAGCTATGATAAACTAGTAACTAACTCAGAACGGAAAAATAAAATAGTAGCTCGTAAATCAATTGTCGCTAAATGTGCAATAAAAAAAGGCGAAATTTTTACAATAGACAATATCACTACAAAACGGCCTGGCAATGGAATCAGCCCTATGCATTGGTATGAGGTCTTAGGGGAGAAAGCTGAGAAAGATTTTGAAGAGGATCAACTAATTGTACACTCATATTTTAGTGAACAAGAGATTTGA
>SALM_168_1
ATGAAACAAAAATTAATAATTATTGGCGCAGGTGGTTTTGCTAAGACTGTAATCGATAGTTTGGATCATAAAAAATATGAAATTAAGGGATTTATCGATACATTTAAGACAGGTGAGCATCAGGGTTACCCAATTCTGGGTGAAAACTTAAACATAATATATGAGCCGAATCAATACGTCTATTTTATTGCAATTGGAGATCCTGAGTGCAGAGCTTTATGGATGAATTTATTAGAAGAAAAGCAACTTTCAACTATTAATGTAATTGACAGAACATCAATAATATCAGAGCGTTCTAAGCTTGGCAGTTGTATTTATGTCGGGAAAATGGCCATTATTAATTGTGATTCAGAGCTAGAAGATGGTGTAGTTATAAATACAAGGGCGCTAGTAGAGCATGGTAATTATATATCCTATTGTACAAATGTATCTACCAATGTTGTTCTAAATGGTGATGTATCTGTGGGGACAAAATCGTTTATTGGCAGTTGTACTGTTGTTAATGGGCAACTTAAGATAGGTAATTCATCAATAATTGGTTCCGGATCTGTAGTCATTCGCGATATTCCTGACAATGTTGTAGTGGCAGGATCTCCCACTAAATTTATCAGAGCAAGGTAA
>SALM_168_2
ATGAAACAAAAATTAATAATTATTGGCGCAGGTGGTTTTGCTAAGACTGTAATTGATAGTTTGGATCATAAAAAATATGACATTAAGGGATTCATCGATACATTTAAAACAGGCGAACATCAAGGATACCCAATTTTGGGTGAGAGCTTAGATATTATACGTGAACCTAATCAATACGTCTATTTTATTGCAATTGGAGATCCAGATTACAGAGCTTTATGGATGGATCTATTAGAAGAAAAGCAACTTTCAACTATTAATGTAATTGACAGAACGTCAATAGTATCGGAGCGTTCTAGGCTTGGTACATGTATTTATATCGGGAAAATGGCTATTGTTAATTGTGATTCAGAACTAGAAGATGGTGTAGTTATTAATACGAGAGCGTTAGTTGAACATGGTAATTATATATCCTATTGCACAAATATCTCTACCAACGTTGTTTTAAATGGTGATGTATCTATAGGGATAAAATCGTTTATAGGTAGTTGTACCGTTGTTAATGGGCAACTTAAGATAGGTAATTCATCAATAATCGGTTCTGGATCTGTAGTCATTCGCGATATTCCTGACAGTGTTGTAGTGGCTGGAGCCCCAACTAAGTTTATTAGAACAAGGTGA
>SALM_169_1
ATGAGTGATTTAACAGTTGTTATGTATCATTATGTCAGGCCGATAGCGAAATCAAAATACCCATCAATTAAAGGGCTTGAACTTGACTTGTTTAAAGAGCAGGTCAAATTCATCAAAAAAAACTACAATCCAGTTACTATTGATGAGGTGTATGAAAGCTTTTATAACGGGCATAAGTTGCCTCCACATGCCGCACTTATGACGTTTGATGATGCATACTCTGACCATTTCAAATACGCATATCCTGTTCTGAAAAGTCATGGTATGCAGGGGTGTTTCTATGCACCTGCAAAAACAATAGTTGAGAAAGAAGTTCTCGACGTAAATAAAATACATTTTATTCTTGCGTCATGCGATAATGTTTCTGAACTGTTATCAAATACAAAATTGTTGTTTGATTTATTCAGGGAAGGACATGAAGTAAAAGATTTTGAGGAATATTTTTCTGAGCTCGCAATTGCAAACAGGTTCGATACCAAAGAGGTTATCTTCATAAAGCGTTTGCTTCAGGTGGCGCTACCTGAAGAAATGAGGAAAAACATTTGCAGGGCTCTTTTTAACACCCATGTTGGAGCCACAGAAGAAGAGTTCTGTGACGAACTGTATATGTCTCAAGAGCAGTTATCACAGATGTCGTCAGATGGAATGCACATCGGTAGCCATGGATATAATCACTACTGGTGGAATAAGTTAGATTCCGAAACCCTGAACAACGAGATTGATAAGTCTATTGCATTTCTGAAAGCAATTGGGGCTAACACTGAAAACTTGACGGCATGCTATCCATATGGTTCCTCCAGCCAGGAGGTGACTGATATTCTTCGTGGGAAAGGGTGCAAACTGGCTTTTACAACCGCTGTAGATGTCGCCAAAACCAATATTAATGACCCTCTTTTAATTCCAAGGCTGGACACCAACGATCTACCAAAGGATGCCACAGCCAATACAAATCAATGGTTTAGATAA
>SALM_169_2
ATGAGTAATTTAACTGTTGTAATGTATCATTATGTTAGGCCTATTGAGCGGTCAAGATACCCCGCAATTAAAGGCATTGAGCTTAACGACTTCAAGGAGCAGGTAGGATATATCAAAAAAAACTACAATCCTGTAACTATTGAAGAGGTATATGCCAGCTACTATGAGCAGCATGACCTGCCACCTAATGCAGTCCTTCTGACGTTTGATGATGCCTACCTTGATCATTTCAAATATGCATATCCAATCCTCAAGAAAAACGGAATACAGGGATGCTTTTATACTCCAGCCAAAACAATAGAAGAAAAAGAAATTCTTGATGTAAACAAAATACATTTTATTCTCGCAGCTTGTACAGATATTTCAAAACTACTTGCTGATACAAAATCACTTTTTGAGCTACTCCGCGAAGGATATGATGTAAAAGAATTTCATGAATATTTTGTAGATCTGGCAATTGAAAATAGATTTGATACAAGAGAAGTCATTTTTATAAAACGATTCCTGCAGGTAGCACTACCAGAAGAGCTACGCTGGAAAATTTGCCTTTCACTTTTTAACACTCATGTAAAAGTGTCACAAGAGGCATTCTGCGAAGAGCTATATATGACTAAGGATCAGCTAAGCCACATGGCAGACGATGGCATGCATATTGGCAGCCATGGTTATAATCATTATTGGTGGAACAAGCTCGATAACAGAACCCTAAACGATGAGATAGATAAATCTCTGACATTCCTTAAGTCAATTGGTGCATATAGCGACAACTGGACGGCGTGCTACCCCTACGGCTCATCAAGCCAGAGTGTTACCAACCTGCTACGTGAAAAAGGATGCAAATTGGCATTTACTACTGTAGTTGATGTGGCTAACTCTAAATATGATAATCCGTTACTTATCCCTAGGCTTGACACTAATGATTTACCAAAGGAATCTGAATCCAATACAAATCAATGGTATAGATGA
>SALM_170_1
ATGGCTTTGACAATAGGATGCGCTGGCGAGTTGGGTTTAAAGGTACATGATTTATGCAACTTTTATAATGAGAATTGGCCGCGAAAAATAGCTCTTGGTGAAGAGGATTTTTATAAATGGCAATTTATTAACACTCCATATAACAACGGCTTGGATGAGTGCTGTGTAGCTGTTGATGGTGATGAAATAATCGGAATCATGGGTCTCAATTCTAGATCATTTTATGCCAACAACAGAAAACTGTCCGGTGCCGAGCTAACCACGTGGGTGGTAGCAGAAGAACACAGAAACAAAGGTTCTGGACCGGCTATCATAGATTTTCTTAAAAACAGATTTAATGTCATGACAGGAATGGGGATATCTGCTCAGGCACTTCCGGTTTACCTGCGTAGCGGTTTTAGATATGTGAAAGCAATTCCACGTCATGTCCATGTCATTAACTGGGATAACATTGGTAATTACATTGAATCAACACCACTCGCTGCTAAATACGCAAGAAGCCAGGTTGTATTAAGTAATTATACATCCTCAACAACAGATGAGCATTTACTTGACAGAATCTATAGTGAATTCTCAGAAAAACATTTCTCTTTTTCACGATTTAGTAAGGATGTGAAGTGGAGATATGATGATCACCCATACTTCAATTATCACCATTTTATCGTTAATAGTGACTGTCATGTTGCTGTGAGAATTGACAATGGGATAGATGGGTTCGTTATGGCTCACTGTGTGGATATAGTCGGTAATAAAGAAAGTTACCACGCTGCAATAAGCGCAGCCATAGAATATGCAAAAGAAAATGGAGCTGACGCGATTGACTTCTTTTTCACCAATGCATCTATAAACGCACGTCTTGATGCCATGGGGCTTTTCTCTACGTTAGACCATGAATTCTTCAAGTTCCCGCACCTTTTCCATCCTGTAGAAATTCGAACACCGGCAACGACATCTCTAATCCTATGGTCAAGAGATAATATGGATGATATGCTTGATATGAGTTTGCTACATGTAACTAAACAGGATGCAGACTTTGACAGGCCTACAATTCAGGGAATGAAGAAATGA
>SALM_171_1
TTGCGTATTGGAGGGACTCCATATGGATCAACAGGAACTACCGGGCAAAGTCTCGCCACAGATTATGAGTTTGACGTGCTTTATCAGACGGCAACAACGAAACTAGATGTCATCAACTCTGGTGGCAATACTTTGAGCAACTGCCTGCTAGTTAGTCCGAATTTTATATTCGGCACAGATACAGGCATTGCAACCATACTTAACGCTGGTAACGCAGTGCGTCTGGGTAACTCAATTAAGGCGAGAGATATCGTCTCTTACAACTCGTTTGCCGTTACCAGCACTGCAGGTGCATCTTTGTTTGGTGTCTCAAATTCTGGGGTTCTGAGCCTGATAAAAACCACGTCAGGAACCACACACAACACCGCCACAGGAGAGATCGGCATAACAAACCTAACAGATGGGACAGTCCACTGGATAAAAACATACCAGTAA
>SALM_172_1
ATGGACCTCTATTGTGACTGTACGGAATGCGTCACGTACAGAAATAATTACAGGGGAGACGGAGGGACACATGCCTTCACCATCAGGGGGTTTACACAGTTCGGCGGTAAAAACTTTTCGGACTGTCTTAAGCAGGCAAAGGGTATTGGTTGGGTATTTAAAAACGGCAATGAAACATGCTACGCACCGGGACATAAGGAGTAG
>SALM_173_1
ATGGCTAAATTTGCTGTGGGCTCGCTAACGGATAAGCAGCCATTCAAGGCTGGAGATATTGTCTGCCAGCGTTACGGATATCTGCGCGAGGAGTATTTCCGAGTGGTCGAGGTTCATTCGAATGGCGCGCTGGATGTAAGAGGAAAAGGTGGGAGAAGGTTCGGATTAACGGCTCGGTTCTGCTTCTTAAAGTACCGGCTCAAGTAG
>SALM_174_1
ATGCAACACCAATTACAACCAGACTCACTAGTTGATCTGAAATTCATCATGGCAGATACTGGTTTCGGAAAGACCTTCATCTATGACCGCATCAAAGACGGAACACTGCCAAAAAGCAAGCTCATCCACGGCCGCGCCCGCTGGCTATATAGCGATCACTGCGCATTCAAACAAAAGCTACTGAGTCGCCACGATGGGTAA
>SALM_174_2
ATGCAACACGAACTACAGCCTGATTCACTGGTTGATTTGAAATTCATCATGGCCGATACTGGCTTCGGTAAAACCTTCATCTATGACCGGATTAAGTCCGGCGACCTGCCAAAAGCCAAAGTTATCCACGGGCGAGCAAGATGGTTATATCGTGACCATTGTGAATTCAAAAATAAGCTCTTAAGCCGCGCCAATGGGTAA
>SALM_174_3
ATGACACACAATATGACCCCAGATTCACTCGTTGATTTGAAATTCATCATGGCGGATACTGGATTCGGGAAAACCTTCATTTATGACCGGGTGAAGGATGGAACATTGGCTAAACCAGAGAAGATTCATGGCCGTTCGCGCTGGCGCTATAGCGACCACTGCGAATTCAAGAATCGCCTCCTGTCCCGCTCCGATGGGTAA
>SALM_175_1
ATGACTATGAACCGCATAACCGATGAAAGTTTAAACCAGCTTATCGCTATTGAAAGTCTGGCTAATGATAATGCTCACGAAGAGCGACGTATTGTCGACCAGATATATCACGCAGGTATAGTGGCCGCACTGGAAGAACTCCGGGAGCGCAGAGAGGCATCTGTTAAAGCTAGCTCAGTTATTAATAATAAAATGTTTGCACCAGCAAAAGGCCCCAAAATCCCACCAATGCCAAATAAGGCTTTTGCGGTGGCAGTTGATTTGGCTATTTCTGAATTTATCCCAGCCGAAATGACCGGAAAGATTGCTTTAACTCAGCACGGTATTAAGCCAGCCAATTACAAGCAATGGGTCAAAGGCTGGAATGCTTGCCGCGCCGCCATTAAAAAAGGTGGTAAAGCATGA
>SALM_175_2
ATGACTATGAACCGCATAACCGATGAAAGTTTAAACCAGCTTATCGCGATTGAAAGTCTGGCTAATGATAATGCTCACGAAGAGCGACGTATTGTCGACCAGATATATCACGCAGGTATAGTGGCTGCGCTGGAAGAACTTCGGGAGCGCAGAGAGGCATCTGTTAAAGCTGGCTCAGTTATTAATAATAAAATGTTTGCACCAGCAAAAGGCCCTCAAATTCCACCAATGGCAAATAAAGCCTTTACGGTAGCAGTTGATTTGGCTATTTCTGAATTTATCCCAGCCGAAATGACCGGGAAGATTGCTTTAACTCAACACGGTATTAAGCCAGCCAATTACAAGCAATGGGTCAAAGGCTGGAATGCTTGCCGCGCCGCTATTAAAAAAGGCGGTGCAGCATGA
>SALM_176_1
ATGAAATCCATGACTAATATAAATGATAGCATAAATATTTTCTCTGATTATAGACTCGAAGAGAATGGTATCACATTGTTTGAACCCTGTTTCTGCATCACTTTATTTACTAACGAGAAGATAACTCAGACGCATGCGCCAGAGAGATTACTGACCCCGTACGGAAATTTTTTTAACAAATTTGGTGGCAAAGTAAATAAAATATTATTTGACGGTAATCAGAAGAATGGCGTAAAAATTACTAATGAAAGAAAAAATACTCCTTATGACTGGTTAGCTAATACAAAACGAAGGTTCAAAGATAATGCTGTTGCAGATATCTATTTCGGGACAGCTAATAAATTAGAACGAAAATTACCTCGCATGCGTTGGTATTATGATCATGCTACCCCTGAAATTAATCAACCTGCTAACAGCTACTACAGAATATTACTCTCTTTAAACTGGCTTGCAGAACAAAGTCTACAAGATGTTGAGGCATTTATCAGAGAAATCATCGGTGATTTTCCCTTATCGTTCGGCTATGCAGGTTTTGCCCTATCTTTTAATGATGGTGAAGTACTGAGCCGTAAAGATCTAGAATATTATCTAGGGCAGTGGCTTGAACGCCATCCGGGAATCATGTCACCAGACCCTTCGATCGAGTCACAGTGGGCATCAAAAATAACCGGGATTACTAGTATTGGATGGATAACCTTTTTAGGCACAGAATTTACTACCCAAATAGGAGGACACGATGAACTAAAGCGGAAATCAGCTTTGTTTCCCGATATACAGGTGACTCCCTTTATCCAACAGGGGATGATGATTCGTATTGGTGAAGCTCCCATATTAGGTGATACATTTCATAATAATCTACTTGATAATTATCATGCCGTCGGAAACGTTTTATCTCCTCTCCATAAGATATCAGAGAGACTAAAAACTGATTATTTGTACGTAACCGGAATTAAGGGTAAAGAGGCTCGTGAAAAATGGTTTAATCGTTTTTTTATTTAA
>SALM_176_2
ATGAAATCCATGACTAATATAAGTGATAGTATAAATATTTTCTCTGATTATAAACTCGAAGAGAATGGTATCACATTGTTCGAACCATGTTTCTGCATCACTTTATTTACTAACGAGAAGATAACTCAGACGCATGCGCCAGAGAGATTACTGACCCCGTACGGAAATTTTTTTAACAAATTTGGTGGCAAAGTAAATAAAATATTATTTGATGGTAATCAGAAGAATGGCGTAAAAATTACTGATGAAAGACAAAATACTCCTTTTGACTGGTTAGCTAATACAAGACGAAGGTTCAAAGATAATGCTGTTGCAGATATCTATTTCGGGACAGCTAATAAATTAGAACGAAAATTACCTCGCATGCGTTGGTATTATGATCATGCTACCCCTGAAATTAATCAACCAGCTAACAGCTACTACAGAATATTACTCCCATTAAACTGGCTTGCAGAACAAGGTCTAAAAGGTGTTGAGGCATTTATCAGAGAAATCATCGGTGATTTTCCCTTATCGTTCGGCTATGCAGGTTTTGCCCTGTCTTTTAATGATGGTGAAGTACTGAGCCGTAAAGATCTAGAATATTATCTAGGGCAGTGGCTTGAACGCCATCCGGGAATTATGTCACCAGACCCTTCGATCGAGTCACAATGGGCATCAAAAATAGCCGGGATCACCAGTATTGGATGGATAACCTTTTTAGGTACAGAATTTACTACCCAGACAGGAGGACACGATGAACTAAAGCGGAGATTAGCTTTGTTTCCCGATATACAGGTGACTCCCTTCATTCAACAGGGGACGATGATCCGTATTGGTGAAGCCCCTATATTAGGTGATACATTTAATAATAATCTACTTGATAATTATTATGCCGTCGGAAACGTTTTATCTCCTCTCCATAAGATATCAGAGAGACTAAAAACTGATTATTTGTACGTAACCGGAATTAAGGGCAAAGAGGCTCGTGAAAAATGGTTTAATCGTTTTTTTATTTAA
>SALM_177_1
ATGTTCTGGATACTAAGCGATCAGAGTGGGCAAAGCGACACGTGGGCAGGAGCGACTCCGCAAGATCCATGTTATCTTACAGAAGCTCCTTACATAATAGACAAGAGTAAGCTGATCCAAAATCGTGCTGATGGACGTTCTACTTTCCCCGGGGGCCCCCAGGCTCCGGCGTCAGTGAAATATGCGGTCAGAGACGTGGCAAGAGATTTAGGCCCGAGGAAAATAGTTATCTGGGATCTTGTTGTTCTAAAAAACTCGGCGTTATCTGCCTGGTGGAAGAATATTGAACAGATCATCGAGATTAAGTTTGATGGTGATACTCTTACTAAAAATCAGCAAGAAGCTCTAAAAACAAAGATGAGCAAAAAAGTCCGCATAATTGATGAAAATAAGTGTCATTGCGACGACAAAGATGAAGAGGAGAAAGAAAAAGCACTGTACAAGGTAGAAAACCTTCTACGACAACTCAATGATTCTGCACGAAAAATTTTTGGCACAGCTCCGGGGGGATTTGGCACTCCTTTTCCAATACCATCATTATTCTAG
>SALM_178_1
ATGAGGCATTTCTATAAAGCCGTCTGTTATGTAACAACGTTTGGTTTAGCAATTTGTGCGGTTGCGTTCGTCCCTTGGGCTAGAATCCCTAATAGCGTAATAACTCCCCTGCTTACTATCGCTGGTACTTTAGCAGGTATATGTGTAACAAATTTTTTCAGCTTACAGCAAAAAGAAAAAGAATTTCATCATGCGGATAAAATCAGGAAGGAAGAAAAGAAGCATTTAATCTTTAAAGAAAACGTATACAAACCTATTATCGAATGGTTAACAAATGAACTTGTTTTAATCAAATACGTTGAATCCACGATCATTCATCTCGACCTTAATAAATCAAGCTACCCTTTGATAGATAATAATATTTATAGTTACGACAAAGAAATTGAAACTATTGAAAAAAACAACTCAAGAAATAAAAACTTTATCAAGATTCTTGTTAGTACATTTGAAGATGAAGAGTTCCTGATGGCATTTCAGGAATTTAGTTTTATTAGATCGGATATGCACACATTACTGAATGAAGAGGAGGCACAATATATTCTTGACATTGATAAGTTAAGTGACAGAGCAGTCAATGAAGCAAAGAAATTAATCATATATATCAATTCTCGGTCTTCTCAATAG
>SALM_178_2
ATGAGGCATTTCTATAAAGCCGTCTGTTATGTAACAACGTTTGGTTTAGCAATTTGTGCGGTTGCGTTCGTCCCTTGGGCTAGAATCCCTAATAGCGTAATAACTCCCCTGCTTACTATCGCTGGTACTTTAGCAGGTATATGTGTAACAAATTTTTTCAGCTTACAGCAAAAAGAAAAAGAATTTCGTCATGCGGATAAAATCAGGAAGGAAGAAAAGAAGCATTTAATCTTTAAAGAAAACGTATACAAACCTATTATCGAATGGTTAACAAATGAACTTGTTTTAATCAAATACGTTGAATCCACGATCATTCATCTCGACCTTAATAAATCAAGCTACCCTTTGATAGATAATAATATTTATAGTTACGACAAAGAAATTGAAACTATTGAAAAAAACAACTCAAGAAATAAAAACTTTATCAAGATTCTTGTTAGTACATTTGAAGATGAAGAGTTCCTGATGGCATTTCAGGAATTTAGTTTTATTAGATCGGATATGCACACATTACTGAATGAAGAGGAGGCACAATATATTCTTGACATTGATAAGTTAAGTGACAGAGCAGTCAATGAAGCAAAGAAATTAATCATATATATCAATTCTCGGTCTTCTCAATAG
>SALM_179_1
ATGTTTGGTTCAAAGCTTGTAACTAAACTGTGGGAAACCACAGCAGAAAAAGGTATTGGCGCTTTATGTAAGCCCTGGCAAATGCGTAGGGAGGGAGTTGCCAGTTTAGAAATGGAAAGGAAAAAAATGTTAGTTTTGGCTCAAACAGAGATGGATGTTGAGAACATAAAAAGTGGAAAAGCAATCGTTTCGTTAAATGATCTAAACAACCCCAAACTGATTTCATTAGAAAGTAAACAAGAGTATGATAATTCAGGTTCAATGGAGCCTTACATAAATTTCGATAATTTAAAAAATGCAGTAAGCACTCAACTTATTGCAAATGAAGTCCAGAAAGAAATAAATATCGCCAAGTCATTATTTGTTGCCGAAGAAATACTTTCAATTGATCAGTCTGAGCCTACTGCCGAAAATATAGAAAATGATTGGTTGCTAAGGTGGAGAGATAGTGCTGCAACAAGTAGTTCAGAGAAGTTACAGGATTTATGGGGAAGAATACTTGCAGGTGAATTAAAAAGCCCAGGTTCGTATTCATTAAGAACTGTTGATTTCATCAAAAACCTGACACAAAAAGAAGCAAATAAAATACAAAAACTGTTCTCTTTTCTCTTTCTTGATAGGATTATCAAGGGGGAGAAAGTTGGTTCGAACTTCAGCAACGAATACTTAGATAATGAGCTAAACTATAATTTTTTATCTGAGATGCAATCATTGGGAATCATTGCTGGAGTTGAGTCAATGGGATTAGCTTCAACTTTCAAGTCTCTTAGTAAAGAAACCTATTTTTATTATCATATATATAATGATAAAGTAATGCAGATTAAACATGACGATCCAAAGAAAGAACTTAAACTAAGGGTTTTAATTCTAACACCACTTGGCCATGAGTTAAAAAGTTTATGCCCTGCTACAATTGATAGCATTTATCTCAATCATGTTATTGATACGATTAAATCATTAGATTTTAAAGTCATCATTGGTGATTGCATACGTAAAGAAGATGGGGAAATATACTCTAAAAATGAAGTAGAAGTTTAA
>SALM_180_1
ATGTTAAAGATATTGTTTTTAAATTTACTAAAAGCAGTAATCGTATTTTTATTAATGATATGCGCGATTGGGTTTAGCATAGACGAAAACGTATCAAGTACCGCACGTTTTATTCTGGCTCCATTATTTTCAATATTACTGCTTTTCTTTTTTCATAAATGGCTAATTAAGCCATTGCTACTCAAGGCGAAATCAACAAAAAAAATACAGAAATCGCGTAGCCATAATGTAAATTCTTATGAAACTTACGTAGATTCGCTCACACGAAATCCTATGCCTACTCCCGCATCTGTTCCTACTGCTGAGAAGAAACCATTTCACAATAGGCCTGTTGTTGTATGGAGCGGAACGACTAAACCAGTTTCATTTCGCATACTCTCTGAGAAAGAGCGTAGAGAGGGTATTTTTACACAATTAGAAATTCACAAGGATGGTGATTTTTATTTTTATCTAGTAGACCAATCCACAGGTGAGATTACTCTGGTAAAGGAAAGAGAAATACAATCTAGAATTAAAATTAATTCACAGACTTATGATTTTGTGGAACTGTGTAGAAAGGTGTTGAAAATTGATCTCTCCGATTTGTTTGAGCAAGCAAAAGAAATACGTAAAGCAGCTAATGAACCATATGTAATTGCCAAATTTTCGCCAATAACAACATCATTCACATATTTATCATCTAATGGTAAAGAAAGAAGAACCGTGGATATAGACCAAGTATTAAAAAATGATAAAAATGACTATTATTTATCAGGATTTTGCCATTTAAGAAAGGAAAGACGAACCTTTATTTCAAGCAGATTTCAAACAATGTTAGTAACTGAGGGACATAAGAAATATTACTTTCACGATTGGCTGAAAAACGTTATAGGTATCGATTATGAGTGTTCGTAA
>SALM_180_2
ATGTTAAAGATATTGTTTTTAAATTTACTAAAAGCAGTAATCGTATTTTTATTAATGATATGCGCGATTGGGTTTAGCGTAGACGAAAACGTATCAAGTACCGCACGTTTTATTCTGGCTCCATTATTTTCAATATTACTGCTTTTCTTTTTTCATAAATGGCTAATTAAGCCATTGCTACTCAAGGCGAAATCAACAAAAAAAATACAGAAATCGCGTAGCCATAATGTAAATTCTTATGAAACTTACGTAGATTCGCTCACACGAAATCCTATGCCTACTCCCGCATCTGTTCCTACTGCTGAGAAGAAACCATTTGACAATAGGCCTGTTGTTGTATGGAGCGGAACGACTAAACCAGTTTCATTTCGCATACTCTCTGAGAAAGAGCGTAGAGAGGGTATTTTTACACAATTAGAAATTCACAAGGATGGTGATTTTTATTTTTATCTAGTAGACCAATCCACAGGTGAGATTACTCTGGTAAAGGAAAGAGAAATACAATCTAGAATTAAAATTAATTCACAGACTTATGATTTTGTGGAACTGTGTAGAAAGGTGTTGAAAATTGATCTCTCCGATTTGTTTGAGCAAGCAAAAGAAATACGTAAAGCAGCTAATGAACCATATGTAATTGCCAAATTTTCGCCAATAACAACATCATTCACATATTTATCATCTAATGGTAAAGAAAGAAGAACCGTGGATATAGACCAAGTATTAAAAAATGATAAAAATGACTATTATTTATCAGGATTTTGCCATTTAAGAAAGGAAAGACGAACCTTTATTTCAAGCAGATTTCAAACAATGTTAGTAACTGAGGGACATAAGAAATATTACTTTCACGATTGGCTGAAAAACGTTATAGGTATCGATTATGAGTGTTCGTAA
>SALM_181_1
ATGAAAAAACCTAAAGGAAAAAGGTTTTACCATGAAAAGAATAGCGCTTTGTTTTTTGGTGTATTAATACTTTCTGGTTGCACTGTTCATAAGCAAATGACACCCGTCGGAGGAAGTAAAGCCGACGGAACGATCAGGATGGGGTATCACGTTGGCGAAAGTTACGGCGCGTTTGAAAAAGCGAGCGTAGATATGAATCAGGGCCAATCATTGGCCGCCCAAAAATGCAGGGTGTGGGGATATGATGGCGCCGAGGCGTTCGGAGGCCAGACGTCACAATGTACGGATCCCAGCCCAATGGGATGCAGACAAATGGACGTCTACGTCGAATATCAGTGTGTAGGCGGGAAAGCGTCACAGAACTAA
>SALM_181_2
ATGAAAAAACCTAAAGGAAAAAGGTTTTACCATGAAAAGAATAGCGCTTTGTTTTTTGGTGTATTAATACTTTCTGGTTGCACTGTTCATAAGCAAATGACACCCGTCGGGGGAAGCAAGGCGGACGGGACGATCAGGATGGGGTATCACGTTGGCGAAAGTTACGGCGCGTTTGAAAAAGCGAGCGTAGATATGAATCAGGACCAATCATTGGCCGCCCAAAAATGCAGGGTGTGGGGATATGATGGCGCCGAGGCGTTCGGCGGCCAGACGTCACAATGTACGGATCCCAGCCCAATGGGATGCAGGCAAATGGATGTTTATGTGGAATATCAGTGTGTAGGTGGGAAAGCGTCACAGAACTAA
>SALM_182_1
ATGCCGCGCTATAACCCCACAAATCGGATATCTTATAATAACACCGTTAATTTTATTCTCTTTTATATCCAGCTAATAATACGTCCTGCTACCCTCCTGTCATTTTATAATCCGCAGAATTTTCTTTTGCTATATCTATCCCATCTTATAAAGAATAATAATTACTGTGCAAATGCGAATATGTCGTTCAGGCAAAGGCGAACTACACCAGGCGATTTGAAAAAATCGTGGAATATAAAAGACTATAAACGCGCAAGTGATAACCAGAGCACAATGCTTATCCGTCTTTAA
>SALM_182_2
ATGCCGCGCTATAACCCTACAAATCGGATGACTTATAATAACACCGTTAATTTTATTCTCTTTTATATCCAGCTAATAATACGTCCTGCTACCCTCCTGTCATTTTATAATCCGCAGAATTTTCTTTTGCTATATCTATCCCATCTTATAAAGAATAATAATTACTGTGCAAATGCGAATATGTCGTTCAGGCAAAGGCGAACTACGCCAGGCGATTTGAAAAAATCGTGGAATATAAAAGACTATAAACGCGCAAGTGATAACCAGAGCACAATGCTTATCCGTCTTTAA
>SALM_183_1
ATGTGGCATACACGCGCGCTGGAGCTAAGTACCCAGGCATACTGGAATTGGAATAACGCCTGCGAGCTGGTGGAATGGGCCGTAGCACATGATTTTAATACCGTGGTCGTTGGGCAGGCAAACCTGTTCGATATGCTGGTTTCCCCGAAAGGCTATACACCGCATCAGTATAACGATCGCCTCTCCAGCCAGCAGCGCGCCCGCTGCGTCTACCTTACCCGTCTGGGACAGTTATGCCAGCAAAAAGGGTTGCGTCTCTATCTCCAGGCCAAAGAGTTTAACTTTCCGACCGACCTGCTGCTGGCACACCCGCACCTGTTTGATCCCGGTCACGGCGTGCGTTTCGATATCGATTTCTGGCGCAGCTATCTTGCTGATAAAGTCGCGTTAATCTGCCAGCGTATTCCCTCACTCAGCGGTTTGATGGTCGCCATCTCCAATACCGACGGCCTTCTGCCCGTTTCGCGCCCCAACTGGGAATTACCCTCCGGGGAGGACGCCGCGCGCCCCCAGCACAATGAACGCAGCTTCGCAATCTACAGTAGCTGCTTCCTCGCACTCTCCCGCGTCATGCAGCAGATGAATAAGCATCTGGTGCTGCGGGTATTTCCGGCGGACAATCATGACCCTGGCAACATTCTGGAGGCGATTCGCCCACTGCCGGAAAGCGTCAGCGTGTCGATCAAACTCACTCCCGAACGATTCTGGCCCTCTTTTCCGAATAACCCGGCGCTGCTTGCGGTGCGCGAACGCGAGGTGTGGGCGGAGATCGATTTAGTCGGTGAGGAGGTTGGCTGGGGCATCTTCCCGTTTCCGCGTATCGATGAATTAAAAGGCCGCTTGTTGTGGTGCCGCAGTAACCCGTCCATCAAAGGCGCGGTATGCAAAATCGGATGGGAAAGTCTGGATAATCATTGGATTATCGGCACACTCAGTGAATGTAACCTGATGGCCTGTAGCCGTCTGCTCATAAACCCGGACGCAAACCTCACGCAGACGCATCTGATATTGTACTGGTTAGAGGAAAGTTATGGCTGGCTACCCGACGAACAAACATTCAACACCTTTTGTTCACTGCTGGAACGCGCGGGACAAGTGCTATACAGCGCCATTTACGTGCGCGACCACGTATTTCACCGCCATAGCCAGGTTCCGGAAAGCTATGGTCAGGCGGTGTGGAGCCTGTACGGACAGCTCAACCGTAACCACTGGCTGCCTGGTTCGGAGCGGGATATCACTTTCAGCCGTCACGATGTGGAGAAATCCGCCGCCTGCCTGTCGCGTATCGCCAAAGAGAAAGATGAAGCCGGAGAAATGTCCATCGCCCTGCGCGAGGAAGCGTTAGCTTTCGTGAAAACAGCGGGCTTTCCGGCTGCGCTTAAACGCCGCTGGCTGGAGGAATGGCAAGGTTTTTCCCTCTACTGCCATCTCTTTTTACATGCGCAAAAGGCATTTTTCACCCTGCGTTTCGCCAGTGAAGCGGAAAATAGCTGGAGTATGCGCGAGGTATGTCAGATTAATATTCAGGAGCTATACCGTAGCGCGTCAGAAATGGAAGACTATTGTCTGAAACAGGTCGATGCCTCCCCCGGTTTGCATGTGTTATTTGACGCTTCCCGCGTACGGGCGCTGGCGGACAGCCTGAGCCATGAGCTATCAGGGCTTAAAGAATGA
>SALM_183_2
ATGTGGCATACACGCGCGCTGGAGCTAAGTACCCAGGCATACTGGAATTGGAATAACGCCTGCGAGCTGGTGGAATGGGCCGTAGCACATGATTTTAATACCGTGGTCGTTGGGCAGGCGAACCTGTTCGATATGCTGGTTTCCCCGAAAGGCTATACACCGCATCAGTATAACGATCGCCTCTCCAGCCAGCAGCGCGCCCGCTGCGTCTACCTTACCCGTCTGGGACAGTTATGCCAGCAAAAAGGGTTGCGTCTCTATCTCCAGGCCAAAGAGTTTAACTTTCCGACCGACCTGCTGCTGGCACACCCGCACCTGTTTGATCCCGGTCACGGCGTGCGTTTCGATATCGATTTCTGGCGCAGCTATCTTGCTGATAAAGCCGCGTTAATCTGCCAGCGTATTCCCTCACTCAGCGGTTTGATGGTCGCCATCTCCAATACCGACGGCCTTCTGCCCGTTTCGCGCCCCAACTGGGAATTACCCTCCGGGGAGGACGCCGCGCGCCCCCAGCACAATGAACGCAGCTTCGCAATCTACAGTAGCTGCTTCCTCGCGCTCTCCCGCGTCATGCAGCAGATGAATAAGCATCTGGTGCTGCGGGTATTTCCGGCGGACAACCATGACCCTGGCAACATTCTGGAGGCGATTCGCCCACTGCCGGAAAGCGTCAGCGTGTCGATCAAACTCACTCCCGAACGATTCTGGCCCTCTTTTCCGAATAACCCGGCGCTGCTTGCGGTGCGCGAACGCGAAGTGTGGGCGGAGATCGATTTAGTCGGTGAGGAGGTTGGCTGGGGCATCTTCCCGTTTCCGCGTATCGATGAGTTAAAAGGCCGCTTGTTGTGGTGTCGCAGTAACCCGTCCATCAAAGGCGCGGTATGCAAAATCGGATGGGAAAGTCTGGATAATCATTGGATTATCGGCACGCTCAGCGAATGTAACCTGATGGCCTGTAGCCGTCTGCTCATAAACCCGGACGCAAACCTCACGCAGACGCATCTGATGTTGTACTGGTTAGAGGAAAGTTATGGCTGGCTGCCCGACGAACAAACATTCAACACCTTTTGTTCACTGCTTGAACGCGCGGGACAAGTGCTATACAGCGCTATTTACGTGCGCGACCACGTATTTCACCGCCATAGCCAGGTTCCGGAAAGCTATGGTCAGGCGGTGTGGAGCCTGTACGGACAGCTCAACCGTAACCACTGGCTGCCCGGTTCGGAGCGGGATATCACCTTCAGCCGTCACGATGTGGAGAAATCCGCCGCCTGCCTGTCGCGTATCGCCAAAGAGAAAGATGAAGCCGGAGAAATGTCCATCGCACTGCGTGAGGAAGCGTTGCATTTCGCGCAAACGGCGGCATTCCCGAATGCGCTTAAATGCCGCTGGCTGGAGGAATGGCAAGGTTTTTCTCTCTATTGCCGTCTCTTTTTACATGCGCAAAAGGCATTTTTTACCCTGCGTTTCGCCTGCGAAGTGGAAAATAGCTGGAGCCTGCGCGAGGTATGTCAGATCAATATTCAGGAGCTATACCGTAGTGCGTCAGAAATGGAAGACTATTGTCTGAAACAGGTCGATGCCTCCCCCGGTTTGCATGTGTTATTTGACGCTTCCCGCGTACGGGCGCTGGCGGACAGCCTGAGCCATGAGTTATCAGGGCTTAAAGAATGA
>SALM_184_1
ATGAAACTTTCTTTAGAGACTCTCCCGCTCGATCGTAGCGGCAATACCGTTGTCACCACACAGCTTCAACTATTGATTGATGAAATCGACCGCGCGGGCGGCGGAATGCTAACCATACCGCCAGGCATCTGGCGCACCGGGACGCTGATTTTACCCTCTAACTTTACGCTGCATCTGGAAGCGGGCGCCTGCCTGCGCGCCAGTACGAACGCAATGGATTATCAGCACGTGGAAACCACCACGGTGGCGGAATTATCACGCATGGCGCTGATTTACGCCCGCGATAAACAGCGCATCACGCTGAGCGGAGAAGGTCGAATCGACGGCGACGCCGCAAGCTGGTTTGCGCCGGAGGCGGACGCCCAGGGCTACCGTCAACCAAAAACGCATCGTCCGCGCCTGCTGGTGCTTGAAGGCTGCGATCAGGTACGCATTCACGATATCACCCTGTACGACTCGCCAATGTGGACAGCCCACCTGGTAAGCTGCAACCGTGTTTTCATCCACAATCTCACTATTGATAACAATCTGGCGCTCTCAAATACCGATGCGCTGGATATCGATAGCTGTCAACACGTTCACATCAGCGACAGCTATTTCAGCGCTGCTGACGATGGCATCTGCCTGAAAACCACCTACAAACCTGTAGCCCTGCAACAACCTGTGCGCAACGTCGTGGTGAACAACTGCATTATTCGCTCAAAAAGTTGCGCGATTAAGCTGGGTACAGAAACCTTTGCCGATATTGAAAATGTCACCGTCAGCAACTGCACGCTGTTTGAATCCAATCGCGGCATTGGCCTGGTGTCACGCGATGGTGGACGTTTTCAGCATCTGGCGTTCAGCAACATTCTGTTCGACTGCCGCCATGGTCACCCATGTCACTGGGGAAAAGCCGATCCGGTGTTTGTCTCAGTACGCCATCGTGCGCCAGCGGTGACGCCCGGCGCGATTGAGCATGTGACCTTCAACAACCTCTCAGGCTGCGCCGAAGGGGCGATTAATTTACATAGCGAAACGCCGGGGCAAATTCGTGACGTCCTGTTCAATGGTCTGCATTTTGAACAACGCCTGAGCGATTCCGCCGAACAAGGCTGTTATGACATCCGTCCGCCCTGTAACCCTGACCGTCCTACCGGAATGGGGCTGGACAACGCCTACAACGTCAACCCGGCCACTGGCCGCGCGCACGGCGTGGAAAGCTACCCCGGCGGTTTACCCGCGTTCTATGCCAATGGCGTTCACGGGCTACGACTTTTCGCGCTCAATCTCCTTCGCCCGGCAGCGTTACCCGCGCACTGGCACCCAGAAGCCACCGTCCTTCTCAACACTCAGAACCTCTTGACCGACTCCTCCTGCGCATAA
>SALM_185_1
ATGACTGGACAAGACCTGAAGACTCAACAAGGGCTATGGGCGCGAATAGGTCTACCCAGGGAGCTTTTCTGGGGATTCATCGGCGTTTTTTTGTTTATTACCGGGGCGACCATCGAACAAAGCTGGCTGGCCTCATTACTGCAACAACGGGGGTTTTCACCGGTTAATATCAGCCTGCTGTCGGCAATATTCGGCCTGTGCGTCGCCGCCGTCTCCTGGTTTTCTGGTATCGGCGCGGGAGTACTCGGGTTACGCCGTTTAATGTGGGCAGCCACCGCTATCTATTTTTTCGGTTCCGTACCGTTTATTTTTGTTGCCCTGCCGCACAATCATTATCCTTTGATGGTAGCGACTTACACGTTACGCGGGGTGGCTTACCCGCTGTTTGCGTACTCATTTCTGGTGTGGATCAACCAACACTGTGAAACACATATTCTGGGTCGCGCCGTCGCCTGGTTTTGGATCGCCTTTGGCGTGGGAATGACTATTATCGGGCCGTGGTATTCCAGCCTGGCGATCGCGCGGGTGGGCGAAACCGCCACGCTGCTCAGCGGCTTTATTTTTGTCCTGTGCGGCGCATTCTGCGCGCTGATGCTTAACCACGATCGCCCGCCTTTGCAAACCACGCAGGCGCTTGGTCCGGCCCTGTTGGAAGGGATAGTCGTACTGATTCGCGAACCCAAAATGCGGCTGGCGGTGGTGGTTAAAACCATTAATGACATTGGCAAGTTTTCGCTGGTGATCCTGATGCCCGTCTATCTGCCTCGCTTCGGCTTTAGCATTGCTGAATGGTTGACGATCTGGGGACTGGCGAACGTAGTGAATATCTTTGCAAACTATCTTTTCGGCTGGCTGGGCGACGTTATTGGCTGGCGCAATACGGTGATGTGGTTTTCCGGCACGCTGTGCGGCGGGGGAATGCTGGCGATTTGCTATGCGCCAGTGTTGTTTTATCACAGTAATACGGCGTTGTTTCTGGCGCTCGCGATTTATGCTATCGGCCTGGGTGCTTTCGGCCCACTGAGCGCCTTAATTCCGTCCCTGCTCCCGCAAAACAAAGGAGCGGCCATCTCGTGCCTGAATCTGGGATCGGGTCTCAGCAATTTCGCCGGGCCGTTTATCGTCACCCTCTGCGTGGGGCCGTTGGGCGTGGAAAAGACGCTATGGGTAATTGCAGGCCTCTATTTTGCCGCCAGTTTTCTTACCGCGCCGCTACGGTTGCCGGAAAAAGCGTAA
>SALM_185_2
ATGACTGGACAAGACCTGAAGACTCAACAAGGGCTATGGGCGCGAATAGGTCTACCCAGGGAGCTTTTCTGGGGATTCATCGGCGTTTTTTTGTTTATTACCGGGGCGACCATCGAACAAAGCTGGCTGGCCTCATTACTGCAACAACGGGGGTTTTCACCGGTTAATATCAGCCTGCTGTCGGCAATATTCGGCCTGTGCGTCGCCGCCGTCTCCTGGTTTTCTGGTATCGGCGCGGGAGTACTCGGGTTACGCCGTTTAATGTGGGCAGCCACCGCTATCTATTTTATCGGTTCCGTACCGTTTATTTTTGTTGCCCTGCCGCACAATCATTATCCTTTGATGGTAGCGACTTACACGTTACGCGGGGTGGCTTACCCGCTGTTTGCGTACTCATTTCTGGTGTGGATCAACCAACACTGTAAAACACATATTCTGGGTCGCGCCGTCGCCTGGTTTTGGATCGCCTTTGGCGTGGGAATGACTATTATCGGGCCGTGGTATTCCAGCCTGGCGATCGCGCGGGTGGGCGAAACCGCCACGCTGCTCAGCGGCTTTATTTTTGTCCTGTGCGGCGCATTCTGCGCGCTGATGCTTAACCACGATCGCCCGCCTTTGCAAACCACGCAGGCGCTTGGTCCGGCTCTGTTGGAAGGGATAGTCGTACTGATTCGCGAACCCAAAATGCGGCTGGCGGTGGTGGTTAAAACCATTAATGACATTGGCAAGTTTTCGCTGGTGATCCTGATGCCCGTCTATCTGCCTCGCTTCGGCTTTAGCATTGCTGAATGGTTGACGATCTGGGGACTGGCGAACGTAGTGAATATCTTTGCAAACTATCTTTTCGGCTGGCTGGGCGACGTTATTGGCTGGCGCAATACGGTGATGTGGTTTTCCGGCACGCTGTGCGGCGGGGGAATGCTGGCGATTTGCTATGCGCCAGTGTTGTTTTATCACAGTAATACGGCGTTGTTTCTGGCGCTCGCAATTTATGCTATCGGCCTGGGTGCTTTCGGCCCACTGAGCGCCTTAATTCCGTCCCTGCTCCCGCAAAACAAAGGAGCGGCCATCTCGTGCCTGAATCTGGGATCGGGTCTCAGCAATTTCGCCGGGCCGTTTATCGTCACCCTCTGCGTGGGGCCGTTGGGCGTGGAAAAGACGCTATGGGTAATTGCAGGCCTCTATTTTGCCGCCAGTTTTCTTACCGCGCCGCTACGGTTGCCGGAAAAAGCGTAA
>SALM_186_1
TTGATTGATAGATATAAAGAACATGCCGAATTTTTAGGGATGGATCTTTTGGATGTTAATCAACCAGGTGCAGTAGACGACACCATGCTACATATTGCTGCCAGGAAAGGTAATATTGAAGATATATACTTTTTGATATCAGTTGGTGCAAATGTAAACGCTATTGGTGACTTAGGGAATACACCATTACACCAAGCTGCAATGCGAGGAACACTTGATTCTGTAAAGGTCCTGCTAGAGCTGAATGCAAATCCTTTGATAAAAAATGAATTTGGACAAACAGCTGCGGATGTTGCCAGAATTGGAAAATATTTGGGTATATATGAACTAATAAAAGAACATATAAAGGAGTAA
>SALM_187_1
ATGAATAACAAAACAATATTATTTATAATACCAATCGTACTTTTATTGGCATTTTTCAGCTCGAAATTAATGCTCGGTTTTATTCAAAGCGATAAGAGTGTAAGAGAACTAGCAATAGAGAGGGTTAATACAATCCAGGCAAAGTATAATAATGGCGATTTATTGTGGATTTATAATGAAGGGACAGATGATTTTAAAAAAATAACACCAAAAGATAACTTTATTTTATTCATGAAAAGAAAAAAAGAAATGTTAGGTGATTATGTAAATTCAGAATTATTAGCAAGCAATGTAGTAAATTCAAATGTCGTGATACTTACATATCGCTCTACATATAAAAACTATTCCTTAATAGAAGAATTTAAGTTTATTCGAAAACATAAAGATGATGATTTAAAATTGGGAACGTATTTTATTGATGATGGTGGAACGCGAGGTACGGTGATAAGACAGTAA
>SALM_187_2
ATGAATAACAAAACAATATTATTTATAATACCAATCGTACTTTTATTGGCATTTTTCAGCTCGAAATTAATGCTCGGTTTTATTCAAAGCGATAAGAGTGTAAGAGAACTAGCAATAGAGAGGGTTAATACAATCCAGGCAAAGTATAATAATGGCGATTTATTGTGGATTTATAATGAAGGGACAGATGATTTTAAAAAAATAACACCAAAAGATAACTTTATTTTATTCATGAAAAGAAAAAAAGAAATGTTAGGTGATTATGTAAATTCAGAATTATTAGCAAGCAATGTAGTAAATTCAAATGTCGTGATGCTTACATATCGCTCTACATATAAAAACTATTCCTTAATAGAAGAATTTAAGTTTATTCGAAAACATAAAGATGATGATTTAAAATTGGGAACGTATTTTATTGATGATGGTGGAACGCGAGGTGCGGTGATAAGACAGTAA
>SALM_188_1
ATGCAGCTAATGGGCCGACATATTTGCCACCATCGGGCTCTCTTTCAGTTGATATTGGCGGCGCTTTGGATGCTTTTAGTGGAGGAAGTTTTGCTACTGGAATATCAATTGGGACAAATGACAAAGCATCAGGCAATCAGGATATTTGTATATATTATATGTTATGTGAACATAGCGGAATAG
>SALM_189_1
ATGAATGAATATAATATTCTTGATGAGATCGAGTGGCATGACGGGGAGTTTTTAGACTCTCGGCTGAGTTGTAAAGATGGGAGCATCAATCTGATGGTGTCCGTCAGTGTTTACAAGGATAATAAACGTAATGAATTAAATGTGGAGTTTATAAACGTTGAAAATTTAACCATGACTATGGATGCAATCGAACTTAATGATAATCGTAATGCGGGAAATATTAGCAATGGTTATGTAAAAAAAGTTAGCAACAAATCAAAATATAAATTTTTCCTTTATTTTACCGATGGATATCTGAATTTAACATTTAAAAATATAAGGGTGGTGTATAAGTGA
>SALM_189_2
ATGAATGAATATAATATTCTTGATGAGATCGAGTGGCATGACGGGGAGTTTTTAGACTCTCGGCTGAGTTGTAAAGATGGGAGCATCAATCTGATGGTGTCCATCAGTGTTTACAAGGATAATAAACGTAATGAATTAAATGTGGAGTTTATAAACGTTGAAAATTTAACCATGACTATGGATGCAATCGAACTTAATGATAATCGTAATGCGGGAAATATTAGCAATGGTTATGTAAAAAAAGTTAGCAACAAATCAAAATATAAATTTTTCCTTTATTTTACCGATGGATATCTGAATTTAACATTTAAAAATATAAGGGTGGTGTATAAGTGA
>SALM_190_1
ATGAAAGAAAATATATTTTCAAATAGAGATGAAATATATAATGAACTTGTAAGTTCATTCCCAGAAAAACCAATCCCATTACTTTCTGAAAATATCAGAGGTATGGATGATCCAGATATCGTATATTCCTTTTTTTCTGAAAGAAAATGGACTGATATTGCATCTGGATTAAATTTGAAAGATGATTCATACGCATTAGAACTTGGCGTGTCATTTCTTCCTGAAGATGTTTTCTGTTATCATATACCTCTATATATTTATGCTTCCTTACATAATACAAAGGAATTCTGGGTTTTTGAGTCTGTTTTCATTCAAAACTATTTATGCCCTGAATATCGAACTTATGAGGACTTTTTTTCATTTATTTTTAAACTCTCTGACGTTCAATTATCAGTGATAGCTCGATTTATGGCTTATGAAGCAAAAATATTAGGGTTCGATTATGCAAGTAGAGCATGTCACGATTTCTGGGATCTTTATTGGTAA
>SALM_190_2
ATGAAAGAAAATACATTTTCAAATAGAGATGAAATATATAATGAACTTGTAAGTTCATTCCCAGAAAAACCAATCCCATTACTTTCTGAAAATATCAGAGGTATGGATGAACCAGATATTGTATATTCCTTTTTTTCTGAAAGAAAATGGACTGATATTGCGTCTGGATTAAATTTGAAAGATGATTCATACGCATTAGAACTTGGCGTATCATTTCTTCCTGAAGATGTTTTCTGTTATCATATACCTCTATATATTTATGCTTCCTTACATAATACAAAGGAATTCTGGGTTTTTGAGTCTGTTTTCATTCAAAACTATTTATGCCCTGAATATCGAACTTATGAGGACTTTTTTTCATTTATTTTTAAACTCTCTGACATTCAATTATCAGTGATAGCTCGATTTATGGCTTATGAAGCAAAAATATTAGGGTTCGATTATGCAAGTAGAGCATGTCACGATTTCTGGGATCTTTATTTGTAA
>SALM_191_1
ATGAACAATACTCCACCGCAAGATCTTATCAACGTACTGACACCATTCTGGCAGTTTCCTCCCCAGACGAGCTTCGACCTTAACACTCTTAAAAAAGAAAAAGTGTTTCGCAATCTAAAGGCTTATTGTATTGCACATTACGAAGCTATGGATGCGGGAATCTTTGCCGATATCCCACTGGCGAAGGCTCTGTGTCTTCTTGGTGTTCCAGGCATTTGTCAGAACTACAATCACTCGAGCAATGTCACTCATGTTGCAACAGAAATCCATGAGGCGCTGTCCAGAACCACTGCGACTAAAATTTATTTATGCCCCTTGGATTGTGCTGACCACATCGAGCCGATCAGCTTCGGGAATGCTGAAGTGAGGAAGTTCTCGGCAAATGAGCTGGAGGTTCTTCTTGGGCTGAAACAGTTAAAACGTCTGCCGTGCTATAAAAAATGCGATCTGAACGCCTTATCCGAATTTGAATGGCTTGTTGTAAGGGAAGAGGTTGAACTTCATTCTAAAATATCCTATAGAGCATATGATTTTTTAGCTACAGGTTTAGAACGTGATTACGGGGCTATTAAACCATATTATCAGCGTTATCCTGATGCATTTAACCTATCGCTTTTCGGATTATTATTAGCTCCATGGGAAGAGTGGGTGACTCATATTGAAGTCGAGTGGAAGGCATTTCATGTTAAATGGGTACATATAGTCGAAAATGATTTGTTTAGCGATCAAAAGAACATACCTGATGCAGACACACTAACGTGGGATTATAGATACTATAATGACGGTGATGGTAATGAACATGAAGTTTACCATCCTTTTGAATTATCCACTAACCCCCCCCAGGATGCATTAGTGTTAGTCGTCAACAACCAACTCATGGCTGATATTGATACGGCAATAAATAATGGATTAATAAATGAGGCAGCACGTCATCACTTTATTAAAGCATTCCTATCAGATGGAATAGATGAGTTCCTTGCGCATATTGTCGTTATTGATGCATGCTTGGGTGAACCTCGCGAACTTGGAAAGAAATTAAATCTAACTAAATATGAAAAAAACCTAAAGTCTACGGGCCGATTAAAATATCGGTTGGTTGGGCTATTAGAAGATTGTTCAGTGAAAGCCAGTATTGATTCTCTTTATAGAATACGAAGTGAATACGTTCACGGTCGAGATATGTCTGAGATATCTGGGCTAGATAAAAATCTAGCAAGAGTATTGGCAAGAAAAACCTTGCTTACGATTATTAAAATGGTTCAGTACACTCCTAATCTGAGCAGATTAGAACTTCTAACTTCATTACTTAGAAAAGGAATAGATAGTTTCAAAGACAATAGTTAA
>SALM_192_1
ATGGACGAGAGTACGTTAGATAAAGTAGCAGAGTTTATTTGCGGGAATGGTGAACAGTATCCTGAGTACCGTTCCAGTTCTAGGTTGACAGCTTTTTTTGCCCGAGCAGGGCTCCCTCATTTTATTCACGATGGTTCTACTCGACAAAAGTGGGTACTGGAATGTCTCAAAGCTTGCAGTCGTGAGGAACTGGCATCTGTGCTAAAACGCCTGGCATCCCCAAAAGAATATGCAGGCGAACGGTTGAAAATTAAAAATGCATTGGATCTGCTGAATGAAATTACGTATGTCGAAGGATTCAGAATTAAGCTGGTTGGGCTGGAACCAACATTCGAAAAAATAGCGATAGATTACTCTGACAATAATGATGAAAGAGCGCTGACCCCTCAACCTGTGCCGGATTTCTTGTCCCTTGGTCTTGAGAGTGGTGTCGGAGAAATACTTATGAATCGATGGGAGGAAGTGCAGAAATGTGTTGATGCAGGGGCTCATTTGTCCGCAATTATTATTATGGGCAGCATGCTGGAAGGATTATTACTCGGAGTATGTCAGCGAAACCCTGCTGTAGTTAACCGATGTCCATCAGCGCCTAAGCATAAAGATAACGGCAAGGTGAAGCATTTTGCCGAATGGAAGCTATCAGAACTTATTGATGTTGCTCATCAGGTAGGGTGGCTAGATATGGATGTCAGAAAATTTTCGCATTCTTTAAGAGACTTCCGGAATTTGATCCATCCCTATGAGCAGATGGTAACAAAAGTTTATCCAGATGAAGATACTTGTAGTATCTCATGGCTAGTTGTTCAGGCTGCAATTAATGATTTAGCCAGAGTGATGAAAGCATAG
>SALM_192_2
ATGGACGAGAGTACGTTAGATAAAGTAGCAGAGTTTATTTGCGGGAATGGTGAACAGTATCCTGAGTACCGTTCCAGTTCCAGGTTGACAGCTTTTTTTGCCCGAGCAGGACTCCCTCATTTTATTCACGATGGTTCTACTCGACAAAAGTGGGTACTGGAATGTCTCAAAGCTTGTAGTCGTGAGGAGCTGGCATCTGTGCTAAAACGCCTGGCATCCCCAAAAGAATATGCAGGCGAACGGTTGAAAATTAAAAATGCACTGGATCTGCTGAATGAAATTGCGTATGTCGAAGGGTTCAGAATTAAGCTGGTTGGGCTGGAACCAACATTTGAAAAAATAGCGATAGATTACTCTGACAATAATGATGAAAGAGCGCTGACCCCTCAACCTGTACCGGATTTCTTGTCCCTTGGTCTTGAGAGTGGTGTCGGAGAAATACTTATAAATCGATGGGAAGAAGTGCAGAAATGTGTTGATGCAGGGGCTCATTTGTCCGCAATTATTATTATGGGCAGCATGCTGGAAGGATTATTACTAGGAGTATGTCAGCGAAACCCTGCTGTAGTTAACCGATGTCCATCAGCGCCTAAGCATAAAGATAACGGCAAGGTGAAGCATTTTGCCGAATGGAAGCTATCAGAACTTATTGATGTTGCTCATCAGGTAGGGTGGCTAGACATGGATGTCAGAAAATTTTCGCATTCTTTAAGAGACTTCCGGAATTTGATCCATCCCTATGAGCAGATAGTAACAAAAGTTTATCCAGATGCAGATACTTGTAGTATCTCATGGCTAGTTGTTCAGGCTGCAATTAATGATTTAGCCAGAGTGATGAAAGCATAG
>SALM_193_1
ATGCTGAAGTGGCTACAAAGACCATCCCAGAGCCAGCCACCTGCACCAGACTCTACGCTGCCGGAGGGTTGGTTTGCGCCACAATCCGCAGAGCGATTGCTGGCAACACCGTTACGCCAGTCCTGTTTGCAGCAGTTACGGCAAATGACCCCGCTGCCGGATACCCTATATGATAGCTGGATCCTCACGGCGATTCATCGCCTCGCCGCGTTGGTACAGCTGCTACCCGCCTCACAAAGTCATCACCATTCCATTCCCGGTGGGCTACTGGATCATTCGCTGGAGGTTGCCTGCAACGCCATCCGACTGCGCCAGGGTTACCTGTTGCCACCAGAAGCGGGTGCGGAAGAACAGGCCCGACAGGCCAGCGCATGGACGGTCACGGTAGTCTGCGCAGCATTGCTGCACGATACGGGAAAAATCGCCGTGGATATGGAGATTCATCAACGTGATGGCACCCGCTGGCATCCGTGGCAGGGTAATCTGGCGCAGCCTTATCGCTGGCAGTACGAGAGCCACGGTCGCGACTATCATCTGCATCCGGCGGCTGGCGCAATGCTGATTAATCAGTTGATACCCTCGCCATTACTGGACTGGCTGGCCGGATACCCGGCGGCTTTTGCGTCCCTGATTTATCAGCTCACCGGACACTACGAAAGGGCTGGCACACTGGCTGAACTGGTGCAGCAGGCCGATAAAGCCTCTGTCGCCCGATACCTCGGCGGCGATATCAAAACTGCGCTGGCGCAAAAGCCCTCTTCTTTCCCCCAGCAACTTCTTACAGCCTTGCGGTCGCTGGTACAGAACGAGTACCGGCTCAATAATCCCGAATGCGGATCAGATGGCTGGTTGACGGAGGATGCGCTGTGGCTTATCAGCAAAACCACCGCCGACCGGGTTCGCGCTTGGCTGCTCCAGCATGGCGTAGCCAGCGTACCGGAAAATAATAACCGCCTGTTTGACGAACTGCTGGCACATCAGCTTATCGTTGCCAATGAGGATAAAGCGATCTGGCGCTGCATTATCCGATCAGATAAGGACTGGTCGCCCGTTGAACCGCTGACGCTGCTGCGCCTGACGCCGTCTGCAATATGGGAACCAAGCGAACAACGTCCCGCCTGTTTTGCCGGTGATGTGACGCCGGTAAGCGAAGCTGAACTCGTCCCTGAACTTAGCATTCCCACTCAACCGCTGCCGGAGATAGCAGACGACCCGAGGCTTGGTGACAATAATAATTTCCTGCAGTGGCTGAAGAACCACACCAGCCCTTCAGCCACGGTGAATACCCGGAGCGGCAAGGTACATGTGGTGGAAAACCATCTTTTCTTGATTTCACCGGGAATCTTTAAGTTATACGCATCAGAAACAACAGGTGATACCGGTGACGGCTGGAAGCTGGCGCAACGAATGTTTCAGGAGTCAGGGCTGGCTCTGCGCTGTAATGATGACAGTTTTATCTGGACCTGCGAGGTTCGGGTTCCACAAAAGAAAAGTAGTCAGTTGAAAGGTTTTCTGATGGAAGAGCCGGGGCTGGTGCTTGGAGAGAAAATGCCGGTGAATAATCCGTGGTTAAAGTTGATATCAACTCAAAATTAA
>SALM_193_2
ATGCTGAAGTGGCTACAAAGACCATCCCAGAGCCAGCCACCTGCGCCAGATGCTGCGCTACCGGAAGGCTGGTTTGCGCCACAATCCGCAGAACAGTTGCTGGCGACGCCGTTACGCCAGTCCTGTTTGCAGCAGTTACGACAACTGACCCCGCTGCCGGATACCCTGTTCGATAGCTGGATCCTCACGGCGATTCATCGCTTCGCCGCCCTGGTGCAACTGCTACCCGCCTCACAAAGTCATCACCATTCCACTCCCGGCGGGCTGCTGGATCATTCGCTGGAAGTTGCCTGCAACGCCATCCGACTGCGCCAGGGTTATCTGCTGCCGCCGGAAGCGGGTGCGGAAGAACAGGCCCGGCAGGCCAGCGCATGGACGGTCGCAGTGGTCTGCGCAGCATTGCTGCACGATACGGGAAAAATCGCCGTGGATATGGATATTCATCAACGTGATGGCACCCGCTGGCATCCGTGGCAGGGGAATCTGGCACAGCCTTATCGCTGGCAGTACCAGAGCCACGGTCGCGACTATCATCTGCATCCGGCGGCTGGCGCAATGCTGATTAATCAGTTAATACCTTCGCCATCACTGGACTGGCTGGCCGGATACCCGGCGGCTTTTGCCTCCCTGATTTATCAGCTTACCGGACACTACGAACGGTCTGGCGCGCTGACGGAACTGGTGCAGCAGGCCGATAAAGCCTCTGTCGCCCGATACCTCGGCGGCGATATCAAAACCGCGCTGGCGCAAAAGCCTTCTTCCTTCCCCCAGCAGGTTCTTTCCGCCTTGCGTTCGCTGGTACAGAACAAGTACCGGCTCAATAATCCCGAATGCGGATCCGATGGCTGGCTGACGGAGGATGCGCTGTGGCTTATCAGCAAAACCACCGCCGACCGGGTCCGCGCCTGGCTGCTCCAGCATGGCGTATCCAGCGTGCCGGAAAACAATAACCGCCTGTTTGACGAACTATTGACGCATCAGCTTATCGTTGCCAATGAGGATAAAGCGATCTGGCGCTGCATTATCCGATCGGATAAGGGCTGGTCGCCCGTTGAACCGCTGACGCTGCTGCGCCTGACACCGTCTGCAATATGGGAGCCAGGCGAACAACGTCCCGCCTGTTTTGCCGGTGATGTGACGCCGGTAAGCGAAGCTGAACCCGTCCCTGAACTTAGCGCCCCCACTCAACCGCTACCGGAGATAGCAGACGACCCGAGACTTGGTGACAATAACAACTTCCTGCAGTGGCTGAAGACCCACACCAGCCCTTCAGGCACGGTGAATACCCGGAACGGCAAGGTACATGTGGTGGAAAACCATCTTTTTTTGGTCACGCCGGGGATCTTTAAGATATATGCAGCAGAAACGACAGGCGATAGCGGCGACGGCTGGAAACTGGCACAGCGAATGTTTCAGGAGTCAGGGCTAGCCCTGCGCTGTAATGATGACAGTTTTATCTGGACCTGCGAGGTCCGCGCGCCACAAAAGAAAAGTAGTCAGTTGAAAGGGTTTCTGATGGAAGATCCGGGGCTGGTGCTTGGAGAGAAAATGTCGGTGAATAACCCGTGGCTGAAGCTGGTACCCGCTCAGGAATAA
>SALM_194_1
ATGGGACTCGATCTCTTCTTTTTCGAACGGGCAAAAAACGCGCCCGATGAAAGCCAGTACGCCAGAGTGGGTTATTTCCGCAAGGTGAACCCGTTACTCAAATGGGTGGATAAACACGTTGGGCTGGTGCGCAACCAGGTGCTGTTAGAAGTCACCAAAGCACATTTGCAGGCGCTTCTGAGTGACCTGCAGAGCCTGACGCCGGATAACTGCGGCGCGGTTTATCCCACGATTGACGGCTTTTTCTATGGATATACCGATTATGGAGAACACTACTGGAAAGACGTTCGCGCCGTCACCCACTGGGTGAAGGAGACGCTAGAGACGTTTGATTTTGAGCGAGAAAGGTTGATGTTTTATGCCTGGTGGTAA
>SALM_194_2
ATGGGACTCGACATCTTCTTTTTCGAACGGGCGAAAAACGCGCCCGATAAAAGCCAGAACACCAGAGTAGGTTATTTCCGCAAGGTGAACCCGTTACTAAAATGGGTGGATAAAAACGTTGGGCTGGTGCGCAACCAGGTGCTGTTAGAAGTCACAAAAGCACATTTGCAGGCGCTTCTGAGTGACCTACAGAGCCTGACGCCGGATAACTGCGGCGCGGTTTATCCCACGATTGATGGCTTTTTCTATGGTTATACCGATTATGGAGAACACTACTGGAAAGACGTTCGCGCCGTCACCCACTGGGTGAAGGAGACGCTGGAGACGTTTGATTTTGAGCGAGACAGGCTGATGTTTTATGCCTGGTGGTAA
>SALM_195_1
ATGGACAGAAGCAACGATATCTACCAGAAAGTCACCGACCAGATTATTGCTGAGCTGGAAAACGGCAATGTGCCGTGGATCCGCCCGTGGCGCGATGGCGAGCCGCCGTTCCCGATCAATGCGTTATCCGGTCGACCGTATCACGGCATTAACGTGCCGCTGCTGTGGAACAGCGCCGACAAGCAGAGCTTCGCCAGCGACCGCTGGCTGACGTTCCATCAGGTCAGCGCGCTCAGCGGGCAAGTGCGCCGGGGGGAGAAATCCTCTCTGGCGGTGTTGTATCTGCCGCGCACACAGGAAGAGACCGATGCACTCGGCCAGCCGTTGCTGGATAAAGACGGCGAGCCGAAGGTGCGGCATTTCGGGATTATTCGTGAATTTCGGCTGTTTAACCTGTCCCAGTGTGACGGCCTGCCGCAGTCGCTGTCCGAGCCGTTTATCCGGCCCGCAGAGCCTGTAGAGATGGCCGAAACCATTGCGAAGAATAGCGGCGTGACGCTGCGCCATCGCCGTCAGTCGAAAGCGTATTACAAACCCGCGACCGACCTGGTGATGATGCCGCACCCGCAACAGTTTGAAAGCAGCGAGGCGTACTACGCCACGCTACTGCATGAACTGACGCACGCTACTGGCCACGCTTCACGCCTCAACCGCCCCGGTATTGCCGGAGCAGAACGCACCGAAGCACTCTACGCCGCTGAAGAGTTAGTGGCGGAGATGGGGAGCGCCTTCCTGTGCGCCCATTGCGGCATTCAGGGCAGGCTCCAGCACGCCAGCTATATCGGCTACTGGCTGGATATCCTGCGCCAGGACAAGCGGGCAGTGATCCGCGCCAGCGGTATGGCGCGCCACGCCAGTGAATGGCTACTCAACGCTGTACCACAACCCTGTCAGCTTAGCGCCTGA
>SALM_195_2
ATGGACAGAAGCAACGATATCTACCAGAAAGTCACCGACCAGATTATTGCTGAGCTGGAAAACGGCAATGTGCCGTGGATCCGCCCGTGGCGCGATGGCGAGCCGCCGTTCCCGATCAATGCGTTATCCGGTCGTCCGTATCACGGCATCAACGTGCCGCTGCTGTGGAACAGCGCCGACAAGCAGAGCTTCGCCAGCGACCGCTGGCTGACGTTCCATCAGGTCAGCGCGCTCGGCGGGCAGGTGCGCCGTGGAGAGAAATCCTCTCTGGCGGTGTTGTATCTGCCGCGCACGCAGGAAGAGACCGATGCACTCGGCCAGCCGTTGCTGGATAAAGACGGCGAGCCGAAGGTGCGGCATTTCGGGATTATTCGTGAATTTCGGCTGTTTAACCTGTCGCAGTGCGACGGCCTGCCGCAGTCGCTGTCCGAGCCGTTTACCCGGCCCGCAGAGCCTGTGGAGATGGCCGAAGCCATTGCAATGAACAGCGGCGTGACGCTGCGCCATCGCCGCCAGTCGAAAGCGTATTACAAACCCGCGACCGACCTGGTGATGATGCCGCACCCGCAACAGTTTGCAAGCAGCGAGGCGTACTACGCTACGCTGCTGCATGAACTGACGCACGCTACCGGACACGCTTCACGCCTGAACCGCCCCGGTATTGCCGGAGCGGAACGCACCGAAGCGCTCTACGCCGCTGAAGAATTAGTGGCGGAGATGGGTAGCGCCTTCCTGTGCGCCCATTGCGGCATTCAGGGCAAGCTCCAGCACGCCAGCTATATCGGCTACTGGCTGGATATTCTGCGCCAGGACAAGCGGGCAGTGATCCGCGCCAGCGGTATGGCGCGCCACGCCAGTGAATGGCTACTCAACGCTGTACCACAACCCTGTCAGCTTAGCGCCTGA
>SALM_196_1
ATGTCGCTTTTCGATAAAAAACCGTCGTTAATGCCGGTGGTTATCGCCCCTGATGTCTGGCAATCCGCTGTGGAATTTCCCGCCGACCCGCAGCAGGTGGAAGAACGGCTGGGCAATCTGTTGCTCGCCGTACTGCTGACCCTGCGCACCGCCGGGGCATCCCGCAAGAAAGTCACCTTTACGATCTACTGCCAGCCACCGCAGGGCGATATGAAAGTCCCTGTCGCATTACCGCTATCACTGAACTATCACGACCACTATGTGCAGGTCTCGATAGCTGAACAGGCATAA
>SALM_196_2
ATGTCGCTTTTCGATAAAAAACCGTCGTTAATGCCGGTGGTTATCGCCCCTGATGTCTGGCAATCCGCTGTGGAATTTCCCGCCGACCCGCAGCAGGTGGAAGAACGGCTGGGCAATCTGTTGCTCGCCGTACTGCTGACCCTGCGCACCGCCGGGGCATCCCGCAAGAAAGTCACCTTTACGATCTACTGCCAGCCGCCGCAGGGCGATATGAAAGTCCCTGTCGCATTACCGCTGTCGCTCAACTATCACGGCCACTATGTGCAGGTCTCGATGGCTGAACAGGCATAA
>SALM_196_3
ATGTCTGTTTTCGACAAAATGCCTTCACTGATGCCGGTTGTCATCGCTCCGGAAGTCTGGGAATCGGTTATTGAATTTCCCGACGCTCCGGAACAAATGGAGGAGCGACTGGCTAACCTGCTGCTGGCGGTATTGCTGACGCTACGCACCGCCGGCTCGCAGCGCGAGAAGTTAATGTTTTCGCTCTACTGCCTGCCGCCGCGCGGCGATATGAAAGCGCCGGTGTCGGTGCCGCTGTCGCTTAACCGCATGAGCCACTACCTGCATATTTCGCTGGCTGCACAGGCGTAA
>SALM_197_1
ATGACTAGTCGTCCCCAGATGATAATCAACGTGTTACAGGCTAATCCCGGCCAGCAGTTTACTGCACGCCAACTGGCGCAGAAAATCATTGAGCACTACAGCGCAGAACTGGCTGAAAAACGTAAAAATCCACGTTTTGCCAGCGATGAGGCTTTTTTAAGCCAAATTACCGCTGAAGTTGGTGGCAGTCGGACTGTTAAAGCGAAAGCTATGTGTCCGCAGGTGATGACGCGTGATAAGCCAAGACCACGATTGTTTTATTGGGGGGAGTCTGTGGTTGAACAGGCGGATGCTAATGTAGCCCCCGAACCAACGGTTGAAACTGTTAGCTTTACCGAGCATTCGTTATATCCGATCCTGATTGATTATCTCTCTCAGGAAGAAGGGCTATTGTGTCGTCGTATTGACGAAAAGCGCTCAAGCAACAACAAAGGGTTGGGTGGCAACCATTGGCTTTATCCCGATATTGTCGCATTGGAGCCTCTTGATAAAGAGTGGGACGATGTGGTTCAAAACTGTGTTCGCCATAGTGAAGGGCGTTTGACACGGCTGTGGTCTTTTGAGGTGAAAAAACAGCTAAACCGTAGCAATGTGCGTGAATGTTTCTTCCAGGCAGTCAGCAATTCCAGTTGGGCGCATTTCGGCTATCTGGTGGCGACTGAAATTAACGAAGATAAGCAGCGTAGCGTGGAGCGTGAACTTCAGATGCTCTGCGCGTTGCACGGTATTGGTGTGATCCTCCTGGATCCACATGATTTCTCTAATAGCCAGACGTTGATCCCAGCGCGTGAACGTACCAGCGTGGACTGGCAGTCAGTGAACCGTCTGGTGGAAGAGAATCGGGATTTTAAAGATTTTATTGAGCTGGTGGGGGAGTACCACCAGACCGGAAAAATCCACAAGTCATTGTGGAACAAATAA
>SALM_197_2
ATGACCAGCCGTCCCCAGATGATAATCAACGTGTTACAAGCGAATCCCGGCAAGCAGTTCACGGCCCGCCAGCTGGCGCAGAAAATAATTGATCACTATAGCGCTGAACTGGCTGAAAAACGTAAAAATCCACGTTTTGCCAGCGATGAGGCTTTTTTAAGCCAAATTACCGCTGAAGTTGGTGGCAGTCGGACTGTTAAAGCGAAAGCTATGTGTCCGCAGGTGATGACGCGTGATAAGCCAAGACCAAGATTGTTTTATTGGGGTGAATCTGTGGTTGAACAGGCGGATGCTAATATAGCCCCCGAACCAACGGTTGATACTGTTAGCTTTACCGAGCATTCGTTGTATCCGATCCTGATTGATTATCTCTCTCAGGAAGAAGGGCTATTGTGCCGTCGTATTGACGAAAAGCGCTCAAGCAACAACAAAGGGTTGGGTGGCAACCATTGGCTTTATCCCGATATTGTCGCATTGGAGCCTCTTGATAAAGAGTGGGACGATGTGGTTCAAAACTGTGTTCGCCACAGCGAAGGGCGTTTGACACGGCTGTGGTCTTTTGAAGTGAAGAAGCAACTTAACCGCAGCAATGTGCGTGAATGCTTTTTCCAGGCTGTCAGCAACTCCAGCTGGGCGCATTTTGGCTACCTGGTGGCGACTGAAATTAATGAAGATAAGCAGCGTAGCGTGGAGCGCGAGCTCCAGATGCTCTGTGCGTTGCATGGCATTGGAGTGATCCTACTCGATCCGCATGACTTCACTAACAGCCAGACGCTGATCCCGGCGCGGGAACGTACCAGTGTAGACTGGCAGTCAGTAAACCGTCTGGTGGAAGAGAATCGGGATTTTAAAGAGTTTGTTGAGCTGGTGGGGGAGTACCACCAGACCGGGAAGATCCATAAGTCGTTGTGGAATAAATAA
>SALM_198_1
ATGTCTGAATACACGGAAGTTGAACAGCCCTTTTTGCAGCAACTGCAATCACTGGGCTGGACGATTATTGACCAGGGACAGGACATTCCCTCCGATCCGGCTAAAAGTATGCGCAGCAGCTTCCGACAGTGGCTGCTGCCGCAGATTTTTACTCACGCAGTAGCGCACTTAAATGCCGGATCAGACGGAAAAACATGGTTAACTGACAAACAGTTACAGGATCTGCAAGAACAGATCCTGCGACAACCCAATCGTACTCTACTGGAAGCTAATGAGGCGATCCAAAAGCTACTGTTTAAAACACAGGTGGATATTAATAATGCCACCGGTGAGTCTGATCCTATAGTTAAATTAATCGATTTCGAACACCCGGAAAATAATCACTTTCTGGCGATAAACCAGTTTCGGATTGATACCCCGGGTTGCGTAAAACAATTTATCATTCCCGATATTGTTTTATTTATTAATGGTATTCCGTTAATTGTTGTGGAGTGTAAAAAAGGTGGTCCAACCTGTTCTAATCCAATGGCTGAAGCATATATTCAGCTCCAGCGTTATATGAACAATCGTAAAGCAACAGCGCTGCAGGGATTAAAAGAGGGGGAACCACGTTTATTTCACAGTAATTTATTTGCGGTCAGAACAACAGGCGTTGAAGCGGATTACGGCACGATTACTTCCGGGGAGGAACATTTTTATCCTTGGAAGACACAATGGCCGCAGGAAGATAATGTTGCCAGCGATATGAATGCGCAGCAACAGCTAATCAATGGCATGTTAAATAAAGCGAACCTGTTATCCATCCTGCGGACATGCTCTGTATTTATGGATACTGATGCCGGCCCACGCATCAAGGTTATCTGCCGTTATCAGCAATTTCGCGCCGCTAATAAGATCTTACAGCGTTTACATGAAGGTAAAACCACGGAAGAAAAAAGTGGTGTAGTCTGGCATACCCAGGGGTCGGGTAAGAGCCTGACGATGGTTTTTATTGCCCGAATGCTGCGCGTTTCAAACGATCTTCACGATTATAAAATCATACTGATCAACGATCGTCTCGATCTGGAGGAGCAGTTAACAGCGACGGCAAAACTGATCGGTGGACGAGTCAATGTTATTGAAAGCAGCAATACGCTACGAAAAGAATTAGCCACCAACACTTCCGATATCAATATGGTGATGGCGCATAAGTTCCTGGTCGCGCAGGAAAGCCTCCCCGTATCCGTTGCTAAAGCGCTGGGAACCTACCAGGCTATTCCAACGGGCAAAACATTTGGCGTAGTGAATACCTCTTCGCGAATTGTGTTAATGATCGATGAAGCACACCGTACCCAGAGCTCCGATCTGGGAAGTAATATTTTTGAGGCTTTCCCCAATGCGGCCCGCATTGCCTTCACCGGAACGCCGCTGATTACAGAACGCCACGGTGAGAAACGTACCGTCAAACGCTTTGGCGAATATATCGATAAGTACAAATTGATGGATGCCGTTGAAGATGGCACCACGTTGCAGATCCTTTACGAAGGCAGGACTGCTGATGCCGCGCTGAACGATAAACATGGCTTTGAAACGCAGTTTGAGAATCTCTTTAAAGACCGAACGGAAGAAGAATTAGACGCTATTAAGAAAAAGTATGGCGCCACAGGCGACATTCTGGAAGCAGAGCAACGTATTGCCGCTATCGCGCGCGATATGGTGAAACACTATCTGGAGCATATTTTTCCTAATGGCTTTAAAGCTCAAGTGGTGTGTCACTCCAAACTGGCGGCAGTCCGTTACCAGAAGGCTATCCATCAGGCATTAAAAGAGAAAGTGGATGAGCTTGAATCTGCGGACGTACCTGACCACGCATTAATTAATCGGATCAAGTTCCTCAAAGCTGCGGTCGTGATATCCAGTGATGGCACCAACGAAGCGGCATTTATTACCGAAACACGCAAGCAAGCCCGTGCCTGGAATACGGTAGAAAATTTCTGTAGGCCATTTGCGTTTGACGATCCTGATAAACCTTATACAGGAATTGCCTTCCTGGTAGTCTGTGACATGTTATTAACCGGTTTTGATGCACCGATAGAGCAAGTTATGTACCTGGATAAAAAAATCCGCGAGCATACGTTACTACAGGCAATTGCCCGTACAAACCGGGTGAAAAAAGGGAAACAACGTGGTTTTGTTGTGGATTATATCGGCCTTACTCACCATCTTACCGAGGCATTAACTCTCTATGCAGCCAGTGACGAGCGCCAGGAGCTGGCCGAAGGATTAAAAAATATCAATTCAGAAGTTCCGGTGCTGCAGGAACGCTATCAGCGCTTGTTGAGTTTGTTCTCGTACCATCAGGTTAATGGCATCCATGATTTCCTTGAGGGGCGATTACCCGACATAGCAGCAGAAGCAGCCGCGGTGAACGATGCTGTTCGTTTGCTAAAAGACGAGAAACTGCGGGCGGATTTTGATGTGTATCTGAAAAAATTCCTTAGCAGTCTGGATATCATCCTGCCGCATAGTGCGGGCCAAGTTTATCGTATTCCTGCAAAGCGTCTGGGATATATCCAGCGAGTGACCAAAGAGCGTTATAAAGACGATTCGCTGGATTTGGGAGATGCCGGCCAGAAGGTACGCGATCTGATTAATCAGCACCTCATCAGTCTGGGGATTAACCCTACGGTTCCTCCCGTTGAATTGCTCTCAGATAACTTCATTGAACAGCTAAACCAGCATACCAACGGCAATGATGAGGCGAAAGCCAGCGAAATGGAGCATGCAATTCGTAAGCATTGCACCGTTCACCATGATGAAGATCCAGCTTTTTATAAGAGTCTTTCGGAAAAAGTGGAACAATTGATCGACCTGTATCAGGATCAATGGAAGAAGCTGGCGGAAGAGTTAGAGAAACTGCGTAACGTTGCGATTACCGGGCGCCAAGAGGGGGAAGAGGGGATGAGCCGGGAGGCCACTACGTTTTATGAACATATTGCTCATGAAGCGTTCGCGGGCGGAGAAATACCCGTTTCAGTAAAACCCAAAATTAAAGCGCTGATGGAAGCAATTGTTGAACTTCTGCAACAAAGCATCGGCAGTATCGACTACTGGCACAACAGTAGCAAACAAAAGAAAACGCGCAGTGAGATCAAAACGGCTCTGACGCTAACCGGAGTTCCTGAATTAAAACAGGCAAGAGAACGAATTGCGGTAGAAATTATGAAACTGGCAAAAAACCGACATAGTACGTTACTCCAGAACTCAGCGGAGAGCAAAAAACCATGA
>SALM_199_1
ATGATGTACAGACGGGTGAAGGACATCGACTATCATCTCGCGCCAGGTACCACCCGGCGTACAACGGATATCGTTATCGAAAGAGACGGTCAGATCATTGTTCGCCCGCCAGTACACTTTACTCCTGAACAGGCGGATACCGTTGTTTTTCAGAAACGCATGTGGATTTATCGTAACCTGGCTGAGTGGAAAGATCTTAATGCCACTACGGTGGCGCGTGAATGGGTAAACGGCGAGACCTTTCTCTATCTGGGGAGCATGTATCGCTTATCTCTGGTTTCCGATCAACATCTACCGTTACTCCTGAAAGATGGACGCTTCTGCCTTAATCGGCAACTTATTGAAAAAGGCGGCATAGCCGCAGCGAAAGGCGCGTTTGAAGACTTTTATATAACTAAAGGCCAGCAGCGCATCAGAGAACGCACTCTGTTTTTTGCGCCTAAAGTCGGAGTGAAGGCAGAAACAATCCGGGTGAAGGAAATGGGATATCGCTGGGCCAGTTGCGGTCATAGCGGTACGCTGAATTTCCACTGGAAATGTATGATGGCCCCCGCGAAGATCCTGGATTACATCGTGGTCCACGAGCTATGTCATTTTCACCATCGCAACCATACGGACGCTTTCTGGAATGAAGTGGATAAGGTGATGCCTGACTGGAGAGAGCGCAAAGAGTGGCTGCGTAAACATGGCGCTAGCTTAGACCTGTAG
>SALM_199_2
ATGATGCACCGACGGGTGAAGGACATCGACTATCATCTCGCGCCAGGTACCACCCGGCGTACAACGGACATCGTCATCGAAAGAGATGGTCAGGTTATCGTTCGCCCGCCAGTACACTTTACTCCTGAACAGGCGGATACCGTTGTTTTTCAGAAACGCATGTGGATTTATCGTAACCTGGCGGAGTGGAAAGATCTTAATGCCACTACGGTGGCGCGCGAATGGGTAAACGGCGAGACCTTTCTCTATCTGGGGAGCATGTATCGCTTATCTCTGGTTTCCGATCAGCATCTGCCGTTAATCCTGAAAGATGGACGCTTTTGCCTTAATCGGCAGCTTATTGAAAAAGGCGGTATAGCCGCAGCGAAAGGCGCGTTTGAAGACTTTTATATAACTAAAGGTCAGCAGCGCATCAGAGAACGCACTCTGTTTTTTGCGCCTAAAGTCGGAGTGAAGGCAGAGACAATCCGGGTGAAGGAAATGGGGTATCGCTGGGCCAGTTGCGGCCATAACGGTACACTGAATTTCCACTGGAAATGTATGATGGCCCCAGCGAAGATCATAGATTACATCGTGGTCCACGAACTATGTCATTTTCACCATCGTAATCATACAGACGCTTTCTGGAATGAAGTTGACAAGGTGATGCCTGACTGGAGAGAGCGTAAGGAGTGGCTGCGTAAACATGGCGCTAGTCTGGATCTATAG
>SALM_200_1
ATGACCGCCAACAGCTATTTCGAGTACGTGCTCACCCTGCTCGGTTGGCTAGTGAACAACGGCGTTTGGCAGACGCTGACCGCCACCGGGCTGTTCGCCCTGTCCCTGCTGGCAAAACTAGTTGCCCTGTGGCTTAAAGCGCGTGGTCAGGGGGCGGACGAAGGCAACGTCGCCCGCCTGCTGGTCGTCTGGGTGGAGCACTCACTCTACAGCGCCCTGCTGGTGATCTCCTTCGCGGGTGTGCCGTTCCTCAATGTCGATATCAATACCCTCGCCTACGACAGCCAGCGTACGAAGCAGTGCGGCTGGTCGGTGGTGCAACCCGGAGATTCCGGCTATGCGCCGCTCATCAACGAACTCAATGGCCAGAGCGCGTCCGTTCCGGTGTGGTGGTACTTCACCCACGCGCTGGGCAAAGGCATCACCAGTGCCGCCGTCGCGGTGCTGCCCTGCAAACCGGACCTGCGCCAGCTGCGCTTTGAGGTGCAACACACCAGGATCGCCGATCCGGCGCTGGCGCAGGAGCTACAGGATTTCGTTAACGACTGCTACGGGCCGTCGCGCGCACGCCTCAAGCGGCTGGGCAACGATATTAGCGAGGAACAGAGCCGGGAGGTGGACTGGGTGGGATCGTCTTTTTACCTCACTACACCGGGTTATTACGACCACGATCATTCCCGTTCGCCCCGCGCCGCCTGGCCTTACGACTCCAGCCGCGATGATGGCCTGAACGATACGGGTGGCGGTGGCTATCCCGCGTGTAAAGAGTGGTGGTCCGATGGCGATACTGGGCTGAAAAATCGGCTGCTGAAGCAGGTCGATACCACGCTCTGGCAGCAACTGCAAAAACTGGGGAAGTCGAAAGAGGAGTATGAAGAGGCGGTACTGCGCTCGCTGGTGAGCCCGCGTAATATGCAGGTGTCACAGGGCGGGCTGGTGTACAACGGGTTTGGTGGGAGTGCGGGAGATAACTTGAATGCATCGCAAGCGTTAAGCCGGTTGGGGAGTATCGCCGGAATGTCGGTTTCCAGCCTCGCGCTGTTCCCTGCCTTCGATAGCGTGCGTCAGGCGCTACCGATGGTGCAGGCCTTCCTCGAAATGGCGCTAGTCATTTTGATACCAGTAGTCCTGCTATTTTCGGCATGGGAGCTTAAAACTGTCATCACGCTGAGCTTTGTGCAGTTCGCCCTGTTCTTTCTTACCTTCTGGTGGGAGCTGGCCCGCTGGCTGGATAGCTGGCTGATGGAAATTATCTACAACGCAGAGGGTGCTTCGCACTTTAACCTGTATGGGTTGCAGAACGCTTCTGATGATTTGATCGTCAATGTGGTGATGGGGACGATGTTTGTGGTGCTACCTGCGTTCTGGCTTGGGGCGCTGACGTGGGCGGGGGTTAGGGTTGGCGGGGTTGTGGCCGGGGTTGTGTCTGCGGGCGCGGGGGATGTTAAGGGAGGTGGGAGTCGTGCTTCCCACCTGTTGATGAAAACTACAGGTCTAAGCTAG
>SALM_200_2
ATGACCGCCAACAGCTATTTCGAGTACGTGCTCACCCTGCTCGCCTGGCTGGTGAATAACGGCGTATGGCAGACGCTGACCGCCACCGGGCTGTTCGCCCTGCCCCTGCTGGCGAAGCTGGTTGCCCTGTGGCTGAAGGCACGCAGCCAGGGGGCTGATGAAGGCAACGTCGCCCGCCTGCTGGTCGTCTGGGTGGAACACTCGCTCTACAGTGCCCTGCTGGTGATCCTCTTCGCGGGCGTGCCGTTCCTCAATGTCGATATCAATACCCTCGCCTACGACAGCCAGCGTACGAAGCAGTGCGGCTGGTCGGTGGTACAGCCCGGTGATTCCGGCTATGCACCGCTGATCAACGAACTTAGCGGCCAGAGCGCTTCCGTTCCGGTGTGGTGGTACTTCACTCATGCGCTGGGAAAAGGCATCACCAGCGCCGCCGTCGCGGTGTTGCCCTGCAAGCCGGACCTGCGCCAGTTGCGCTTTGAAGTGCAGCACACCCGGATCGCCGATCCGGCACTGGCGCAGGAGCTACAGGATTTCGTTAACGACTGCTACGGGCCGTCGCGGGCAAGGCTCAAGCGGCTGGGCAGCGATATCAGTGAGGAGCAAAGCCGGGAGGTGGACTGGGTGGGATCGGCCTTTTATCTCACCACGCCGGGCTATTACGACCACGATCATTCCCATACGCCCCGCGCCGCCTGGCCTTATGACGCCAGCCGCGATGATGGCCTGAACGATACGGGTGGCGGTGGCTATCCAGCGTGTAAAGAGTGGTGGTCCGATGGCGATACTGGGCTGAAAAATCGGCTGCTGAAGCAGGTCGATACCACGCTCTGGCAGCAACTACAAAAACTTGGGCAGTCGAAAGACGAGTATGAAGAGGCGGTACTGCGCTCGCTGGTGAGCCCGCGCAATATGCAGGTGTCACAGGGCGGGCTGGTGTACAACGGGTTTGGCGGGAGTGCGGGAGATAATCTCAGCCAGACGCAGTTGCTGAGTCGTGTGGGCGGGATAATCGGCGCGGGGCTTTCCAGCTACGCCCTGTTTCCGGCTTTTGATAATGTCCGCCAGGCGCTACCGATGGTGCAGGCGTTCCTCGAAATGGCGCTGGTGATCTGTATCCCGGTGATCCTGCTGTTCTCGGCATGGGATCTGAAGACCGTGATCACGCTGAGCTTTGTGCAGTTCGCCCTGTTCTTCCTCACCTTCTGGTGGGAACTGGCCCGCTGGCTGGATAACTGGCTGATGCAGATGATGTACGACAGCGACACCCACTCGTACTTCAACCTCTGGGGCCTGCAAAACACCTCCGACGATCTGATTGTGAATATTATTATGGGCGTGATGTTCCTGGTGTTACCCGCATTCTGGCTGGGTGCGCTGACGTGGGCAGGCGTAAGGGTCGGCGCAGCAGTCGCCGGGGTGATGGGCAGCGCGGTCGGCGATATCCGCAGCGCTGGCGAACAAGTCGGGAAGATGATCGTCAGTAAAACACGCATTCCCTGA
>SALM_201_1
ATGCCAGTAAAACGAAAACATCTGACCCGCCATGAAGTGGGGCAGATACTGCTTGCAGCGGACAGAGGGATCCATTTTGAGCGGGATTACTGCCTGATTCAGATGTGTTTTATACACGGTCTGCGGGTCAGTGAACTGTGCGGAATGCGACTGTCGGATATCGATTTGGTCGGTGGTTCGGTGTATGTCAGGCGGCTCAAAAATAGCCTGTCAACACAGCATCCGCTGTTCGATGCCGAATTGCCCGCATTGATGCGTTGGTTAACGGTGCGCCGTCGCTGGCGGGATGCTGACTCTGACTGGCTTTTCCTGTCACAGAAGGGGGGGCCGCTGTCGCGCCATCAGGTCCGGTTATTGCTCAGACGTTACGGCGAACTGGGCGGTGTCAGTATTTCAGCGCATCCCCATATGCTGAGACATGGATGCGGTTACGCGTTGGCGGATTTAGGGCGTGATACACGTCTGATACAGGATTACCTGGGGCACCGGAACATCCGGCATACGGTGATTTATACGGCGACAAATACGCAGAGGTTTATGAATGTTTGGGGCAGTGTGAAAGAAAACCACACATTTAGTGCCAGAATGTAA
>SALM_201_2
ATGCCAGTAAAACGAAAACATCTGACCCGCCATGAAGTGGGGCAGATACTGCTTGCAGCGGACAGAGGGATCCATTTTGAGCGGGATTACTGCCTGATTCAGATGTGTTTTTTACACGGTCTGCGGGTCAGTGAACTGTGTGGGATGCGCCTGTCGGATATCGATTTGGTCGGGCGTTCGGTCTATGTCCGACGGCTTAAAAACAGTCTCTCAACGCAGCATCCGCTGTTTGATGCCGAATTGCCCGCGTTGATGCGCTGGCTGAAGGTGCGCCGCCGCTGGCGGGAGGCAGACAGCGACTGGCTTTTTCTGTCGCAGAAAGGAGGCCCGCTGTCGCGTCACCAGGTCAGGTTATTGCTCAGACGTTACGGCGAACTGGGCGGCGTCAGCATTTCCGCATATCCCCATATGCTGAGGCACGGATGCGGCTACGCGCTGGCGGACCTGGGGCGTGATACGCGTCTGATACAGGATTATCTGGGGCACCGGAACATCCGGCATACGGTGATTTATACGGCGACAAATACGCAGAGATTTATGAATGTCTGGGGGAATATGAGAGAAAACCACACAATTAGTGCCAGAATGTAA
>SALM_202_1
ATGAAAAAAACGATGTTAAGCGCGTGTTTTATGCTGGCGGCGGCTAATGCCATGGCCGCCGACGGTACCATCCATTTCACCGGTAGCATTACCGACCAGACCTGCAAGATCGACACAGGCTCCCAGAATCTACCGGTGAACCTCGGCAATGTTGCCCAGACCGCCCTTAACGGGGCAAAGGGGATGAGAGCGGCGCCAACGCAATTTACCATCAACGTGAGCGAATGCCCGGAAACGGTCACCGGAGCAAATGTGAAATTTGACGGGACATCCGATAACAACGACCAGAGCCTGCTGGCGCTGGACAGTGGCACGGGCATCGCCACCGGGGTCGGGATCCAGATCGCAGATAAAAACGGCACGGCCATCCCGCTGCACTCCGCTTCATCCGACTACACCCTCGCAGAAGGCGCAAACGCGCTCGACTTTGTCGCCCGCTATGTCTCCACAGGCCCGGCGGTCACCACCGGTACAGCAAACGGTACCTCTGAGTTCACCATCATTTACAAATAA
>SALM_202_2
ATGAAAAAAACGATGTTAAGCGCGTGTTTTATGCTGGCGGCGGCTAATGCCATGGCCGCCGACGGTACCATCCATTTCACCGGTAGCATTACCGACCAGACCTGCAAGATCGACACTGGCTCCCAGAATCTACCGGTGAACCTCGGCAATGTTGCCCAGACCGCCCTTAACGGGGCGAAGGGGATGAGAGCGGCGCCAACGCAATTTACCATCAACGTGAGCGAGTGCCCGGAAACGGTCACTGGTGCAAATGTGAAATTTGACGGGACATCCGATAACAACGACCAGAGCCTGCTGGCGCTGGACAGTGGCACGGGCATCGCCACCGGGGTCGGGATCCAGATCGCAGATAAAAACGGCACGGCCATCCCGCTGCACTCCGCTTCATCCGACTACACCCTCGCAGAAGGCGCAAACGCGCTCGACTTTGTCGCCCGCTATGTCTCCACAGGCCCGGCGGTCACCACCGGTACAGCAAACGGTACCTCTGAGTTCACCATCATTTACAAATAA
>SALM_202_3
ATGAAAAAAACTATGTTAAGCGCGTGTTTTTTACTGGTGGCCGGGAGCGCAGTCGCTGCTGATGGCACCATCCATTTTACCGGCAGCATTAGCGACCAGACCTGCACCGTGGACAGTAATATACAAGGCCTGAATGTGGATTTAGGTAAGGTAGCGCAAACCGCCCTTAACGGGGAGGCGGGCATGAAAGCCTCCCCGACGCGCTTTACCCTCACCCTGACCGACTGCCCGGATACGGTCACCGGGGCGAACGTAAAGTTTGACGGGACGTCCGATGGCGTGAACCAGAACCTGCTGGCGCTGGACAGCGGTACCGGGATCGCGACCGGCGTCGGGATTGAAATCGCCGATAAAAATGGCACCCCCATCCCTCTGCATACGACATCGACGGATTACACCCTCGGATCAGGCAGCAATTCGCTGGACTTTGTTGCCCGCTATGTTTCCACCGGCACTGCGGTGACCACCGGTACAGCCAACGGTACCTCTCAGTTCACCATTAATTACAAATAA
>SALM_203_1
ATGAACAGGTATGCAGACATTTTGCTGGCGCTATTGCTGGCCGTATTTACCGTGCAGGCACAGGCCGGGATTGTCATTGGCGGGACACGGATCATTTATAACGGCGACAAAAAAGAGACCTCCGCTTCTATACGCAACCCCGACAGATCCGGCGTCTGGCTGGTGCAGAGCTGGGTGGACAGTGGCGTGAAAGGCAGCAAAACACCGTTTATCGTCACGCCGCCGTTGTTTCGCATTAATCCAGGCGAAGAGAACATCCTGCGCATTGTGCGCACTGGAGGGAGCCTGCCTGAAGACCGGGAATCGGTGTTCTGGCTGAACGTGAAGTCCATTCCCGCCACCGACGACAGCGTGCCGCATAACAACGTTCTGCAGGTGGTGGTGAAATCCCGCCTGAAACTCTTTTACCGCCCGGCGGGGCTGGAAGGACAGCCGGAGACGGCTTACCACCATCTGTCGGTCTCCCGTAGCGGCAATCGTCTTACGGTCAGCAATCCCACGTCTTACTACGTCACTTTGTTCACCTTAAAGGTGGACGGGCAGGAGATCAAAGAGGCCGATATGGTGCCGCCGAAAGGCAGCGTCAGCTTCACGCTGCCATCGGCCACGGCGTCCATGGTGAGCTGGCAGTCGATCAGTGATTACGGCGGCGTCAGTCAGACCGAAAGCCGTAAGCTCTGA
>SALM_203_2
ATGAACAGGTATGCAGACATTTTGCTGGCGCTATTGCTGGCCGTATTTACCGTGCAGGCACAGGCCGGGATTGTCATTGGCGGGACACGGATCATTTATAACGGCGACAAAAAAGAGACCTCCGCTTCTATACGTAACCCCGACAGATCCGGTGTTTGGCTGGTACAGAGCTGGGTAGACAGCGGGATGAAGGGAAGTAAAACGCCGTTTATCGTCACGCCGCCGTTGTTTCGTATTAATCCAGGCGAAGAGAACATCCTGCGCATTGTGCGCACTGGAGGGAGCCTGCCTGAAGACCGGGAATCGGTGTTCTGGCTGAACGTGAAGTCCATTCCTGCCACCGACGACAGCGTGCCACATAACAACGTTCTGCAGGTGGTGGTGAAATCCCGCCTGAAACTCTTTTACCGCCCGGCGGGGCTGGAAGGACAGCCGGAGACGGCTTACCACCATCTGTCTGTCTCCCGTAGCGGCAATCGTCTTACGGTCAGCAATCCCACGTCTTACTACGTCACTTTGTTCACCTTAAAGGCGGACGGGCAGGAGATTAAAGAGGCCGATATGGTGCCGCCGAAAGGCAGCGTCAGCTTCACGCTGCCATCGGCCACGGCGTCCACGGTGACCTGGCAGTCGATCAGTGATTACGGCGGCGTCAGTCAGACCGAAAGCCGCAAACTCTGA
>SALM_204_1
ATGAAAGGATTATTAAAATCAGGCTGCCTATTGCTGGCATTATGGCTGGTTGCTTTTGGCGCACAGGCCTCATGCCAGTTTGCTAATGGCGTGACATCGGAGATCTCTGGTTATCTCAGCTTTGGCAATGTGGCGGTGCAGCGGGATTCTGCGGTGGGTAGTGTTATCGCCACGGCCACCACGGGGGCGTATAACGGCGGCAATAACATTGCGGGGTGCAGTGAAGCATGGACCTACCGCTGGGAGCTGAGTAAATGGGGAACGCTGAGCACGCTGGGGGGGAATATCTATAACACTAATGTTCCAGGTGTTGGTATCCGGCTGACGAACAGCTCTTCCGGTAAAGTGCTTCCCTATGACCAGAGCGCGGGCGCAAATACTTATATTTTTATTGGTGGAAACGGCATCAAAGCGGAGTTAATCAAAACGGGCGATATTACCGGGGGAACCCTGGATACCGGTATGCTGGCGCGGGCCTCAGTGGCAAATCAGTTCTATTTTGCCAATGCCACCCTGAATGGCACCAATACCATTACCTCTGAATCCTGTTCTGTCACCACCAACCCGGTTAATGTCCCTCTGGGCGACCATGACAAAAGTGAGTTCAACGGTCCGGGTACTGCAACAGCCTGGCAGACATTCAATATCAATCTGAGTTGTATTCAGGGCGCGCGGATTAATGTGCGTATTGACGCCACAGCAGATAGCGACGCAGGCGTACCCGGCGTCATTAAACTCGACAGCGATCCCGTTAATGCCAGCGGTGTCGGCGTTCAGGTCTGGTATCGCTATGAAGACAGCCCGGTACAGTTCGGCCAGGAGCGGTATTACTACACCTCGCCATCAGGTGGTAACGAATATGTTCAGCTTCAGGCGCGCTATTATCAGACTACGCAGAGCATCACGGCCGGGAAGGCGAACGCCACGGCGACGTTTACGCTGACGTATAAATAG
>SALM_204_2
ATGAGAGGATTATTAAAATCAGGCTGTGTACTGGTGCTGTGGCTGGTCTCTTTTGGCGTACAGGCATCCTGTAACTATGCTAGCGGTGTGACTGGTGAAGTTCCTGGTTATATCAGTTTTGGCAATGTGGAGGTCCCGCGTGATGCGCCGGTGGGTAGTGTTATCGCCACGGCCACAACGGGGGCGTATAACGGCGGACATTCGATGGCGGGATGCACCACGGCATGGACCTATCGCTGGGAGTTGGGAAAATGGGGCTCGCTGAGCACGCTCGGGGGCAATATCTATAACACCAACCTCCCGGGGATTGGTATCCGGCTGAGCAACGTCAATTCCAGAAAAATGCTTCCCTACGACCAAGCCGTGGGTGGGAACGCTTATATTGTTATCAGTGGCGATGGCATCAAAGCGGAGTTAATCAAAACCGGGGATATTACGGGCGGTACGCTGAACACTGGCGTACTGGCAAGGGCGTCGGTGGCGAACCAATTTTATTTTGCCAATGTCACGCTAAACGGCAGCAATACCGTGAGCTCTGTCGCCTGTAGCGTGAACACGCCGAATGTTGATGTTCCGCTCGGCCAGCATGAAAAGTCTGAGTTTTCAGGCGTGGGCTCGACAACCGAGTGGAAGCAATTCAATATTGGCCTCGACTGCGACAAAGGCGCCAACATCATGATCCAGATTGACGCCACCCAGGATCCGTCCAGTGTTCCGGGCGTGATTAAACTGGACAGTGCAACGGGGGATATGGCCGCAACCGGGGCTGGCGTTCAGTTGTACTTTGCGTCGGCCGACAACGCCGTGAAGTTCGGTAAGAGTCTCTATTACGACACCTCGCTGAATGGCGGTTCTGAGACGGTGCAACTGAAAGCGAGGTACTACCAGACTTCACAGGCAATAACGGCGGGTACGGCCAACGCCACGGCGACGTTTACGCTGAGTTATAGATAG
>SALM_204_3
ATGAAAGGATTATTAAAATCAGGCTGCCTATTGCTGGCATTATGGCTGGTTGCTTTTGGCGCACAGGCCTCATGCCAGTTTGCTAATGGCGTGACATCGGAGATCTCTGGTTATCTCAGCTTTGGCAATGTGGCGGTGCAGCGGGATTCTGCGGTGGGTAGTGTTATCGCCACGGCCACCACAGGGGCGTATAACGGCGGCAATAACATTGCGGGGTGCAGTGAAGCATGGACCTACCGCTGGGTGCTGAGTAAATGGGGAACGCTGAGCACGCTGGGGGGGAATATCTATAACACTAATGTTCCAGGGGTTGGTATCCGGCTGACGAACAGCTCTTCCGGTAAAGTGCTTCCCTATGACCAGAGCGCGGGCGCAAATACTTATATTTTTATTGGTGGAAACGGCATCAAAGCGGAGTTAATCAAAACGGGCGATATTACCGGGGGAACCCTGGATACCGGTATGCTGGCGCGGGCCTCAGTGGCAAATCAGTTCTATTTTGCCAATGCCACCCTGAATGGCACCAATACCATTACCTCTGAATCCTGTTCTGTCACCACCAACCCGGTTAATGTCCCTCTGGGCGACCATGACAAAAGTGAGTTCAACGGTCCGGGTACTGCAACAGCCTGGCAGACATTCAATATCAATCTGAGTTGTATTCAGGGCGCGCGGATTAATGTGCGTATTGACGCCACAGCAGATAGCGACGCAGGCGTACCCGGCGTCATTAAACTCGACAGCGATCCCGTTAATGCCAGCGGTGTCGGCGTTCAGGTCTGGTATCACTATGAAGACAGCCCGGTACAGTTCGGCCAGGAGCGGTATTACTACACCTTGCCATCAGGTGGTAACGAATATGTTCAGCTTCAGGCGCGCTATTATCAGACTACGCAGAGCATCACGGCCGGGAAGGCGAACGCCACGGCGACGTTTACGCTGACGTATAAATAG
>SALM_205_1
ATGACCCAATATTGGTGGAAAGATCTTTTTGATCGCAATAATAACTGGCAGGGTCTGGAGCTGACGCTGAAGAGCAACCAGAGGACCGATGTGGCAATGGAAATGCTGAGTGGCCGTTATGGGCGGATGGCGCTGCAGGTCTCCGGGGAGACATTATTCTGGGCATCAATGTTGAAAGATCATTCCGGTGTCTGGTTGGTGTTTAATGCCGATCATTCCGCTTGCCAGACATTATTACCGGCTGTCACATCTGAAAATATTGAGGGGATTAAAAACAAAGGCGAACGGGCCTGGACAGGCGAATGGTGTCGCTATTTTTCACGGCAATTAATGAATGCGCCAGTGCCTCTTCTGTCTCCTCGCCGATGGCTGATAAGGCCGATGGAGGCCAAATATCCATTACCAAAATTATCCGGACAGCGTGTTCCTGTAAATAGCTGGCGTTTTGATGCCCCAGAAAGCAGCGGGAATATCGGCTGTAGCTGGACGCTCTACGGCGAAGATTTTCCTGATTTGGCCAATCCTGACAAAGTCAGATTAGTGGATTGGTGGTGGGGAGGTAGCCTGCTACTTGGGCGTTATCCGATACAGCCTGATACCGGAAGGTTGAAATGGTGGCGTAAAAAATGCCGTGAGGGTGCGCTGCCTCCAGTACTTGTCTGGTATATAGCAGGGCTGGGATCATTTGTTATTCTTGATGGTCATTATCGTTTACAGGCAGCGATTGCAGAAGAAATTCCACCTTCATTTCTGGTGCTCAGCGAATTGCAGGAACGGGATTTTGCTACCGATCAAGACCATCGTGCCCGTATTGTCCGGGCTTTAGAACAGCAGCTCAAAAATCCTAAGTGCAAAATCGATGGTGTAAATCAGACGCTGATTAATCTTTATGACACACTCTATCTTTATGCCTCAACCCATAGCCGCGCGACGCTCGGCGAAGGAACGCGCTGGGCACAGGAGTTAGAAAGCTATCTGCAACGGCATCAGTTGGAAGACTATCGGGACAGGATACTTAATGGTGTTAACGATGAATGTTGA
>SALM_205_2
ATGATCCAATATTGGTGGAAAGATCTTTTTGATCGCAATAATAACTGGCAGGGTCTGGAGTTGACACTCAAGAGCAGCCAGAGGACCGACGTGGCAATGGAAATGCTAAGTGGTCGTTATGGGCGGATGGCGCTACAGGTCTCCGGGAAGACATTATTCTGGGCATCGATGTTGAAAGATCATTCTGGTGTCTGGTTGGTGTTTAATGCCGATCATTCCGCTTGCCAGACATTATTACCGGCTGTCACATCTGAAGATATTGAGGGTATTAAAAACAAAGGCGAACGGGCCTGGACAGGTGAATGGTGTCGCTATTTTTCCCGGCAATTAATGAATGCGCCAGTGCCTCTTCTGTCTCCTCGCCGATGGCTGATAAGGCCGATGGAGGCCAAATATTCATTACCGAAATTATCCGGACAGCGTGTTCCTGCAAATAGCTGGCGTTTTGAATCTCCAGAAAGCAGCGGGAATATCGGTTGTAGCTGGACGCTCTACGGCGGAGATTTTCCTGATTTGGTTAATCCTGCCAAAGTCAGATTAGTGGATTGGTGGTGGGGTGGTAGCCTGCTATTCGGACGTTATCCTATACAACCTGATGCCGGAAGGTTAAAATGGTGGCGTAAAAAATGCCGTGAGGGTGCGCTGCCTCCAGTTCTTGTCTGGTATATAGCAGGGCTGGGTTCATTTGTTATTCTTGATGGTCATTATCGTTTACAGGCAGCGATTGCAGAAGATATCCCTCCTTCATTTCTGGTGCTCAGCGAATTACAGGAACGGGATTTTGCTACCGATCAAGAACATCGGGCCCGTATTGTCCGGGCTTTAGAACAGCAGCTCAAAAATCCGAAGTGCAAAATCGATAGTGTAAATCAGACGCTGATTAATCTTTATGATACACGTTATCTTTATGCCTCAACCCATAGCCGCGCGACGCTCGGCGAAGGAACTCGCTGGGCACAGGAGTTAGAAAGCTATCTGCAGCGGCATCAGCTGGAAGACTATCGGGACAGGGTACTTAATGGCGTTAACGATCAATGTTGA
>SALM_206_1
ATGGCGGCATTCTTTAGGGAATACAGAGATACCCTTCTCGCCTTTACTGGAATTATTATCGCGCTGCTTTCCCTGTGGTTTACCTGGTCGCAAAGCCAGGAGCAAATAAAGCATAACCATATTTCTGTTGAGCCGCGGATGAACGCTTATTTTTCAAATGACGGGCGGGCGAACAAATCGGGTATTTACATCATCAATAATGGAATGGGAACGGCATTTGTCTCTGCTATATCTGCAACGGTCAATGGCAAAAAAGTTGAACCTGTTGCCGGGAATATTTTTGTCGGAGCAGTGCAGGCGTTAGGCCTGGATATCCAGTGCTTTGTGATTGGCGGACCCAGACCAAATGATTCATTTAAAGTTGGCGAGGAGATTTTCTTAATTGAAGCAAGGGGAACTGACGATCGCTGCTCTGGCGATTCACTTATCCTTCGCTCTGCGGCTTTAGACTCTGCCCGCCTGGATTTTGTCCTGGATATTGAATCAATATACGGAGACAGATTCCGGTATGTTTATTCTCAGAATAAACAAATTAAGCGTGATTAA
>SALM_206_2
ATGGCGGCATTCTTTAGGGAATACAGAGATACCCTTCTCGCCTTTACTGGAATTATTATCGCGCTGCTTTCCCTGTGGTTTACCTGGTCGCAAAGCCAGGAGCAAATAAAGCATAACCATATTTCTGTTGAGCCGCGGATGAACGCTTATTTTTCAAATGACGGGCGGGCGAACAAATCGGGTATTTACATCATCAATAATGGAATGGGAACTGCATTTGTCTCTGCTATATCTGTAACGGTCAATGGCAAAAAAGTTGAACCTGTTGCCGGGAATATTTTTGTCGGAGCAGTGCAGGCGTTAGGCCTGGATATCCAGTGCTTTGTGATTGGCGGACCCAGACCTAATGATTCATTTAAAGTTGGCGAGGAGATTTTCTTAATTGAAGCAAGGGGGACTGACGAGCGCTGCTCAGGCGATTCACTTATCCTTCGGTCTGCGGCTTTAGACTCTGCCCGCTTGGATTTTGTCCTGGATATTGAATCAATATACGGGGACAGATTCCGGTATGTTTATTCCCAGAATAAACAAATTAAGCGTGATTAA
>SALM_207_1
TTGGTAGGAATTTCTGGAAATAAAACAGTATCTCAATGGACCGAGTTGCGAGCACGTTTGGTCGATGGTTTTTCTCATAAGGATTGGACTGAGGCACTTTATTTTTTCGATGGGCGGATAAATGGAAGGTATCTTGAACCTATTGATTGTATAGAGAGTAGTAAAATCGGGAAAGAATTTAAAGGGGCTGGCTTTGCTATTTGTACGCTGATATGTGCTTTAATTGAAACGTTGGAAACATTTCATAGTGGAAAGAGTTTTAAGAAAACCCCCGATCCTGAAAACCCCTATGAATATGGCCATCGAAAAAGTAAGGAACATTTTACAAATTTCATTAAAACAAAGTCTCCTCTGAATAAATATTTTGCAAATGATAATGATTTGGCTAATGATTTTTACTCAGGAGTTCGTTGTTCTTTATTACATGATGCCTCAACATGTGATGGTTGGGTAATAAATGTTCTGGAAGGCAAAACAATTGTGTCTCGTAATGGTGAAAGGATTTTAAATAGACATTTATTTATGAACGATATTCGACAATATATTCAAGAATACAAGAATACAAGAATACAAGAATACAAGAATACAAGAATACAAGAATACAAGAATACAAGAATACAAGAATACAAGAATACAAGAATAGTCTAA
>SALM_208_1
ATGATACGCGCTATATTGATGTTGCTGTTTTTGCTGGCCGGATGCAGCACCTCGCAGGAGGAACTGATGCCGGTCGACCCCAATGCCAGCATGCTCTCGCTGTGGCAGCAGCAAAGCGGCGGCAGCGCGGCTCTGCTGGATGCCCGCGCCCAATTGCGCCGCCCGCCGGATGGTCCGGTGGCGCAACCTGAGGCGAACACCATTCGCAGCCAGTTTCCGCGCCTGCCCAACCCGGATATGGTGTTGTACGTCTTCCCGCACCTTAACGGCAACACGCCGGTGCCTGGTTACAGCACCGTCTTCCCCTTCTACACCCGCCCGCAGTATGCATTGCCGGGCGAGCGCCTGACGCCGCCATGA
>SALM_208_2
GTGATACGCACCCTGTTCATACTTCTGTTTTTACTGGCCGGATGCAGCACCTCGCAGGAGGAACTGATGCCGGTCGATCCTGATGCCAGCATGCTCTCACTGTGGCAGCAGCAAAGCGGTGGCAGCGCGGCCCTGCTGGATGCCCGCGCCCAGTTGCGCCGCCCGCCAGATGGTCCGGTGACACAACCCGAAGCGGACACCATCCGCAGCCAGTTCCCGCGCCTACCCAATCCGGATCTTGTGTTGTACGTTTTCCCGCACCTTAACGGCAATACACCGGTACCCGGCTACAGCACCGTCTTCCCCTTCTACACCCGCCCGCAGTATGCGCTGCCGGGCGAGCGCCTGACGCCGCCATGA
>SALM_209_1
ATGAAGCTAGTCCTCCTGGCTTTGTTCTTCAGCCTCCCGGCCTTCGCCACGGAAGTGGTGCAGTGGGAAAACATCCCGCTGCCCGTCACGCTGCATGTCGGGCAGGAGCGAATTGTCGACGTGGGTAAACCGGTGCGCATCGGCTATCCCGCCACGCTGGAAGGCAAAGTGCGTCTGCAAAGCGCGGGTGGAAAGGTCTTCCTGCTGGCGAATACGATGTTCCCGGCCACCCGCATTCAACTACGAGATACCGGCAGGGGTGAGCTGATCCTGCTGGATATTCAGGCCATCCAAAGCACTTCGCCACTTGAACCCGTACAAATCAGCTATGCGCCGCAGACGCCTGCCACAGCAAAAGCATCCGTCCCGATAACAGCATCAACGGAACCCCTGCCCATTCTGCTGGTGCGCTATGCCGCACAGAACCTGTATGCGCCGCTGCGCACTGTTGAAGCTCTGCCAGGCGTCACGCCTGCCCCCGTCCGGCTGGCGAAACGCATCACCACCTTATTGCCGCAGCAGCCTGTTACCGCCATCCCGCTGGCGTCATGGCAGGTTAACGCCACCACCGTCACCGCCATCCGCCTGCAAAACCAGAGTGGACAGCGCATCACGCTCGATCCGCGCGAGCTTCAGGGGCAGTTCACCGCCGCCGCGTTCCAGCATGACTGGCTCGGCCCGCGTGGTCTGGCAGAAGATACCACCGTGGTGTACCTGGTGACGGATGGCCCGGTTTCCCGCGCCCTGCTGCCGGAGCCGAAACCATGA
>SALM_209_2
ATGATGCGCCTGTTCCTGCTGCTCCTGTTCAGCCTGCCGGTGCTGGCGACCGAGGTGGTGCGCTGGGAACAGATCCCGCTGCCGGTGGCGCTGCACGTCGGGCAGGAACGCCGGGTGGAGGTCGGCAAACCGGTGCGCATCGGCTATCCCGCCGGGCTGGAAGGTAAGGTGCGCCTGCAAAGCGCGGGCGGAAACGTCTTTCTACTGGCGCATGCGCCATTCCCGCCCACCCGCATCCAGCTGCGCGATACCCAAAGCGGCGAACTGATCCTGCTAGACATTCAGGCGTTAGAGAGTCCGTCTGCGCTTGAGCCGATCGCGCTCAGCTATGACGATCCCGCTCCTGCCGGTAAGCAGCAGCCCGCGCCCGCCTCGGACGAACCGCTGCCCGTATTGCTGGTGCGCTACGCCGCGCAGAACCTGTATGCGCCGCTGCGCACCGTCGAGGCGCTGCCCGGCGTCACGCCGACGCCCACTGGCCTGAATAAACAGATAACCACCCTGCTGCCGCAACAGCCCGTCGCCGCCACGCCGCTGGCGGCATGGAAAGCGGATAACACCACCGTTACCGCCATTCGTCTGCAAAACCGCAGCGGGCAACGCATCGACCTCGATCCGCGCGAATTGCAGGGGCAGTTTATCGCCGCCGCCTTCCAGCATGACTGGCTTGGGCCGCACGGCGCGGCGGAAGACACCACGGTGGTTTATCTGGTCACCCGGGGCAGCGCCGTCCGCGCCCTGTTGCCGGAGCCGAAACCATGA
>SALM_209_3
ATGAAGCCGGTCCTCTTTGCTTTATTGTTCAGTTTCCCGGTCTTCGCCACAGAAGTGGTGCAGTGGGAAAACATCCCCCTGCCCGTGACGCTGCATATCGGGCAGGAGCGGATTGTCGACGTGGGTAAACCGGTGCGCATCGGCTATCCCGCCACCCTTGAAGGCAAAGTGCGTCTGCAAAGCGCGGGCGGCAAGGTCTTCCTGCTGGCGAACACGGTATTCCCTGCCACCCGCATTCAGTTACGTGATACCGACAGCGGTGAGCTGATCCTGCTGGATATTCAGGCCACCCAAAGCAATTCGCCACTTGAACCCGTGCAAATTAGCTATGCGCCGCAGACGCCTGCCACAGCAAAAACACCCGTCCCGGTAACAGCATCAACCGAGCCCCTGCCCGTCCTGCTGGTGCGCTATGCCGCGCAGAACCTGTATGCGCCGCTGCGCACCGTTGAAGCTCTGCCCGGCGTCACGCCCGCCCCCGTCCGGCTGGCAAAACGCATCACCACCTTACTGCCACAGCAGCCTGTTACCGCCACCCCGCTGGCGTCATGGCAGGTCAACGCCACCACCGTCACCGCCATCCGCCTGCAAAACCAAAGCGGACAGCGCATCCCGCTCGATCCGCGCGAGCTTCAGGGGCAGTTCACCGCCGCCGCGTTCCAGCATGACTGGCTCGGCCCGCGTGGTCTGGCAGAAGACACCACCGTGGTTTACCTGGTGACGGAAGGCCCGGTTTCCCACGCCCTGCTGCCGGAGCCGAAACCATGA
>SALM_210_1
ATGGCGAACATCCCCTTTCTCCCCGACCGCCTCAACCGCGAGCCCGTGGTCTGGCGCGGCCTGACCACCAGTGAGCTGTTTCTGGCACTGGCGAGCGGTCTTGGCGGCGGCTGCACGTTCGGCATAATGCTGGCCCTGATAACCCGCTACTGGCCGTTGATCCCCGGTTCGGCGCTGACAGGTGCGGCGTTACTGATTCAGGGCGGCGGGCGCATGCTAGCCCGCGCGAAACGCGGTAAGCCCGACAGCTGGCTACCGCAGGCGATCCTCGCCTGGCTGGAGCGCCATCATCTTCGGGGTTCACAACTGGTCCAGCACAGTACCGTATGGGTAGTGCGCAGGAGTCCGCGATGA
>SALM_210_2
ATGGCGACCATCCCCTTTCTCCCCGACCGCCTCAACCGCGAGCCCGTGGTCTGGCGCGGCCTGACCACCAGCGAACTGTTTCTGGCGCTGGCTCTCGGCCTGGGCGGTGGCTGTGCGTTCGGCATTCTGCTGGCCCTGATAACCCACTACTGGCCGTTGATCCCCGGTTCAGCGCTGGCAGGTGCGGCATTACTGATTCAGGGCGGCGGACGCATCCTGGCCCGCGCCAAACGTGGCAAGCCCGACAGCTGGCTACCGCAGGCGATTCTTGCCTGGCTGGAACGTCATCATCTTCGCGGCGCACAACTGGTGCAGCACAGTACCGTATGGGTAGTGCGCAGGAGTCCGCGATGA
>SALM_210_3
ATGGCGACCATTATTTTCCTTCCCGACCGGCTGAACCGCGCGCCCATCGTCTGGCGCGGTTTGACCACCAGCGAACTGTTGCTGGCGTTGCTGACCGGACTCGGTGGCGGTGCAGCCCTCGGCGTCGCGCTGGCCCTGTTTTTTCACAGCTGGCCGCCGACCCCCGCCGCAGCGTTGGCGGGCGCGGCGCTGTTGATTCAGGGCGGCGGGCGCATTCTGGCGCGCCTTAAACGCGGCAAGCCCGACAGCTGGCTGTTACAGGCGCTGTTCGCCTGGCTGGAGCGCCGTCACCTGCGCGGCGCACAGCTCGTTCAGCACAGCGCGGTATGGACCCTACGCAGGAGCCCGCGATGA
>SALM_211_1
GTGAGATTTAAACGTGTTCCTCGAAATTTTAAGTTGTCAGATATAGGTGAACCCATAATGTATCTTATTGATGATAACTGGGATGATTTTAGTTTTCGAACAACGTTCAAAAGTGTTGTATATGATGAGGAAAATAAAAGGCATGACTTGGGGATTTTAAAAATCGGTTGTATAGGGCAAGATGAAAGCCGAACAGAGATAGATGAAAGTTTTTCCGTGCTAAAGGATAACTATTTTTCTTTAGGGCAAAGTGTCGATTATTATTTAGGTGTTAGAACGTTAAGTAGAGCATTGCAAACTGAAATATTAAGTGGTCTAAATGATGTTGTATATAATGCTGACTTGCTTTCAAAGGTATCAAATGAAAGGGTAATGACTTATTCTTTATTAAGAGATGTTAGTCTTTCTACAGTAAAAAATCAATTTAGGCGATTAATAGAAGGTGGTGATATTCTTACTGAATATCATTTTGGATTTGTTTCAGGTAATGCTAAAAGCACGATGGATCTTGATTTTCATGTTATTCCAGAGGCAAATCCACCGACTAATATTCATGTGATAATTGGTTCAAATGGAGTCGGTAAAACAAGTTTGCTCAATCATATGATTGAATCAGTGTTAAAAATAAAAAAAATAAATACAAAACACTCTCAATTTTATTTGACTGATGAGGATGATGATAAGACAAAAATTAATGATATTAATGAAATATTTTCTGGGGTCGTATCGGTTGCTTTTAGTGCATTCGACCCATTTACCCCACTTCCTGAGGAAAAAGATAAAACTAAATCGGTAAAATATTCCTATATTGGTTTGAAGCGAGTAAATAATATTGGGGGTAAAATAGGTACTCACAAAAGTAAAAGAATGCTTGAAAATGAGTTTGCCGAAAGTTTATACAGTTGTTGTAAAAAAGAGAAGTCAAACCGTTGGTTACGTTCAATTCACATTTTGGAATCCGATGTTCTATTGAAGGATCATAACTTTGGTGATTTGATTGATTTATATACTCAAATGGATGTGAGTGATAGTGATGAAGATACATTCAAAAGAAACTGCAGAAATAAATTCAGGAAACTGAGTTCAGGACATGCAATTACTATGTTAACAATTACTAAGCTTGTAGAGGTTTTAGAAGAAAAGACATTAGTCCTAATGGATGAACCTGAGTCTCATTTACATCCACCATTACTTTCCTCTTTTATTCGAGCAGTTTCTGAGCTATTGATATATAAAAATGGTGTAGCAATCATTGCAACTCATTCGCCAATTATTCTCCAGGAAGTACCTAAAGTCTGTGTGTGGAAAATTAAACGCTTTGGTGAGATCTCTAAAGCTGAAAGACCTCAAAAAGAGACATTTGGTGAGAATGTCGGATTACTAACAAGTGATGTATTTGGTTTAGAGGTTACTGAATCTGGATTCCACACTTTATTAAATAATGAAATTAGGTCTAATCCAGGGGCAAGTTATAAAAAAATTCTGAGGAAATTTGATGGGCAACTTGGTTCAGAAGCTAAAATGATTTTGCAAGGATTGTTGTATTCCGAAGGAGAAAATTGA
>SALM_212_1
ATGAAAAGGATGAATAAACCAAATGACAATGCTATGGAGGTATTTGCTCTTTGTATTAGTAAGGTAAAAGATGTGAATTTAAGGAGAAATCTTGGGGATATTAAACAATTGATTAATCAGGCTGCTATAGAATATGATGAACATGCACAAAATGCTGATTTATACCGTGTGCCACAATCGATAAATATTAATGATAACATAACAAAAGTAGTTATGGAGAAAGTATACACACAACGAATGGCTAAAGCATCTTCTCCGGGACGTAACGTTTATGACCGATTACGTTCATCTGCTGAGTTTAATCTATGTCCATTATGTGGACATAGGCAAGTTAAAACATTAGATCATTACTTACCGAAATCTAATTATTCCAAGCACGTTGTTATGCCTTTTAATTTAATCCCTGCATGTTCAGACTGTAATAAAGATAAATTAGACGTAGTTGCTTTGGATAAGGAAAGCCAAACTCTACATCCTTACTATGATAATGTAACTGAATATCAATGGTTATTTGCAGAGGTTATCGAAGGTGAGCCTGCATCTGCTCATTTTTACACGCGTGACGTCCCTGAATATGATGATGTTTTAAATAGTAGGATTAGAAATCATTTTGAGATTTTTAAGTTAAACTCATTGTATGTTTCTCAGTCTGGCGTCCTATTGTCTAATCTCAGATATAGAGTGATTGATTTATATGAAAGAGGAGGTTCAGAGGCTGTTACTGATTATTTTTGCGCAGAAGCAGAAAGCAGGGTTAGGTATTGCCTAAACTCATGGGAAACAGCTATTTACTTAGCTTTGTCAGAGAGCGAATGGTACTGTAATGGAGGATTTAGGTAA
>SALM_213_1
ATGATGAATACCGTATTTAACTCACGTGAAGAAGCCCTTGACCGGGGCAAACTGATTAACCTTGATGACGAGGCGCTGGACGCTGGCTTGCCGCTGGATCTGGCCATTACCCTTCCGGCCCACAGGCACTGTCTTGAAGACCGGAATGACAACGCCATCAGAGACTTGCTGAAAGGTATTGAAATGGCAGCGGTAGTGGCCTTTATCGCCCACCAATCGCCACAGCGCACCATTCGTATCGATTACCGCTCGGTGCTGACGCAAAAAACCAACGGCAGCACGCAGCAGCAAACCGTCAGGCTGACGTTACGCGTTCATTTTTCTGAGCAAGGTATCCCCATCGCCGCCACGCTGGGGCTGATGGGGGAAAGATTCCCTTACTGA
>SALM_213_2
ATGATGAATACCGTATTTAACTCACGTGAAGAAGCCCTTGACCGGGGCAAACTGATTAACCTTGATGACGAGGCCCTGGACGCTGGCTTGCCGCTGGATCTGGCCATTACCCTTCCGGCCCACAAGCACTGTCTTGAAGACCGGAATGACAACGCCATCAGGGACTTGCTGAAAGGTGTTGAAATGGCGGCGGTAGTGGCCTTTATCTCCCACCAACCGCCGCAGCGCACCATTCGTATCGATTACCGCTCGGTGCTGACGCAAAAAACCAACGGCAGCACGCAGCAGCAAACCGTCAGGCTGACGTTACGCGTTCATTTTTCTGAGCAAGGCATCCCCATCGCCGCCACGCTGGGGCTGATGGGGGAAAGATTCCCTTATTGA
>SALM_214_1
ATGACTCTCAGAACTTTTCCTGTATTACACGATCTCTCCGACTCTCTGTTTGCGGACCGTTTTAACCGTATCGATCGCCTTTTTAGCCAGCTAACCGGCAGTACGCCGTTGCCCTCCACGCCTTCTTACAATATCCGGCGGCTGGGGGATAATCGCTATGAACTGACGCTCAGCGTGCCGGGCTGGAAAGAGAGCGAACTGGAAATTGAAACCGTCGGCGGTCAGCTGAACATCAGCGGTAAACGTGAAGAGGAGAAAACCGAAAACGGCGAAGAAGGATGGATCCATCGGGGTATCAGCCGTAGCGACTTCCGGGCCAGCTATAGTCTGCCGGAGCATGTGAAAGTGACCGGCGCTTCGCTGGAAAACGGCTTGCTGGCGATTGAATTACACCAGGATATCCCGGAAGAAGAGAAACCGCAGCGCATCGCCATCAACAACAACCCGGCGATTGAACACAAGCCGTAA
>SALM_214_2
ATGACTATCAGAACTTTTCCCATGTTGCACGATCTCTCCGATTCTCTGTTTACGGACCGTTTTAACCGTATCGATCGCCTCTTTAGCCAGCTAACCGGCAGCACGCCGTTGCCCTCCACGCCTTCTTACAATATCCGGCGGCTGGGGGATAATCGCTATGAACTGACGCTCAGCGTGCCGGGCTGGAAAGAGAGCGAACTGGAAATTGAAACTGTTGGCGGTCAGCTGAACATCAGCGGTAAACGTGAAGAGGAGAAAACCGAAAACGGCGAAGAAGGGTGGATCCATCGGGGTATCAGCCGCAGCGACTTCCGGGCCAGCTATAGTCTGCCGGAGCATGTGAAAGTGACCGGCGCTTCGCTGGAAAACGGCTTGCTGGCGATTGAATTACACCAGGATATCCCGGAAGAAGAGAAACCGCAGCGCATCGCCATCAACAACAACCCGGCGATTGAACACAAGCCGTAA
>SALM_215_1
GTGATGAACAATGACGACGAAGAAAGCGCCGCCCGCAAAAGCTCGCTAAAGGGCCTTTTAAAGGCCTTTAAGGGTAAGGGAGAGCTGCGAGCGCTGGTGCGGGAATTACAGACGCTGCGCATACAGTTGCAACTACGCCAGCCGATGCTGAAACAGGCGGTGTATGAATTGCCGGGGCGTAACGTACCGCTGATCCTGTGCAGCAACCCGGCGCGCTCCGGCGTCAGCTATCTGCGCTGGCGTAATCTGGACAACAACCGTTCGGGAGGCGTGGCGTTGCAGGAGGCCATTCAACAGCCTGACGTAAGCGATGAACTGCGCGATGCGCTGATGGCGCTCGAATGGCGGCGGCAGGTGCTGAATACGCAGCTTTCGGTGGTGATGTTTATGCTGCGGCGGATACAGCTGTTAACCACGCTGGTTTAA
>SALM_215_2
ATGATCGGTGAAGACGACGAAGAAAGCTCCGCCCGCAAAAGCTCGCTAAAGGGCCTTTTAAAGGCCTTTAAGGGTAAGGGAGAGCTGCGAGCGCTGGTGCGGGAATTACAGACGCTGCGCATGCAGTTGCAACTACGCCAGCCGATGCTGAAACAGGCTGTGTATGAACTGCCGGGGCGTAATGTACCGCTGATCCTGTGCAGCAACCCGGCACGCTCCGGCGTCAGCTATCTGCGCTGGCGAAATCTGGACAACAACCGTTCGGGGAGCGTGGCGTTGCAGGAGGCCATTCAACAGCCGGACGCGAGCGATGAACTGCGCGATGCGCTGATGGCGCTCGAATGGCGGCGACAGGTGCTGAATACGCAGCTTTCAGTGGTGATGTTTATGCTGCGGCGGATACGGCCGTTAGCCACGCTGGTTTAA
>SALM_216_1
ATGCCTGGCACAACCCTGTTCAGCGATATCCGCATCACCCTGCACACCCGCGTCGCCGCCCGGCTGTGGCAGGCGCATCCCACCGGTATGCTGCTCTGTCTGGCGTTACTCAGGCGACTGCTGCGCGCCGAAGAGGCCGACGATCCGTGGGCCGCCCACTGGCTGAAGCAACTGCGCATCCGCCTGAACCTGATCGCCCACCTGCTGAAGCAAAAAAACCGTCGGCTGGACCAAGCTTTCGCCAGCCTGCCGGGCGCTATCCACACCACGCAAGTCAGTAACCCGTCCCCAACCGAATTCATCCTGCCGCTGGCGCTGTTCTCACCGCCCGGTTCACGCCTGCTGCAACAGTTAATTGATTACGATCTGCTGGTCCGCCGAACCCTGCTTGCCTGGCACCTCGGCCTCATCACCCAGGCGGAGAAGCGCGATTTCATTGCCACCATCCCACGCCTGATGCTCCAGGTGTTCAGCTTCGTGAACCGCTTTCGCACCACTGGCGTGACCCGCGCCGATGTGCGGGCGAACAGTCCGCTGGCGCAGATGATGGCGCATAAGCTCGGGAATTTGCCCAAAAAGATGCTTGCGGAGATCCAGCGTGATGATCGGTGA
>SALM_216_2
ATGCCCGGCGTCACCCTGCTAAGCGATATCCGCATCACGCTGCACACCCGCATTGCCGCCGGATTATGGCAGGCGCAGCCCACCAGCCTGCCGCTGTGCCTGGCGCTGCTCAACCGTCTGCTGCGCGCCGAACAGCATGACGATCCGTGGGCCGCGCACTGGCTGACCCATATCCGGCTGCGGCTCGACGTGCTGAGCTATCTGCTGCATCAAAAACATGGCCTGCTCGACCGCCGCTTCGCCGGGCTGCCGGAGGCCATCGACACGCCGCTCGGCCACAACCCCGCCCCTATGCAATTCACGCTGCCGCTGGCGCTGCTTACCCCGCCGGGTTCGCGCCTGATGCAGATCGTGGCCGGGTACGATCGGCTGGTATGCCGCGCCCTGCTCGCCTGGCGGCTGGATTTGATCTCGCAGGAGGAAAAAAGCGACGTACTCAGCACCTTCCCGCGCCTGATACGCCAGCTGTACAGTTACGTGAATCGCTTTCGCACCACCGGCGTTACCCGCGACGATGTGCGTCACAACACGCCGCTGGCGCAGGGCGTTGCCCGACGCCTCGGCCAGTTGCCGAAACGCCTGCTGGCGGATATTCAACGCGATGCTGAGTGA
>SALM_216_3
ATGCCTGGCACAACCCTGTTCAGCGATATCCGCATCACCCTGCACACCCGCGTCGCCGCCCGGCTTTGGCAGGCGCATCCCACCGGCATGCTGCTCTGTCTGGCGTTACTCAGGCGTCTGCTGCGCGCCGAAGAGGCCGACGATCCGTGGGCCGCCCACTGGCTGAAGCAACTGCGCATCCGCCTGAACCTGATCGCGCATCTGCTGAAGCAAAAAAACCGTCGGCTTGACCAGGCCTTCGCCAGCCTGCCGGGCGCTATCCACACCACGCAGGTCAGTAACCCGTCCCCGACCGAATTCATCCTGCCGCTGGCGCTGTTCTCACCGCCCGGTTCGCGCCTGCTGCAACAGTTGATTGATTACGATCTGCTGGTCCGCCGCACCCTGCTTGCCTGGCACCTCGGCCTTATCACCCAGGCGGAGAAGCGCGATTTCATTGCCACCATCCCACGGCTAATGCTCCAGGTGTTCAGCTTCGTGAACCGCTTTCGCACCACTGGCGTGACCCGCGCCGACGTGCGGGCGAACAGTCCGCTGGCGCAGTCGATGGCGCATAAGCTCGGGAATTTGCCCAAAAAGATGCTTGCGGAGATCCTGCGTGATGAACAATGA
>SALM_217_1
ATGAAGAGTGACGATCGGCTGCTGTTTCTCGGCAACCCGCAGCAGAGCGTGCCGAGGCTCCTGCTGCTGGCGCGCAACCTCTCCCCGCGCGACAAGTTCACGTGGCAACTGCTGCGCCTGCACGCCCGCGACGACGGCAGCGGCGTCTTTCCCTCCTACAACGAACTGCAGAGCTGGCTCTCCGACCAGCCTGAGGGCGAGAAGGCCTCGCGCAGTACCGTCAGCAACGCGCTGATGATGCTGCGGATCACCCGCTGGCTAAGCCTGTGCCAGCGGCTGCGGGACGAGCAAAGCGGCAGGATCACCGGCAACCTCTACGCCTTGCATGATGCGCCACTGACTCATGCTGATGCCTGCCGGATGGACAGCGAATATCTGGCGCTGCTTACGGCCTGTTCCCGCCACCGCAACCGGCGTATCCGCAACATCGCCATCGGGCTACTGCTCACCCTGCAACAACCTGTGGATAGTGGACGAACCTGCACTGAGTCTCCATTGAAGACCGCCCCTGGTCTTAATCGAAGACTCAGTAAAAAATGCCCGAGTCTTCAATTAAGACTCAGTGATGTGGCGGGGGCTGGCGGGCAACCTGAGCCGCATTGCGTACATACTGGTACAGATTTAAACAATAAACATCAAAAGCGTACGCAACTGCTGCACTGGCCTGTGGATAATCCCTTCAGCGCCAGCGAGCGCCGCGCCGCCGAACGCGCGATGCACAATCTGGATCCCGACCTCTGCCAACAGGTGCTGGACGACTGTCTGTGGCGGATCGCCGCCCACGATATCCACCGCCCCCTCGCCTATCTGCTGGCAACGCTGGAGAAGGCCAGGCGGGGCGAGTTCAATCAGCTTCGGCGCAGGCGCAGATAG
>SALM_217_2
ATGAAGAGTGACGATCGGCTGCTGTTTCTCGGCAACCCGCAGCAGAGCGTGCCGAAGCGCCTGCTGCTGGCGCGCAACCTCTCCCCGCGCGACAAGTTCACGTGGCAACTGCTGCGCCTGCACGCCCGCGACGACGGCAGCGGCGTCTTCCCCTCCTACAACGAACTGCAGGGCTGGCTTTCCGACCAGCCTGAGGGCGAGAAGGCCTCGCGCAGTACCGTCAGCAACGCGCTGATGATGCTGCGGATCACCCGCTGGCTGAGCCTGTGCCAGCGGCTGCGGGACGAGCAAAGCGGCAGGATCACCGGCAACCTCTACGCCCTGCATGATGCGCCACTGACTCATGCTGATGCCTGCCGGATGGACAGCGAATATCTGGCGCTGCTCACCGCCTGTTCCCGCCACCGCAACCGGCGTATCCGCAACATCGCCATCGGGCTGCTGCTCACCCTGCAACAACCTGTGGACAGTGGACGAACCTGCACTGAGTCTCCATTGAAGACCGCCCCTGGTCTTAATCGAGGACTCAGTAAAAAATGCCCGAGTCTTCAATTAAGACTCAGTGATGTGGCGGGGGCTGGCGGGCAACCTGAGCCGCATTGCGTACATACTGGTACAGATTTAAACAATAAACATCAAAAGCGTACGCAACTGCTGCACTGGCCCGTGGATAATCCCTTCAGCGCCAGCGAGCGTCACGCCGCCGAACGCGCGATGCGCAATCTGGATCCCTCCCTCTGCCAGCAGGTGCTGGACGACTGCCTGTGGCGGATCGCCGCCCACGATATCCACCGCCCCCTCGCCTATCTTCTGGCTACGCTGGAGAAGGCCAGACGGGGCGAGTTCAATCAGCTTCGGCGCAGGCGCAGATAG
>SALM_218_1
ATGACGCCCTCAGTTAACCAGGCGGTACTCACCCACATCCTCCAGGCGCTGAAGGAGGGACAGATCCGCTACTGCGAATCGCTCGGCTTCAGCCCGCAGGAGCTGTGCGAGCTGACGCGTCTTACCGCCGACGACATCCTGTTTCTCAGCAACAGCACGGTGCAGTTCATCACCACCCACATTGACCACGAGATGCTGGGCCGGATGCTCGCGAGGATGGAGCAGGAGCGGCTGTTCCAGCAGCGTCTGGAGGAAGCCCTGTCGCTGGGCGCGTCCATCGAGTTCATCAACCACTATTTTGGCCTTTCCACGCCGGAGGTCTGTGCCCGACGACGGCTGATTGGCCTGTTTGTTCGGCAAGGGCGCAACAATGCCCCGGGTGAGCAGATGGAGACGCTGGTGTGGAACGAGTGGCAGAAAATGGGCGTGAACAAGCTCGACTCACCCGAAGCGCTGACCGCTATGATCGCGATGGCCCGCGAACACGATCTGTCGCTGACAGTTATCTGGAACCTTCTGCGCCAGTGGACTCAGGAGAAGCTGTTGCATGAAGAGTGA
>SALM_218_2
ATGACGCCATCGATTAACCAAGCGGTGCTTACCCATGTGGTGCAGGCGCTGAAGGAGGGCCATATCCGTTACTGCGAATCGCTCGGCTTCAGCCCGCAGGAACTCTGCGAATTGACGCGCCTTTCCGCCGACGACATTCTGTTTCTCAGCAACAGCCCGGTGCAGTTTATGCATCTTAGCGTCAATCACGACATGCTGAGCAAAATGCTGGCCCGCACCGAGCAGGAACGCCAGTTTCAGCAACGGCTTGAGGAGGCGCTGACGCTCGGCGCTTCCATTGAGTTCATCAACCACTACTTCGGCCTCTCCACTCTGGAGGTCTGCGCCCGACGGCGCTTGATTGGCCTGTTCGTGCGCCAGGGCCGTAATCTGGCGGCGGACGAAGAAACCGAAGCACGGATCTGGAAGGCGTGGAAAACGGCACAGGTGACAAAGCTGGACTCCCCGCAGGCGCTGGAAGCCATGATGACCATCGCCCGCGCCCACGATCTGTCGCTGACGGTGATCTGGAACCTGCTCAGGCAATGGCGACAGGAGGCGTTGCTGCATGACGAGTAA
>SALM_218_3
ATGACGCCCTCAGTTAACCAGGCGGTGCTCACCCACATCGTCCAGGCGCTGAAGGAGGGGCAGATCCGCTACTGCGAATCGCTCGGCTTCAGCCCGCAGGAGCTGTGCGAACTGACGCGTCTTACCGCCGACGACATCCTGTTTCTCAGCAACAGCGCGGTGCAGTTCATCACCACCCACATTGACCACGAGATGCTGGGCCGGATGCTGGCGAGGATGGAGCAGGAGCGGCTGTTCCAGCAGCGTCTTGAGGAAGCGCTGTCGCTCGGCGCGTCCATCGAATTCATCAACCACTACTTTGGCCTTTCCACGCCGGAGGTCTGCGCCCGGCGGCGGCTGATTGGCCTGTTTGTCCGGCAAGGGCGCAACAATGCTCCGGATGAGCAGGTGGAAACGCTGGTATGGAACGAGTGGCAGAAGACGGGCGTGAACAAGCTCGACTCACCCGAAGCGCTGACCGCCATGATGGCGATGGCCCGCGAACACGATCTGTCGCTGACGGTTATCTGGAACCTGCTGCGCCAGTGGACTCAGGAGAAGCTGCTGCATGAAGAGTGA
>SALM_219_1
ATGTGCGCTTCACACCTGCTCAACCGCTGGCTTCACGGCGCCAGCACTACCGGAGAACAGGAAATGGTCCAGGTCAGTCTGGAGCAAATCCAGCCGTTCTCCCTCAATCCCCGCGTCACCCGCAACCCCGGCTATGACGTACTGAAAGCGTCAATTCTTGCCCGCGGGCTGGATAACCCGCCGGTGTTGACCCGTCGCCCCGGCGATGAAAAATATATGCTCGCCAGCGGCGGGAATACGCGCCTCGCGATCCTCAATGAACTGTGGCAGGAGACGCAGAATGAGCGTTACCACCGCGTCTGCTGGCCGTTCAGACCGTGGCCGGAAACGCTGTCACCGCAGCAAGGCGAAGTCCAGTGCCTGATCGGCCATCTGGCGGAAAGCGACCTGCATAACGGATTGATGTTTATCGAACGGGCGGAAGGCATTCTGCACCTGCGCGATCTTTACCACGAGGCAGGCATTGAATGCGTGACGCAGCAGGCGCTGGCGGAACAACTCACCCGCGACGGCTATCCCGTCAGCCAGTCGCAAATCAGCCGGATGCTACAGACCGTCGACTGGCTGCTGCCCTGCATCCCTAACTCGCTGTATGGCGGTCTGACCCGAAAGGTTATCGATCGCCTGCTGTCACTACGCAGCGCGGCGGAACAGGTCTGGGCAAAGCTGATGCCGCCGGAACGCCAGCCCGAATTTGCCGACCTGTTCAGCACCGCCCTCACCACCTTCAATGGCGAGCCGGAAGCCGTGGTACCGCAACTGGTGCAAGACGAACTGCTCGGCGAGATGAGCTGTCGCAGCGGCATGAGCTGGAATACGTTGCTGGCGGAACTGACCGATGGACAGAGCAAGCGGCAGGCGCTGCTGGGACCACCAGCCGAAAAGGTCCTCTGGCCGCCACCGCCGGAAGCTGAAAAAGCACCACTACCAGAGCCTGAACCGCCAACTGAACCCGCAGCGCCCGTCGAGCCAAAGCCCTCGCCGCTGGTGCATACGGCACGGTCGCTGTGTGCCTGCTGGGGACTGGACGCCTGTATCCAGCCGGACGACAGCGCTCCGGCCGGTTTCACCCTCGCGTCCTGCCGCGATTTTCCCCACCCGGCGGCACAACGCTGCTATCAGGTACTGGCGGCCCTGAATGGCGACACCAGCACGCCGATGCCCGCCCTCGAATTGTTGCTGTCACCGGACTACGACAACGCTCAGATCCAGCAACTGATGCAGCTTATCAGCCTGTGCCGCCAGCGGCGGCTGCGGGAGGTTCGCCATGACGCCCTCAGTTAA
>SALM_219_2
ATGAGCGCCTCACATCTTCTCAATCGCTGGCTGCACGGTACCGCCACTGCGGAACCCGAAATGGTTCAGGTCACGCTGGAACAGATCCAGCCGTTCACCCTCAACCCGCGCGTGACGCGCAATCCGGGCTATGACGCGCTAAAAACGTCGATTCGCGCGCGCGGGCTGGATAACCCGCCGGTGCTCACCCGTCGTCCCGGCGACGAAAAATATATGCTGGCGAGCGGCGGCAATACCCGCCTCGCTATCCTGAATGAACTATGGCAAGAGACGCAGGAAACGCGCTTTTACCAGTTTTGCTGGCCTTACCGCCCGTGGCCGCAGGACGTGTCGTTGCAACAGGGGGAGCTTCAATGCCTGATTGGTCATCTGGCGGAAAACGATCTGCATAATGGCCTCACTTTTATCGAACGCGCCGAAGGATGCCTGCGCCTGCGCGATCTTTACCGCACCGCCGGCATACCCTGCCCGACGCAGCAGGCGCTGGCGGAGCAGCTCACCCGCGATGGCTACCCCATCACCCAGTCCAAAATCAGCCGCATGGTACAGACCGTCGACTGGCTGCTGCCCTGTATTCCCGACGCCCTATACGCCGGGTTGACGCGCACCGTCATCGAACGCCTGCTGGCGCTGCGCAGCGCGGCGGAACAGGTATGGAGCCGGCTGGTCCCGCCAGAACAAGAGCAGGACTTCACGCTACTGTTCAACAACGCGCTCAGCGCGTTCAACGGCGAACCGGCGGGCGGGATCCCACAACTGGTGCAGGATGAACTGCTGGGCGCAATGAGCGCTCACGGCGGGATCCCTTACAACACGCTGCTGGCGGAACTGAGCGACGGGCAGAGCAAACGTCAGGCGCTGCTCGGCCCGCCCGCCGAAAAGATCCTCTGGCCGCCACCGCCCGCACCGGAAAAACCGCCCAGAGAAAGCGCTACGCTGGTTGACGATGACGTTCTCACTCCGCCGGATGAAGCTGACGGTGAAGCGGAAACTACCGTCGAGCGTCCTGTCGACCATCAGACGCCGCCGCTGCACACGCAAATCGCCCAGGCCGCGCAGGAGATCGGCATTATCTGGGGGCTGGGCCCCTGCATCAGGCAGGATAGCGGGGCCGCGAGCGGGTTCAGCGTCGCCTCCTGCCAGGCTTTCCACCATCCGGCGGCGCAAAAAGGCTGGCAGGTGCTGGCGACGCTGAGCGGGAAATACGTCGCGCCGATGCCTCTGCTGGAGCTGCTGCTATCGCCGGCGTGTGACGATGAACAGATCTCGCGCATCCTGCGGCTGATCGGCCTGTGTCGTCAGCAACGGCTCCGGGAGGCGCACGATGACGCCATCGATTAA
>SALM_219_3
ATGTGCGCTTCACACCTGCTCAACCGCTGGCTTCACGGTGTCAGCACTACCGGAGAACAGGAGATAGTCCAGGTCAGTCTGGAGCAAATCCAGCCGTTCTCCCTCAATCCCCGTGTCACCCGTAATCCCGGCTATGACGTACTGAAAGCGTCAATTCTTGCCCGCGGGCTGGATAACCCGCCGGTGTTGACCCGTCGCCCCGGTGATGAAAAATATATGCTCGCCAGCGGCGGGAATACGCGCCTCGCCATCCTCAATGAACTGTGGCAGGAGACGCAGGATGAACGTTACCACCGAGTCTGCTGGCCGTTCAGACCGTGGCCAGAAACGCTGTCACCGCAGCAAGGCGAAGTCCAGTGCCTGATCGGCCATCTGGCGGAAAGCGACCTGCATAACGGATTGATGTTTATCGAACGCGCGGAAGGGATCCTGCACCTGCGCGATCTTTACCTCGAGGCAGGTATTGAATGCCCGACGCAGCTGGCACTGGCGGAGCAACTCACCCGCGACGGCTATCCCGTCAGCCAGTCGCAAATCAGCCGGATGTTGCAGACCGTAGACTGGCTGCTGCCCTGCATCCCTAACGCGCTATACGGCGGCCTTACCCGAAAGGTTATTGATCGCCTGCTGGCACTGCGCAGCGCGGCCGAACAGGTCTGGGCAAAGCTGATGCCGCCGGAACGCCAGCCGGAATTTGCCGACCTGTTCAGCACCGCCCTTGCCACCTTCAACGGCGAGCCGGTGGCCGTAGTACCGCAACTGGTGCAGGATGAACTGCTCGGCGAGATGAGCTGTCGCAGCGGCATGAGCTGGAATACACTGCTGGCGGAACTGACCGATGGCCAGAGCAAGCGACAGGCGCTGCTGGGGCCTCCGGCCGAAAAAGTCCTCTGGCCACCGCCGCCGGAAGCGGAAAAAACACCACTACCAGAGCCTGAGCCACCGACTGAACCCGCCGTGCCCGATGAGCCAAAGCCCTCACCGCTGGTGCATACGGCACGGTCGCTGTGTGCCTACTGGGGACTGGACACTTGTATCGAGCCGGATGACAGCGCTCCAGCGGGTTTCACCCTCGCACCCTGCCACAATTTTCCCCATCCGGCGGCACAGCGCTGTTACCAGGTGCTAGCCGCCCTGAATGGCGACACCAGCACGCCGATGCCCGCCCTCGAATTGTTGCTGTCACCGGACTACGACAACGCTCAGATCCAGCAACTGATGCAGCTTATCAGCCTGTGTCGCCAGCGGCGGCTGCGGGAGGTTCGCCATGACGCCCTCAGTTAA
>SALM_220_1
ATGAATAGCGACAGATTTTTACGCTTACGCCAGGTGGAAGACAAAATCGGCTTCGGTAAATCGTGGATTTACCGGCAAATCCAGCTGCAACAGTTTCCGCCGTCCATCCGACTCAACAGCCGCCACGTCGCCTGGCTGGAAAGCGAGGTGGATGCCTGGATCCACCAGCGCATCCGGCTTACCCGCGATGTCTGA
>SALM_220_2
ATGAATAGCGACAGATTTTTACGCTTACGCCAGGTGGAAGACAAAATCGGCTTCGGTAAATCGTGGATTTACCGGCAAATACAGCTGCAACAGTTTCCGCCGTCCATCCGGCTCAACAGCCGCCACGTCGCCTGGCTGGAAAGCGAGGTGGACGCGTGGATCCACCAGCGCATCCGCCTCACACGCGATGTCTGA
>SALM_221_1
ATGCCCCCACACAAAATCCGCCAGGAGTGGCTGACGCTGGACGAGGCCGCAGAAGTCATCCGGCAGCACAACATCACGTTGCTGCCCGCCGATCTGATCCGCCACGCCCTGCACGGCGATCTGCCACTCTCGGTCTACTTCCCTTCTCCTGTACTTCTGAGACCACTCAATCCTCCTTGCCACTTTGCCTGCCGATTCAGCAAGCCCCCCTTTCCGCCTTCGCAGTGCAACAAACCCGGCAACCGCAAAGTGATGGCGAACTCTCCGCCATGCAGACGCGACCCGACTCTGCAACTGACCACCAGCCATCTGTGGAATTTGCCGTTAATTGGCCTTGAGCGCCTGCTGCTCCACCAGCAACTGGCGAAAACGTTGAATCGCCCTTGCCCCAATGATACCCATTGCTGCAACCAGATTGGCATCGTGGTCTGCGATGAGAACGACAGTTACTACCAACTCTGTTGCCGCAAATCGTTGCGGGAGCTTTTACTGGAACTGCTCGCCACGCAAAACAACCTTCAGGAAGAGCTACATCTGCTGATTGGCCAGTTATATGGTAATGGTCGCAATGACCTTAAATCCCGGCTCAATCTGTCCGTCTGCTACCTGCAGGACACGCTGCCTCCTGACGCACTGTTCGTCATCCGCCGCACTCATCTCGAGGCCTTCCTGACCCGTCATCAGCCGGAATCAAAGGAGCGGATCACCTCCGCGCTTTCCCGTTTGCTGTGGCTGGCCTGCAAGCACAACCCACAACTGGACGATGAAATGCTGGAGCATCCCTACAAACTGCTGAACATCTTCGAATGCTGGGCGCGTGAGGAAGGTATGCACCTGCCGCTGAGCCCCGAGACGTTGAAAACCGCACTCCAACGCGGCGCACCGCCGTAA
>SALM_221_2
ATGTCCCTACATAAAATCCGCCAGGAGTGGCTGACGCTGGACGAGGCCGCAGAAGTCATCCGGCAGCACAACATCACGTTACTGCCCGCCGACCTGATCCGCCATGCCCTGCACGGCGATCTGCCACTCTCGGTCTACTTCCCCTCGCCCGTACTTCTGAGACCACTCAATCCCCCTTGCCACTTTGCCTGCCGATTCAGCAAGCCTCCTTTTCCACCTTCTGAGTGCAACAAACCCGGCAACCGCAAAGTGATGGCGAACTCTCCGCCGTGCAGACGCGACCCGACTCTGCAACTGACCACCAGCCATCTATGGAATTTGCCGTTAATTGGCCTTGAGCGCCTGCTGCTCCACCAGCAACTGGCGAAAACGTTGAATCGTCCTTGCCCCAAAGATACCCATTGCTGCAACCAGATTGGCATCGTGGTCTGCGATGAGAACGACAGCTACTACCAACTCTGTTGCCGCAAATCGTTGCGGGAGCTTTTGCTGGAACTGCTCGCCACGCAAAACAACCTCCAGGAAGAGCTACATCTGCTGATTGGTCAGTTGTATGGCAATGGCCGCAATGACCTGAAATCCCGGCTCAGTCTGTCCGTCTGCTACCTGCAGGACACGCTGCCTCCTGACGCACTGTTCGTCATCCGCCGCACTCATCTCGAAGCCTTCCTGACCCGTCATCAGCCGGAATCAAAGGAGCGGATCACCTCCGCGCTTTCACGTTTGCTGTGGCTGGCCTGCAAGCACAACCCGCAACTGGACGATGAAATGCTGGAGCATCCCTACAAACTGCTGAACATTTTCGAATGCTGGGCGCGTGAGGATGGTATGCACCTGCCGTTGAGCCCCGAGACGTTGAAAACCGCACTCCAGCGCGGCGCACCGCCGTAA
>SALM_222_1
ATGACCCAAAAAACTATCGTTAGTGTCGCTAGCTATGTTCAAAAGCTGGCAAAAGATAACAATGTTACAGCTAACCGTGATGGCATGAGCCGCGTTGCTGTGACCATTACCGCACTTGCCGATGACTCTGTCGAGCTGGATAACGTTGAGCAATTACTGGTAAACCTTAAAAAGAAAGGTGTACTCAGTAAATCTGAGATTTTACAGCTCCAGGGGCGTTACTTCCGCGAACAAAAGCACTTTCATAAAAAAGCCACTGCATGA
>SALM_222_2
ATGACCCATAAAACTATCGTTAGTGTCGCTAGCTATGTTCAACAGCTGGCAAAAGATAACAATGTTACAGCTAACCGTGATGGCATGAGCCGCGTTGCTGTGACCATTACCGCACTTGCCGATGACTCTGTCGAGCTGGATAACGTTGAGCAATTACTGGTAAACCTTAAAAAGAAAGGTGTACTCAGTAAATCTGAAATTTTACAGCTTCAGGGACGTTACTTCCGCGAACAAAAGCACTTTCATAAAAAAGCCACTGCATGA
>SALM_223_1
ATGAAACGTTCAGATCTGGAAAAGGATGCTGCATACATTCTGGATAAGTTTAAACAGCTAGACTATGAGATTCCATCAAACCGCCAAATTTTGAAGGTTATTTTTTATAAGTTGGTGATTGTTTATGTATTTCAGTTGCTGTTTATTGCTTCTGATGTTTTTATAAATTCAAATGTTAGTGAGTATCATTATTTTGATACATTTGTGCTGTCTCTGGGGTCTAATGCTTTTTTTAGCCTTGTTTTTTTAATGTCAACATACAATCTTGTTAGCCTAAAACTTTCTTTAGGCAGCGAAATCACAGAGCAATCGGTTTTGTTAAAATTGATTGAGAGAAAAATTAACTCTTATAGTCTATTTCTCCTGGCAGTGAATGCTATTGTTGGATGTATTTTACTGTCATCGGGGGAGCGGTTTGTAGCAGGACTGGGATTCTCATGGTTTGTAACGTATTTAATTAGCATGCTGACGCTACAAACATCTCTTTCTCGATATATGACTCCTGCGGTGGTTGGCAGTTTGTCAAAAGTGAAAGAGTTGCTTTCTGCCTCCCCAAAATAA
>SALM_223_2
ATGAAACGTTCAGAACTGGAAAAGGATGCTGCATACATTCTGGATAAGTTTAAACAGCTAGACTATGAGATTCCATCAAACCGCCAAATTCTGAAGGTTATTTTTTATAAGTTGGTGATTGTTTATGTATTTCAGTTGCTGTTTATTGTTTCTGATATTTTTATAAATTCAAATGTTAGTGAGTATCATTATTTTGATACATTTGTGCTGTCTCTGGGGTCTAATGCTTTTTTTAGTCTTGTTTTTTTAATGTCAACATACAATCTTGTTAGCCTAAAACTTTCTTTAGGCAGCGAAATCACAGAACAATCGGTTTTGTTAAAATTGGTTGAGAGAAAAATTAACTCTTATAGTCTATTTCTCCTGGCAGTGAATGCTATTGTTGGATGTATTTTACTGTCATCGGGGGAGCGGTTTGTAGCTGGACTGGGATTCTCATGGTTTGTAACGTATTTAATTAGCATGCTGACGCTACAAACATCTCTTTCTAGATATATGACTCCTGCGGTGGTTAGCAGTTTGTCAAAAGTGAAAGAGTTGCTTTCTGCCTCCCCAAAATAA
>SALM_224_1
ATGGCCGTTGATACGATTTACACCGTTGCCGGCGGGGCGTGGTTTCAGGATACGCTCAATGGCGTGGCTGCATTTTTTAACAGCAGGGCCGGAGACTCACTGATTGCTATGGCCACCGCCGTATCGGTGATTGTCGGGGCGGCAACCTATATCCGGACGCGCAATATTATGGACCTGGTCAAATGGGCCGGGTTTTATGTCCTGGTGATTGCCGTTCTGGTCGGGGACAAGCGGAACGTGCAGATTATTGACCTGTCTGAACCAGCGGCCATCTATCAGGTGGATAATGTCCCGACCGGCCTTGCAGCCCCGGCCAGCCTGATCACCCGTATTGGTGCAGGTATGGCACAGGTTTACGATTTTGTGTTTGCCCGGCCGGACGCGCTGACGTACAGCAAAACCGGGATGCTGTTCGGCGCGCAGCTGGCGGCGGGGAGCAGTGATTTCCGGTTCTCTGAGCCGGAAATTCAGCGCATGTTCTCTGATTACGTTCATAACTGTGTGGTGGGTGACATTATGCTGAACAATAAGTACAGCATTGGCGACCTGATGAATTCTACAGACCCATACGCGTTGATATTCAGTAAACCCAGTCCTCTGCGTGGTCTGTATGACAAAAACCGCAATTTTCTGACCTGCGAGCAGGCCACAACCAAAATAAACACTGATTCGAGTGATATCAGTGGACGGAATATGTTCCCGTTTCTCCAGCAGGTGCTTAACCGGATGCACGGTTTCACGAACCAGGTCTTTGGTCCGACAAACGGTGCCAGTACGGCACTGTTCACCGAAATGCTGGGCGACAGCTATAACTATTTTCACGGCAATTCCATGACCTCCACCGAAATCATCCGCAAGAACGTGGTGATGAATGGCCTGCGCAGTGGTCTGGAGAGCTTTTCAGCGCAGAATGGCGATACTGCCGGGCTGGTGAACACCGCCACGCAGACCTCGATGGCAAAAATGCGCCTGTCTCAGGCGACCAGTGCGTCCATCGCTGCCAACACGTTGCCGGTGATGCACAGCGTTTTGCTGGGCATGACAATGGCGCTGTTCCCGGTGCTGATTGTGCTGGCCGTGGTGAGTTCCCTGTCCTGGACCATTATCAAAGGCTACATCTACACCATTGCCTATCTGCAGATGTGGCCCATTCTGTTCTCCATACTGAACCACGCGATGAACTTCTACCTGCAGGGCAAACTCAACGGGACTGCGGTGACGCTGGCCACGTTTGACCAGGTGCAGAATACCTATTCAGATATCGGCACCACAGCCGGCTGGCTGGCGCTGTCCATCCCGTTTATCGCCTGGGGGATGGTGAAAGGCCTGGGGCAGGTAGTGTCGCAGGCGGGGAACTATCTGGGACAGACCCTGCAGTCTGCCTCCACACAATCGTCGTCTCAGGCTATCGACGGTAACTGGTCGTATAACAATATGACGACCGGAAACGTGCAGGGGAACAAGTGGGACACTAACTACAGCCATCGTGAAGGGCATATGACCAGTCAGCTGGAGAGCGGGGCGACGAAAACCCTGACATCGTCAGGGCAGTCGGTCTACAACACCACGGAAGCAATTTCAAAATTACCGGTCGATATTGCGCTGGGTAAAACCGCATCCAGCAGTTGGCAGCAGCAGCAACGTGATGCCCTGAGCGAAGCGCAGAGCCTCAGCAACAGTCTGTCACAGACCTCCAGCCTGGCCACCTCGCAGATGAGTCAGTGGAGCCAGCAGAGGGGAAACAGCGACACCACGGTGACAGGCAGCGATGCCTCTGCCAGCAGCAATCTGACCAAAGCGCTGAACACCATTCAGTCTATTGGTTCCCGCTATGCCCGGGATGAAAATACCACTCTGGCGGAAGGGATTCGTGCAGCGGCAACCAAGAGTCAGGATATGAGTTTTGGTGCCGGGGCCAGTGTGCAGGGCTCTGTTGACTCAGACCGTCAGATCCTGGGCAAAGTCGCCGGCCTTGTGACCGGAGGGAAAGTCTCAGGGGAAGCGCATCTGAAAGGTGAGTATACGGGCAGAAGCGGCTCCTCGCACGGCACCAGTTCCGATCTGACTCAGCAGGGCGGGACCAGCAAAGGGTTCAGTGCCCAGGAGCTTAAGGATTTCCGCGATGCAATGGACGTGGTGAGTTCCAGTCGCGTGACCGACAGCGGCAGCCATACGGACAATGCCTCGGCCTCGCTGGCGAACCAGTTGTCGTCCACCTTCTCCAGCCTGAAAAGCCAGGCATCGCAGTATAATGATGCGGTTACCCGCAGCCATGAATACTCACAGCTGGCCAGCTATGCGGAGAACAACAGTGCCAGTATTAACCAGAACTACTCGCAGGAGTTTGTTGGGTATGTCACCAGTCAGCGTCCGGGTGAAGCTGACCAGCTGCTTTCTGACGCGGCCAGCCCGGAAGTCCGTGCCGAGCGTGACAGACTGGCGCAGGCATTTGTGGAAGACCGCATGAAGCCGCAACTGCTGCAGGAGTTTGAGCAGAACAGGGGCCGTACCGGTGAGGGGATGGGTAGTATGGGAGCTTCCTCTGATGGCGGTAATCTGCAGAGTGAATATGATACGCAACAGACACAAATGGAAAACCGGGCAAATGCTGGCGGCGTGAGACTGCAGGATGATGTCAGCAGTGATGTTGCTGACAGACGCCGTCATGCTGAATCTCAGGTAAATAGTGAAAAAAATACTGTGATCTCATCCGGCAATACACCGAAGCAAGAATACAATCGCTTGCAGAGTGAGCATGAACAGGGTAATAAAAACTTTAGTGATGCCAAGAGTGCTGAAGAAAAAAGGCAAAATGATTGGATCGGTGATAATGGTGTAGGGAGAAAGGAATTGAATGATATCAAAGATAACCTGCAAAAAAAGTTTGACCAGGATTGA
>SALM_224_2
ATGGCCGTTGATACGATTTACACCGTTGCCGGCGGGGCATGGTTTCAGGATACGCTCAATGGCGTGGCGGCATTTTTTAACAGCAGGGCCGGAGACTCACTGATTGCTATGGCCACCGCCGTATCGGTGATTGTCGGGGCGGCAACCTATATCCGGACACGCAATATTATGGACCTGGTCAAATGGGCCGGGTTTTATGTCCTGGTGATTGCCGTTCTGGTCGGGGACAAGCGGAACGTGCAGATTATTGACCTGTCTGAACCCGCGGCTATCTATCAGGTGGATAATGTCCCTACCGGCCTTGCAGCCCCGGCCAGCCTGATCACCCGTATTGGTGCCGGAATGGCACAGGTTTACGATTTTGTGTTTGCCCGTCCGGATGCGCTGACTTACAGCAAAACCGGGATGCTGTTCGGCGCGCAGCTGGCGGCGGGGAGCAGTGATTTCCGGTTCTCTGAGCCGGAAATTCAGCGCATGTTCTCTGATTACGTCCACAACTGCGTGGTGGGTGACATTATGCTGAACAACAAGTACAGCATTGGCGACCTGATGAATTCTACAGACCCATACGCGCTGATATTCAGTAAACCCAGTCTGCTGCGTGGTCTGTATGACAAAAACCGCAATTTTCTGACCTGCGAGCAGGCAACAACCAAAATAAACACTGATTCGAGTGATATCAGTGGCCGGAATATGTTTCCGTTTCTCCAGCAGGTGCTTAACCGGATGCACGGTTTCACGAACCAGGTGTTCGGGCCGACAAACGGTGCCAGTACGGCACTGTTCACCGAAATGCTGGGCGACAGCTATAACTATTTTCACGGCAATTCCATGACCTCCACCGAAATCATCCGCAAGAACGTGGTGATGAATGGCCTGCGCAGTGGTCTGGAGAGCTTTTCCGCGCAGAATGGCGATACGGCCGGACTGGTGAACACCGCAACGCAGACATCGATGGCAAAAATGCGGCTGTCTCAGGCGACCAGTGCGTCCATCGCTGCAAACACGCTGCCGGTGATGCACAGCGTTTTGCTGGGCATGACAATGGCGCTGTTCCCGGTGCTGATTGTGCTGGCCGTGGTGAGTTCCCTGTCCTGGACCATTATCAAAGGTTATATCTACACCATTGCCTATCTGCAGATGTGGCCCATTCTGTTCTCCATACTGAACCATGCGATGAACTTCTACCTGCAGGGCAAACTCAACGGGACGGCGGTGACGCTGGCCACGTTTGACCAGGTGCAGAATACCTATTCAGATATTGGCACCACAGCTGGCTGGCTGGCGCTGTCCATCCCGTTTATCGCCTGGGGGATGGTGAAAGGTCTGGGACAGGTGGTGTCGCAGGCGGGGAACTATCTGGGACAGACCCTGCAGTCTGCCTCCACACAGTCTTCCTCGCAGGCCATTGACGGCAACTGGTCGTATAACAATATGACGACCGGGAATGTACAGGGTAACAAGTGGGATACCAACTACAGCCATCGTGAAGGTCATATGACTAACCAGCTTGAGAGCGGGGCGACGAAAACCCTGACGTCATCCGGGCAGTCGGTCTACAACACCACGGAAGCAATTTCAAAATTACCGGTCGATATTGCGCTGGGTAAAACTGCATCCAGCAGTTGGCAGCAGCAGCAACGTGATGCCCTGAGCGAAGCGCAGAGCCTCAGCAACAGTCTGTCACAGACCTCCAGCCTGGCCACCTCGCAGATGAGTCAGTGGAGCCAGCAGAGGGGAAACAGCGACACCACGGTGACAGGCAGCGATGCCTCTGCCAGCAGCAATCTGACCAAAGCGCTGAACACCATTCAGTCTATTGGTTCCCGCTATGCCCGGGATGAAAATACCACTCTGGCGGAAGGGATTCGGGCAGCGGCAACGAAGAGTCAGGATATGAGTTTTGGCGTCGGGGCCAGTGTGCAGGGTTCTGTTGACTCAGACCGTCAGATTCTCGGCAAAGTTGCCGGCCTTGTGACCGGAGGGAAAGTCTCAGGGGAAGCGCATCTGAAAGGTGAGTATACGGGCAGAAGCGGCTCCTCGCACGGCACCAGTTCCGATCTGACCCAGCAGGGCGGGACCAGCAAAGGGTTCAGTGCTCAGGAGCTTAAGGATTTCCGCGATGCAATGGACGTGGTGACCTCCAGCCGCGTGACCGACAGTGGCAGCCATACGGACAACGCATCAGCTTCCCTGGCGAACCAGCTGTCGTCCACCTTCTCCAGCCTGAAAAGCCAGGCATCGCAGTATAATGATGCGGTTACCCGCAGCCATGAATACTCACAGCTGGCCAGCTATGCAGAGAATAACAGTGCCAGCATTAACCAGAACTACTCGCAGGAGTTTGTCGGGTATGTCACCAGTAAGCGTCCGGGTGAAGCTGACCAGCTGCTTTCTGACGCGGCCAGCCCGGAAGTCCGTGCCGAGCGTGACAGACTGGCGCAGGCATTTGTGGAAGACCGCATGAAGCCGCAACTGCTGCAGGAGTTTGAGCAGAACAGGGGCGGTACCGGTGAGGGGATGGGAAGTGTGGGAGCTTCCTCTGGTGGCGGTAATCTGCAGAGTGAATATGATACGCAACAGGCACAAATGGAAAACCGGGCAAATGCTGGCGGCGTGAGACTGCAGGATGATGTCAGCAGTGATGTGGCTGACAGACGCCGTCACGCTGAATCTCAGGTAAATAGTGAAAAAAGTACTGTGATCTCATCCGGCAATACACCGAAGGAAGAATACAATCGCTTGCAGAGTGAGCATGAACAGGGTAATAAAAACTTTAGTGATGCCAAGAGTGCTGAAGAAAAAAGGCAAAATGATTGGATCGGAGATAATGGTGTAGGGAGAAAGGAATTGAATGATATCAAAGATAACCTGCAAAAAAAGTTTGACCAGGATTGA
>SALM_225_1
ATGAGATGTATTGCCGGTGCGCTTGCCCTGATGATGGCAGCATCACTGCATGCAGCTCCCGAGGATGTACTGGCACCTGAGTATGCCCGGGAAGAGGGATGGCAGTGGTACAACCCCAGTGCTGAAGAGGCCGAACCCGAACCGGCGTCGCCGCCGACACTACGGGAACGTCTGGCCAGCATGACGCCATCAGAGCAGAAAAAGGTGCTCCAGCAGGCGACCCGTGAAGCGCTGGACACCGCCATTCTGTATCCATCTGCGGAGAACTTTCGCCGCTTTATGACGCTGCAGAACTTCTGGACTGACCGGGCAACGGACTTCACCCAGACGGCGAAACTGGCCCGGCTGAAGTATCCGGAGCTGGATTACAACGTGAAGCGCAGCCATTACAACGGCACGGTGGAAGCCCGCCTGACTGAAGAGAAGAAGGTCCAGAATGCGGTTATCAGCCAGGTGGCGCAGCGTTATGGCCTGTTCTTTTTCTACCGGGGCAACAATGCCGTCGACAACCTGATGGCCGGGGTGATACGGGCTTTCTGTGAAGATCGGGGGATCAGCCTGATGGCCGTCAGCGTGGACGGTAAACTCAGCGACCAGCTTCCGCAAAGTCGCCCTGACAGCGGACAGGCCGAAAAAATGCGTGTCACCCACTTCCCGGCCACGTTTCTGGTCGACCCGAAAACTCACCAGTGGCAACCCCTTGCGTGGGGGTTTATGAGCCACGACGACCTGGATCGCCAGATGGTCAGCGTCCTTACCCACTTTGCACCTGACTACTGA
>SALM_225_2
ATGAGATGTATTGCCGGTGCGCTTGCCCTGATGATGGCAGCATCGCTGCATGCTGCTCCTGAGGATGTGCTGGCACCTGACTATGCCCGGGAAGAGGGATGGCAGTGGTACAACCCCAATGCTGAAGAGCCAGAACCCGAACCGGCGTCGCCGCCGACACTACGGGAACGTCTGGCCAGCATGACACCATCAGCGCAGAAAAAGGTACTCCAGCAGGCTACTCGTGAAGCGCTGGACACCGCCATTCTGTATCCATCTGCGGAGAACTTCCGCCGCTTTATGACATTACAGAACTTCTGGACTGACCGGGCAACGGACTTCACTCAGACGGCAAAACTGGCCCGTCTGAAGTATCCGGAGCTGGATTACAACGTGAAGCGCAGCCATTACAACGGCACGGTGGAAGCCCGCCTGACTGAAGAGAAGAAAGTCCAGAGTGCGGTTATCAGCCAGGTGGCGCAGCGTTATGGCCTGTTCTTTTTCTACCGGGGCAACAATGCTGTCGACAATCTGATGGCCGGGGTAATACGGGCTTTCTGTGAAGATCGTGGGATCAGCCTGATGGCCGTCAGCGTGGACGGTAAACTCAGTGACCAGCTTCCACAAAGTCGCCCTGACAGCGGACAGGCTGAAAAAATGCGTGTCACCCACTTCCCGGCCACGTTTCTGGTCGACCCGAAAACTCACCAGTGGCAACCCCTTGCATGGGGGTTTATGAGCCACGATGACCTGGATCGTCAGATGGTCAGCGTTCTTACCCACTTTGCACCTGACTACTGA
>SALM_226_1
ATGTTTGTGAGCAAAAAAAAGTATGAGCTTGTCCTCTCCCGCTATGAACTGGCCGCTTCCCGCGCCGACCAGGCTGAACAGGTACTCGCACAACTTTACGGTATGGCGCTGAAATATGGTGGACTTTACAAGTGCATTCTCGAATGCCGTGAAGCGGCAATGGCCGTGACTCAACCTGGACGGGAAAGCACAAAACTGACTACGGAGCGACTGGCCTTTATCGACAGAAGATTAAGCGATTTGCTTCCATTCCTGACGCAACAGATGCCGGACGGAGAAAGGCTGATGTGGAATGACATGCTGAACGGCCGCTCTGCTGCAATGGCTTATGGCCCGGAACTCCAACAGCCAGAGGAGGAAACCCTGTGA
>SALM_226_2
ATGTTTGTGAACAAAAAAAAGTATGAACTTGTCCTCGCCCGATATGAACTGGCCGCCTCTCGCGCCGACCAGGCTGAACAGGTACTCGCGCAACTTTACGATATGGCGCTGAAATATGGTGGGCTTTACAAGTGCATTCTCGAATGCCGTGAAGCGGCAATGGCCGTGAATCAGCCCGGTCGGGAAAGCACAAAGCTGATCACGGAGCGACTGGCCTTTATCGACAGAAGATTAAGCGATTTGCTTCCATTCCTGACGCAACAGATGCAGGACGGAGAAAGGCTGATGTGGAACGACATGCTGGAAAGCCGCTCTGCCGCAATGGCTTATGGCCTCGAACTCCAACAGCCAGAGGAGGAAACCCTGTGA
>SALM_227_1
ATGGCAGACGTACTGGACCAGTTACAGGAGCAAGAAGACCTGATTCACAGGCTGCACATTCAGGCGGTCAGACAACAGTTAAGTGTTAAAGGTGAAAGCCTTACCCGGTGTGAATGTTGTGGAAACCGTATTCAGGAACGGCGTCAAAAAGCGATACCTGGCGTGCGTACCTGCACGGAGTGTCAGCGGGTACTGGAAATTCGGGGAAAAAATTATCAGAGGTGA
>SALM_227_2
ATGGCAGACGAACTCGATCTCCTGCAGGAGCAGGACGAATTGCTGAACCAGCTTCATATACAGGCCGCGAGGCAGCGATCCTGCCTGCAGGGCAAAAGCCGCAACCGGTGCGAATGCTGTGGCAATCGCATCCCCCTCAGGCGGCAGCAGGCCATCCCGGGCGTACGTACCTGTACGGAATGCCAGCGGGTTCTGGAAATACGAGAAAAACAGTATCTGAGGTGA
>SALM_227_3
ATGGCAGACGTACTGGACCAGTTGCAGGAGCAGGAAGACCTGATTCACAGTCTGCACATTCAGGCGGTCAGACAACAAGGTGAAAGCCTTACCCGGTGTGAATGTTGTGGAAACCGTATTCAGGAACGGCGCCAGAAAGCGATACCTGGCGTGCGTACCTGCACTGAGTGTCAGCGGGTACTGGAAATTCGGGAAAAAAATTATCAGAGGTGA
>SALM_228_1
ATGGCCAACGTTAATAAAGTCGTCCGCCGTCGTCAGGTTGCCCTGCTTATAGCTCTTGTGCTGGGGATTGGTGCTGGCGGTGCCGGGACATGGATGGTCTCAGAGATGAACCTGAAGAAAGCGCCGCCCGCAAAAGCGCCAAAAGGAGAACCCGCGCCGGATATGACCGGTGTGGTCAATCAGTCATTTGATAACAAAGTCCAGCGTTCTGCCATCGCGGAAGCCCAGCGGCTTAATAAGGAAACGCAGACAGAGATTAAAAAACTGCGTACCGAAATGGGGCTTGTCAGTCGCGACCTTAAAGGCAGTCAGGATCGCATTCGTGAACTGGAAGACCAGAACCAGTTGCTGCAGACACAGCTTGAGGCCGGGAAGAATTTTGACTCTCTCAGTGCCGAACCTCTGCCGGGGGCGCTGGCCTCTCAGGGGAAACCTGCACCCGCTGGTAATGTTCCACCCCCGACCAGTTTCTGGCCAGCAGGCGGCGGACAGGCCCCGGCTGCGCCGGTGATGACCCCCATTCAGCGTCCGGGAATGATGGACAGTCAGGAATTCAGTCTGCCGGATACCGGGCCTAAAAAGCCCCGTTTCCCGTGGATTTCTTCCGGCAGTTTTGCTGAAGCGATCGTCGTGGAAGGAGCTGATGCCAATGCGTCCGTTACCGGCGATAAAAATACCGCCCCGATGCAGTTGCGTCTCACCGGCAAAGTTCAGATGCCTAACGATGAAGAGTTCGATCTGACGGGTTGCTTTGTGACCCTGGAGGCATGGGGGGATGTTTCCAGTGAACGAGCCATCGTTCGTAGTCGCTCAATCAGCTGCAAGCTGGGCGATGACGACATCGACCAGAAGATTGCCGGTCATGTGTCCTTTATGGGCAAGAACGGTATCAAGGGCGAAGTTGTTATGCGTAATGGCCAGATCCTGCTTTATGCCGGGGGCGCTGGCTTCCTGGACGGGATCGGGAAAGGTATTGAGAAAGCCTCTTCCACTACCGTGGGTGTCGGCGCAACCGCCAGCATGAGCGCCGGCGATATCGGCCAGGCAGGGCTCGGCGGTGGTGTCAGTTCTGCGGCCAAAACACTCTCCGATTACTACATCAAACGCGCCGAACAGTACCATCCCGTCATTCCAATCGGTGCGGGCAATGAAGTCACGCTGGTTTTCCAGGACGGCTTCCAGCTCGAAACACTGGAAGAAGTGCGTGCGAAAGCGGCTGCACGTAAGAAACAAAATCAACCTTCTGCCTCATCCACGCCAGCTGCCATGCCGGGTAACACGCCGGACATGCTGAAGCAGCTGCAGGACTTCAGGGTAGGGGACACCGTCGATCCGACGACCGGACAGGTCGTCACACAGTAA
>SALM_228_2
ATGGCCAACGTTAATAAAGTCGTCCGCCGTCGTCAGGTTGCCCTGCTTATAGCTCTTGTGCTGGGGATTGGTGCTGGCGGTGCCGGGACATGGATGGTCTCAGAGATGAACCTGAAGAAAGCGCCGCCCGCAAAAGCGCCAAAAGGAGAACCCGCGCCGGATATGACCGGTGTGGTCAATCAGTCATTTGATAACAAAGTCCAGCGTTCTGCCATCGCGGAAGCCCAGCGGCTTAATAAGGAAACGCAGACAGAGATTAAAAAACTGCGTACCGAAATGGGGCTTGTCAGTCGCGACCTTAAAGGCAGTCAGGATCGCATTCGTGAACTGGAAGACCAGAACCAGTTGCTGCAGACACAGCTTGAGGCCGGGAAGAATTTTGACTCTCTCAGTGCCGAACCTCTGCCGGGGGCGCTGGCCTCTCAGGGGAAACCTGCACCCGCTGGTAATGTTCCCCCCCCGACCAGTTTCTGGCCAGCAGGCGGCGGACAGGCCCCGGCTGCGCCGGTGATGACCCCCATTCAGCGTCCGGGAATGATGGACAGTCAGGAATTCAGTCTGCCGGATACCGGGCCTAAAAAGCCCCGTTTCCCGTGGATTTCTTCCGGCAGTTTTGCTGAAGCGATCGTGGTGGAAGGGGCTGATGCCAATGCGTCCGTTACCGGCGATAAAAATACCGCCCCGATGCAGCTGCGTCTCACCGGCAAAGTTCAGATGCCTAACGATGAAGAGTTCGATCTGACGGGTTGCTTTGTGACCCTGGAGGCATGGGGGGATGTTTCCAGTGAACGAGCCATCGTTCGTAGTCGCTCAATCAGTTGCAAGCTGGGTGATGACGACATCGACCAGAAGATTGCCGGTCATGTGTCCTTTATGGGCAAGAACGGCATCAAGGGCGAAGTGGTTATGCGTAACGGCCAGATCCTGCTGTATGCCGGGGGCGCGGGCTTCCTGGACGGGATCGGCAAGGGCATTGAGAAAGCCTCCTCCACTACCGTGGGTGTCGGCGCAACTGCCAGCATGAGCGCCGGCGATATCGGCCAGGCAGGGCTCGGCGGTGGTGTCAGTTCTGCGGCCAAAACACTCTCTGATTACTACATCAAACGCGCCGAACAGTACCACCCCGTCATTCCAATCGGTGCGGGCAATGAAGTCACGCTGGTTTTCCAGGACGGTTTCCAGCTCGAAACACTGGAAGAAGCGCGCGCGAAAGCGGCTGCACGTAAGAAACAAAATCAGCCTTCTGCCTCATCCACGCCTGCTGCCATGCCAGGTAACACCCCGGACATGCTGAAGCAGCTGCAGGACTTCAGGGTAGGGGACACCGTTGATCCGACGACCGGACAGGTCGTCACACAGTAA
>SALM_229_1
ATGAAAAATAACCTTCCGGCGTTCTTGTTTGGTACAGCCATGATGGTTGTTATGCCCCCGGCTGCGCAGGCACAGTCACCTGCCACGATAAGCCTGCCACAGGGCGGCCAGTTCCGGCTGAGTATCAGCAATACCGATCCCAACATGATTTTTATCCCTGGAGACAAAGTCACCGCCATCACAGCGCCTGGGGGAATGCTGGCAGACAAGCGACTGACAACGGCCGGAGGTGTGCTGTTCACCTCGGTGGCCACACGCACGTTCACGATTTTTGTAGAAACAGCGCTGGGCCAGACCTTCTCTGTCGTGGCCACTCCCGTAAAAGGCGAAGGTCGCGTCTATCGACTGATGAGCGCAGAACCGCCCTCACGGCCTGAAACCCGTAAATGGGAAACCGCTCAGGCTTACGAAAAGCTGCTCATCAGCCTTAACCGTGCCGTGCTGACGGGCGACATACCTGATGGCTACGGCGAAGTAAAACCTCTTTCTGACGGTATTCGTCTCCCCGGTGGTTTTTCTGTTACCCCCCTGAAAGCCTGGGCGGGCGACCAGCTGCGTGCCGATCGTTATGAGCTGCGTAATGCCAATACCTGGGGGGTGGCGCTGCGGGAGCAGGACTTCTGGAAGCCCGGGGTGCGTGCCGTGATGTTTGATAACAACGCACAGACTCTGATTGGCGGAGGAAGAATGACCGTCACCGTTATCCGTGGAAACGGGGAGGGTGAAGATGGCCAACGTTAA
>SALM_229_2
ATGAAAAATAACCTTCCGGCGTTATTGTTTGGTACAGCCATGATGGTCGTTCTGCCCCCGGCTGCGCAGGCACAGTCACCTGCCACGATAAGCCTGCCACAAGGCGGCCAGTTCCGGCTGAGTATCAGCAATACCGATCCCAACATGATTTTTATCCCGGGTGACAAAGTCACCGCCATCACAGCGCCTGGGGGAATGCTGGCAGACAAGCGGCTGACAACGGCCGGAGGTGTGCTGTTCACCTCGGTGGCCACCCGTACTTTCACGATTTTTGTAGAAACTGCGCTGGGCCAGACCTTCTCTGTCGTGGCCACTCCCGTAAAAGGTGAAGGCCGCGTCTATCGACTGATGAGCGCAGAACCGCCCTCACGCCCTGAGACCCGTAAATGGGAAACCGCGCAGGCTTACGAAAAGCTGCTAATCAGCCTTAACCGTGCCGTGCTGACGGGCGACATACCTGATGGCTACGGCGAAGTAAAACCTCTTTCTGACGGTATTCGTCTCCCCGGTGGTTTTTCTGTTACCCCCCTGAAAGCCTGGGCGGGCGACCAGCTGCGTGCCGATCGTTATGAGCTGCGTAATGCCAATACCTGGGGGGTGGCGCTGCGGGAGCAGGACTTCTGGAAGCCCGGGGTGCGTGCCGTGATGTTTGATAACAACGCACAGACTCTGATTGGCGGAGGAAGAATGACCGTCACCGTTATCCGTGGAAACGGGGAGGGTGAAGATGGCCAACGTTAA
>SALM_230_1
ATGGAAATTAGCGCTCGTAATTCATCCACCAAAATTATTGCCGTTATTATTCTGTCGCTCACGACACTGGTCTTTATTCTGGGCTTTGCCGTGGCATGGCTGGCTGTGACCAACAGAGCACTCATCCACGAGCAACGTACAGTCGTCACACCGATGACCTACAACGCGCCTTTTGTGGTATCCGAAACGAAAGCCGATACCGAGTATTTCCGGATGATGACGCTGTCCTTCCTGGCCCTGCGTCTCAATGTCTCGCCTGAAACGGTCGATTCCAACCACGCTTTTCTGATGTCTTTTGTCGAACCAGAGGCCCGGGAGGAATTTAAAAAAGTCCTCCAGGAAGAGGCTGCACAGATTAAAGCCAATGATGTGAATTCCACGTTCTACACCACAGAAATCAATGTCTATCCCGTTGACGGCCGCATCGATGTACGTGGCGTGCTGAAAATGTGGATTGGTAACTCCAGGCCTTCCACGGAAATAAAAACCTACCGGCTTCGTCTGAAGTACACCGGAGGCTTTACCCGTATCGGCCGGTTCTATGAGGTGACGAATGAAAAATAA
>SALM_230_2
ATGGAAATCAGCGCTCGTAATTCATCCACCAAAATTATTGCCGTTATTATTCTGTCGCTCACGACACTGGTCTTTATTCTGGGCTTTGCCGTGGCATGGCTGGCTGTGACCAACAGAGCACTCATCCACGAGCAACGTATAGTCGTCACACCGATGACCTACAACGCCCCTTTTGTGGTATCCGAAACAAAAGCCGATACCGAGTATTTCCGGATGATGACGCTGTCCTTCCTGGCCCTGCGTCTCAATGTCTCGCCTGAAACGGTCGATTCCAACCACGCTTTTCTGATGTCTTTCGTCGAACCAGAGGCCCGGGAGGAATTTAAAAAAGTCCTCCAGGAAGAGGCTGCACAAATTAAAGCCAATGATGTGAATTCCACATTCTACACCACAGAAATCAATGTCTATCCCGTTGACGGCCGCATCGATGTTCGTGGCGTGCTGAAAATGTGGATTGGTAACTCTAAGCCTTCCACGGAAATAAAAACCTACCGGCTTCGTCTGAAGTACACAGGAGGCTTTACCCGTATCGGCCGGTTCTATGAGGTGACCAATGAAAAATAA
>SALM_231_1
ATGGAGGGAAACGATTTAGACAAATACCGTTTCCCGAAAACCCTGTCAGAGCAGAACCGCATTATTGGACTGCCCCTTGATGAAGCTATCCCCGCAGCGGTTGTTTTGCTGTGGGGATTTTTCACCAAGAAATATTTATTCAGTCTGATTATTGCGGCAGTTATCTGGCAACTGATCAGGGCGGCGAAACGCGGAAAAAGCTCCCGCTGGTTATACAACTGGTGTTACTGGTATCTGCCTACTGAATTATTCCGGGTTGTCTACCGCGTTATTCCCGATTCCAGTTTCAGGAAATGGATAAAATAA
>SALM_231_2
ATGGAGGGAAACGATTTAGACAAATACCGTTTCCCGAAAACCCTGTCAGAGCAGAACCGTATTATTGGACTGCCCCTTGATGAAGCTATCCCCGCAGCGGTTGTTTTGCTGTGGGGATTTTTCACCAAGAAATATTTATTCAGTCTGATTATTGCGGCAGTTATCTGGCAACTGATCAGGGCGGCGAAACGCGGAAAAAGCTCCCGCTGGTTATACAACTGGTGTTACTGGTATCTGCCTACTGAATTATTCCGGGTTGTCTACCGCGTTATTCCCGATTCCAGTTTCAGGAAATGGATAAAATAA
>SALM_232_1
ATGAATTTATCCTTATCAAAAGGCGGCCTCCCCGCGTCTGTAAAAAAACGTGCATGGCAGTACTGCCAGATGGCATGGCGTGGTGTGACCAGTAAAAAAGCGCTGTCCCGTCTGGCTGCGCTGTCTCCGCTGCTGTTACTCGGTGTGGGACAGATGGCTAATGCAACCGACCTGCTGGCCGGGGGCAAGGATGATGTGAAAGCCACCTTCGGTGCCGACTCATTCGTCATGATGTGTATCATCATCGCCGAACTGATTGTCGGTGTGGCGATGTATATCCGCACCAAGAACCTGCTGATCTTGCTGGGCCTGGTTGTGGTTATCGTCTTCACTACCGTCGGTCTTACCTTCATCAACTGA
>SALM_232_2
ATGAATTTATCCTTATCAAAAGGCGGCCTCCCCGCGTCTGTAAAAAACCGTGCATGGCAGTACTGCCAGATGGCATGGCGTGGTGTGACCAGTAAGCTGTCCCGTCTGGCCGCGCTGTCTCCGCTGCTGTTACTCGGTGTGGGACAGATGGCCAATGCAACCGACCTGCTGGCCGGGGGCAAGGATGATGTGAAAGCCACCTTCGGTGCCGACTCATTCGTCATGATGTGTATCATCATCGCCGAACTGATTGTCGGTGTGGCGATGTATATCCGCACCAAGAACCTGTTGATCCTGCTGGGCCTGGTTGTGGTTATCGTCTTCACTACCGTCGGTCTTACCTTCATCAACTGA
>SALM_233_1
ATGGTTATCATCGATCCTATCCGTATGGAAATTTTACGCAAGATCTTTCCTGAAATTAATGATGTCAAAATTGAAGTATTTACTCTTTTTGCCTTTGGAATGGCTATTAGAGAAATTTCTGATTACAGACATACGACTACACAGGCAGTCTATAAGACCCTTAAGGAATTGTGTGAACAATATAGCTCACCCTCCAATGAGGCCCTTAAGACTTTGTACATTACGCGACTTGCTCTGCACTCCTTCCTTGAACTCAGAATAGAACTTCAGCCAGAGGAGTAA
>SALM_233_2
ATGGTTATCATCGATCCTATCCGTATGGAAATTTTACGCAAGATCTTTCCTGAAATTAATGATGTTAAAATTGAAGTATTTACTCTTTTCGCATTTGGAATGGCTATTAGAGAAATATCTGATTACAGAAATACTACTACACAGGCAGTCTATAAGACCCTAAAGGAATTGTGTGAACAATATAGTTCCCCCTCCAATGAGGCCCTTAAGACTTTGTACATCACGCGACTTGCTCTGCACTCCTTTCTTGAACTCAGAATAGAGCTTCAGCCAGAGGAGTAA
>SALM_234_1
ATGCCACGGATACAAACTTTTGTCAGCAATCAGGTTCGTGAAGAAATTGAATCTCTGGTAATGGAAAGGAGGCAGGAGGGAGCAACAGAAAATGATGCCACTGTATCATCTGTTACTTCAATGCTCATTGAACTCGGCCTCAGGGTATACAGAATCCAGAGGGAAAAAAAGGAAGGTGGATTTAATCAGATGGAGTACAACAAACTCATGCTGGACAATATATCAAGAGTGAGATTTATGTGTAGTGAAATTATGAACATGAGCATGCTCAATCAGGAGTCTGTTGCCAGCGGTCATTTCACGATTGAAAAAATTAAGCCTGCTATGGAGAAGTTTGTTAATGAGCAGGTCGGTATTTTTTTTCATGACGATGATGAGACAGAGTAA
>SALM_234_2
ATGCCACGTATACAAACTTTTGTCAGCAATCAGGTTCGTGAAGAAATTGAATCTCTGGTTACAGAAAGGAGGCAGGAAGGTGCAACGGAACATGATGCCACTGTATCGTCAGTTACTTCAATGCTCGTCGAACTCGGCCTCAGAGTATACCGGATTCAGAGAGAAAAAAAGGAAGGTGGCTTTAACCAGATGGAGTATAACAAGATCATGCTGGATAACATGGCCAGAGTCCGGGCAATGTGTTCAGAGATAATGAAGATGGGCGCGCTAAGTCATGAAGTTATAAGCAACGGTAACTTTGATAATGAAGTCATCAAAAGATCCATAGCAAAATTTGCAGAAGACCAGGTAAGTATTTTCTTTCCTGAAGAGGAAGAAACGGACTAA
>SALM_235_1
ATGAACACACAGAACGTCAACGTCAAAACCGCCACCAAAGAATCTTCCGAAAGATGGGTGAAAAACACGGCCCTGCGGACTGATGGCTTTGTACGCAATATCCACGCCTGTAATCCGTTCGATGTTATCCGCGCGGACGTGGTACTGGCGCGTATTGAGAAAGCGGCGGGGCGGTGCTGCGGGATGCATTACGAACTGTATCAGGCGCGAGTGCTGGGCGATGCGCTGGATTATCTGGACGCCCTTCCACTGAAAGATCGCCCGGCATTGATGGGCGCGGCAGCAAAACGCGGCTACATCCTGACACTTGCAGAAGAAGAGCACTCGCTGGAAGCGAAAGATGCGCTGATGAGTGAACTGGCAGCAAACGAATAA
>SALM_235_2
ATGAACACACAGAACGTCAACGTCAAAACCGCCACCAAAGAATCTTCCGAAAGATGGGTGAAAAGCACGGCCCTGCGGACTGATGGCTTTGTACGCAATATCCACGCCCGTAATCCGTTCGATGTTATCCGCGCGGACGTGGTGCTGGCGCGTATTGAGAAAGAGGCGGGGCGCTGCTGCGGAATGCATTTCGAGCTGTATCAGGCCCGTGTGCTTGGCGATGCGCTGGATTATCTGGACGCCCTGCCACTGAAAGATCGCCCGGCATTGATGGGCGCGGCAGCAAAACGCGGCTACATCCTGACATTTGCAGAAGAAGAACACGCGCTGGAAGCAAAGGATGCGCTGATGAGCGAACTGGCAGCAAACGAATAA
>SALM_235_3
ATGAACACACAGAACGTCAACGTCAAAACCGCCACCAAAGAATCTTCCGAAAGATGGGTGAAAACCTCGTCCCTGCGTACTGATGGCTTTGTGCGCAATATCCATTCCCGTAACCCGTTCGATGTTATTCGCGCGGACGTGGTGCTGGCCCGTATGGAAATACAGGCTAACCGGGGATGTGGCCTGCACTACGAGATTTATGAGTCCCGTCTGCTGGGTATGGCTATGCATTACCTGGCAGAACTGCCACTGAAAGACCGTCCGGCGTTTATGGGGGCGGCAGCGAAACGGGGTTACATGCTGACGACTGCGGAAGAAGAACGTGCCGATGGTGAATGTGCTGACCTGATGAGCGAGCTGGCGGCGGATTACTGA
>SALM_236_1
ATGTCAGTAACCGAGTCTAAAGCAAAAACCCCCGCGAAAACCAGCAAAAAAGCAGTTAAACCTGCCGAAGCCGCAGCCCTTAAGGCGGCGCTTGAGGCCGCTCAGATTGAAATGGTGCCGCTGTCGGCGCTCGTCAAATCCCCGCTGAACGTCCGTATTATTCCGTACCCGGTTGAGAGTGTCAGGGAAATGGCAGACTCCATTCTTGCGGTCGGCCTGATCCAGAATCTGGTGGTTCACTCGCTGCCTGATGGCCTGTCAGGCGTTGCGGCGGGCGGTCGTCGTCTTGCTGCCCTGCAACTGCTGCTCAGTGAACAGCGCATCGATGCCGGGTATCTCGTTGTTGTCAAGCGCGTCAGCGACGACCTGGCGGTGGTGGCCTCGATGGTGGAGAACAACCAGAGGGCGGCGATGCATCCGGCAGAACAAATCAGCGGGTTCCGAACGTTGTCTGAGCAGGGTAAGACCCCGGCACAGATTGGTGACCAGCTGGGGTACAGCTCGCGTCACGTCCAGCGCATGCTGAAGCTGGCGAACCTCGCCCCGGAATTGTTAGCTCTGCTGGCAGAGAACAAGCTCGACGTGGAGCAGTGTCAGGCGCTGAGTCTGGAAAACGACCCGGTGCGTCAGGTGGAGATTTACGAGCGTGTGAAGGCGCAGCACAGCTATGCCCCCGCGCACATGCTTAAACGCGCAATCACGGACACCGAAATCGGCGTGAACCACTCCCGCTTCGTGTTTATCGGGCGTGAGATGTATGAGTCTGCAGGTGGCGTGGTGCGTGAAGATTTGTTCAGCGCCCAGGAGGGTGACGGTACGGCAGACGGTGTGCTGGTCGGGCGACTGGTGCAGGAGAAGCTGGAGTCCGCCGCGCTGGCAATCGAACTGCAGGAAGGATGGTCATGGTCACTGGCACGGGAGGGCGCGGTCAGAAACTACGGTGACGACCGCGAACATTATCTGCTGTTACCAGAGCCGGAGGCACAGTACACCACTGACGAGCAGCAGCGTCTCGATGAACTGTACGCCACTCAGGAGGCCACGGAAACGTTTGAGGACGAAGCAGCAATTCAGGTGCTGATTGACGAAATTGAAAATGCGGCATCGATCCGGGCGTGGACACAGGAGCAGAAAGCAGACTGTGGCGTGGTGGTCAGCCTGTATGACGGTGAGCTTTGTGTCCAGCGAGGGGTGCAGAAGAAGCCTCAGAACGAGGCGAAAGAAGGGCAGGGAGACAATGGCAGCAGCGGCTCCCTCCATGTGGTCAGCAGCAAGCCGGATGTGACGGAGGGGATCAGCGCCACGTTGCTCAAAAAGATGTCTTCAGAAAGAACGCTGGCAGTGCAGGCCGCCCTTGTACAGCAGCCCGAAAAAGCAGTGGCCCTGATGGTATGGCGGCTGTGTAGTTGTGTTTTCGATTACTGCAATACCACCCGTCATCCGTTCGTGATGCGTCTTGAGGTGCATCACAGTGTGCTGACCAGTGAAGCGCCGACCGGAAAGCGTGGTCAGGCATGGCTGAGTCTGATGCAGGAGAAAGCCCGTCTGGAAGCGCTGTTGCCGGATGGCTGGAAGAAGGATTTCACCACCTTCTTTACGCTCGACGGACAGACTTTGATGAGTCTGATGGTGTTCTGCACGGCCTGTTCGGTGGACGGGGTGCAGACCCGGACAATGGGGCATACCACACAGAGCGACCTCGATGGCGTGGAAACGGCACTCGGGTTCCACCTTCGCGACTGGTGGCAGCCAACGGCAGAAAACTTCCTCGGTCTGCTCAGTAAGAACCAGATTGTGGGGGCGCTGAAAGAGGCCGGACTGTCAGGCGCTGCATCAGATGCCGGGAACATGAAGAAGGGAGATGCCGCCAGCCATGCTGAACAATGGCTCTCCGGTACGCGCTGGGTTCCTGCCTGGATGCGGTCACCTGATGCGCAACCTGACGTCGCTGAGGGTGAGGCGACAGACTCTGATGACCATACGGCACACGCAGCCTGA
>SALM_236_2
ATGTCAGTAACCGAGTCTAAAGCAAAAACCCCCGCGAAAACCAGCAAAAAAGCAGTCAAACCTGCTGAAGCCGCAGCCCTTAAGGCGGCGCTTGAGGCCGCTCAGATTGAAATGGTGCCGTTATCGGCGCTGGTCAAATCCCCGCTGAACGTCCGTACCATCCCGTATCCGGTGGAGAGCGTACGCGACCTGGCTGACACCATTCTTGCTATCGGCCTGATCCAGAATCTTGTGGTCCACTCGTTGCCGGGTGGCCTGTCAGGCGTGGCGGCAGGTGGTCGTCGTCTTGCAGCCCTGCAACTGCTGCTGAGTGAAAAGCGCATTGATGCCGGGTATATGGTCATCGTCAAGCGCGTCAGTGACGAACTGGCGGTGGTGGCCTCGATGGTGGAGAACAACCAGCGAGTGGCAATGCATCCGGCAGAGCAGATCAGCGGGTTCCGCACGTTGTCTGAGCAGGGGAAGACTCCGGCGCAGATTGGTGACCAGCTGGGGTATAGCTCGCGTCACGTCCAGCGGATGCTGAAACTGGCGAACCTTGCCCCGGAACTTATCGCCCTGCTGGCCGAGAACAAGCTCGACGTGGAGCAGTGTCAGGCGCTGAGTCTGGAGAACGATCCCGTGCGTCAGGTAGAGATTTACCAGCGCGTGAAGGCGCAGCACAGCTATGCCCCTGCGCACATGCTTAAACGCGCTGTCACTGATACCGAAATCAGCGTGAACCACTCCCGCTTCGTGTTTATCGGGCGTGAGATGTATGAGTCTGCAGGTGGCGTGGTACGTGAGGATTTGTTCAGCGCCCAGGAGGGTGACGGTACGGCAGACGGTGTGCTGGTCGAGCGACTGGTGCAGGAGAAGCTGGAGTCCGCCGCACTGGCAATCGAACTGCAGGAAGGGTGGTCATGGTCACTGGCCCGGGAGGGAGCGGTCAGAAACTACGGTGACGACCGCGAACATTATCTGCTGTTACCAGAGCCGGAAGCACAGTACACCACTGACGAGCAGCAGCGTCTTGATGAACTGTACGCCACTCAGGAGGCCACGGAAACGTTTGAAGATGAAGCCGCGATTCAGGTGCTGATTGACGAAATTGAAAATGCGGCATCGGTCCGGGCGTGGACACCGGAGCAGAAATCAGCCTGTGGCGTGGTGGTCAGCCTGTATGACGGTGAGCTTTGTGTCCAGCGAGGGGTGCAGAAGAAGCCTCAGAACGAGACGAAAGAAGGGCAGGGAGAGAATGGCAGTAGCGGCTCCCTCCATGTGGTCAGCAGCAAGCCGGATGTGACGGAGGGGATCAGCGCCCCGCTGCTCAAAAAGATGTCTTCAGAAAGAACGCTGGCAGTACAGGCCGCCCTGGTACAGCAGCCCGAAAAAGCGGTGGCCCTGATGGTATGGCGGCTGTGCAGTTGTGTTTTCGATTACTGCAACACCACCCGTCATCCGTTCGTGATGCGTCTTGAGGTACATCACAGTGGGCTGACCAGCGAAGCGCCGACCGGAAAGAGTGGTCAGGCATGGCTGAGTCTGATGCAGGAGAAAGCCCGTCTGGAGGCACTGTTGCCGGAGGGCTGGAAGAAGGATTTCACCACCTTCTTTACGCTCGACGGACAGACTTTGATGAGCCTGATGGTGTTCTGCACGGCCTGTTCGGTGGACGGGGTGCAGACCCGGACAATGGGGCATACCACACAGAGCGACCTCGATGGCGTGGAAACGGCGCTCGGGTTCCACCTTCGCGACTGGTGGCAGCCAACGGCAGAAAACTTCCTCGGTCTGCTCAGTAAGAACCAGATTGTGGAGGCGCTGAAAGATGCCGGACTGTCAGGCGCTGCGTCAGATGCCGGGAACATGAAGAAGGGAGATGCCGCCAGCCATGCTGAACAATGGCTCTCCGGTACGCGCTGGGTTCCTGCCTGGATGCGGTCACCTGATGCGCAACCTGACGTCGCTGAGGGTGAGGCGACAGACTCTGATGACCATACGGCACACGCAGCCTGA
>SALM_237_1
ATGCATATGTCGAAGTGGAATATCGCCTCTTTCTCAAAAGAAGAGCAGGATAAGGTCTCAGTCGATAAAGCCGCCGCTGCCGTTGCCTGGCAGGAAAGGATGAACAAGCCCGTGGTGCCGGAGCTGGCTGAACGGGAACAGCCTGAACATCTTCGCCAGTATTTCCGTGAACGGCTTGACGTTCATCGGCAGAACAGTCAGCAGCTGCCGCGCGCAAATGCGCCCGAATATAATAAACCCGGAGATGAGCAGCAGAAGTGA
>SALM_237_2
ATGCATATGTCGAAGTGGAATATCGCCTCTTTCTCAAAAGAAGATCAGGATAAGGTCTCAGTCGATAAAGCCGCCGCTGCCGTTGCCTGGCAGGAAAGGATGAACAAGCCCGTGGTGCCGGAGCTGGCTGAACGGGAACAGCCTGAACATCTTCGCCAGTATTTCCGTGAACGGCCTGAAGTTCATCGGCAGAACAGTCAGCAGCTGCCGCGCGAAAATGCGCCCGAATATAATAAACCCGGAGATGAGCAGCAGAAGTGA
>SALM_238_1
ATGTGCAAAAAATTGCCTGCTGTACTTTTTTTTATATCCACTATTATTTTCCTCAGTATGGCTGTGTTCGCTGCCTACAGTAAAATGAGTAAAGATCACCATATCCTGTGCCTCGCCAATCAGTCAACAAGACATGGCGATTTTTTGATGCAGGGGGAGTTCGATTTTTTATTTCAGAAAGGGAGAGGAAGGGTCAGAATCAACGGCAGTACGGATGTTGGCGAAAAGGAAAACATGGTGAGCCGTCAGATTTTCTTCACTTATACCCGTCAGGGCGATGATTTTGTCCTTTTAAGTCAGCAGGTGCAGATGATGAATAATGGTGACACCACTATAGCTAACAGTGATTTTAACAGTCACTTTCCGGCCTTCTTTTCGCAGGGAGAAAAACAGCTGGCTATGGCCATTCGCCAGGATCTGTCCGGGAACTTTGTCATGTACTTTGCAGACGTTCCGGTGTTTTATTGCCAGCCTAAAACGTGA
>SALM_238_2
ATGTGCAAAAAATTGCCTGCCTTACTTTTTTTTATATCCACTATTATTTTCCTCAGTATGGCTGTGTTCGCGGCCTACAGTAAAATGAGTAAAGATCACCATATCCTGTGCCTCGCCAATCAGTCAACAATACATGGCGATTTTTTGATGCAGGGAGAGTTCGATTTTTTATTTCAGAAAGGGAGAGGAAGGGTCAGAATCAACGGCAGTACGGATGTTGGCGAAAAGGAAAACATAGTGAGCCGTCAGATTTTCTTCACTTATACCCATCAGGGCGATGATTTTGTCCTTTTAAGCCAGCAGGTACAGATGATGAATAATGGTGACACCACTATAGCTAACAGTGAATTTAACAGTCACTTTCCGGCTTTCTTTTCGCAGGAAGAAAAACAGCTGGCGATGGCCATTCGCCTGGATCGATCCGGGAACTTTGTCATGTACTTTGCAAACGTTCCGGTGTTTTATTGTCAGCCTAAAACGTGA
>SALM_239_1
ATGGAAAGATTAATAGCCAGTAAAATAATCATCAGTGATACAGTCGTGTTTATCCCGGCCTCCAGAGAACTGAGAAATGACGTTACGGGGGAACTGGTCACTCTGTACACGCCGGCAAATTATTGTCTTTTACATCTTTTAGCCAGTCGTCCGCAGATACTGACCAAAGCTGAATTGATTAAGCTTTCTTGGAATGACAAATCACAGATAATATCCGATAATACTTTTAATCAGATGGTGTTTCATCTTCGGCAGAGTCTGGCAAAGGTAGGTGCTGATGGCATTATCATTACAGTTCCACGCCGGGGACTGAAAATAAACCCATGTGTTTCAGTAAAGATTTCCGGTACCGGCATTCAGGAATCCACTCAGACAACGAGTAACATAATTAATTTCATCACTGGTATTACCGGGGGCATTTCACTGAGCCGCAGGCGGAATATTTTTCTGGTCATTCTATCCGGATTTTTACTTTTCCTGTCTGGTTTTCTGTATACGTCAGAACCTGACAAAACTGCTTTTAATGATTATCTCCTCCAGGAATATAAGATGTGTACCGTTTCATATAATGGAAAAATTCGAAAGGAGAATATCAGTGCATTCCTCACAAAATCAAAAACTGATTGTTCACGAAAAAGATATATCATTTTAACTCAAAGCGATAACCATTCAAGATTATCTGTTATCTCGTGTCCCGTCGCTACAGGAAATACAAAATCCTGCGCTCTCTCTTTATACGTTCAGTGA
>SALM_239_2
ATGGAAAGATTAATAGCCAGTAAAATAATCATCAGTGATACTGTCGTGTTTATCCCGGCCTGCAGGGAACTGAGAAATAACGTTACGGGGGAACTGGTCACTCTGTACACGCCGGCAAATTATTGTCTTTTACATCTTTTAGTTAGTCGCCCGCAGATACTGACCAAAGCTGAATTGATTAAGATTTCCTGGAATGATAAATCACTGATAATATCCGATAATACTTTTAATCAGATGGTGTTTCATCTTCGGCAGAGTCTGGCAAAGGTAGGCGCTGATGGTATTATCATTACAGTTCCACGCCGGGGACTGAAAATAAACCCATGTGTTTCAGTAAAAATTTCAGGTCCCGGCATTCAGGAACCCACTCAGACAACGAGTAACATAATTAATTTCATCTCTGGTATTACCGGGGGGATTTCACTGAGCCGCGGGCGGAATATTTTTTTTGTCATTCTATCCGGGATTTTACTTTTCCTGTCTGGTTTTCTGTATATGTATACGTCAGAGCCTGACAAAGCTGCTTTTAATGATTACCTCCATCAGGAATATAAGATGTGTACCGTTTCATATAATGAAAAAATCCGAATGGAAAATATCAGTGCATTACTCACAAAATCAAAAACTGACTGTTCACGAAAAAGACATATCATTTTAACTCAAAGCGATAACCATTCAAGATTATCTGTTATTTCGTGTCCCGCCGCCACCGGAAATACAAAAGCCTGTTCTCTCTCTTTATACGTTCAGTGA
>SALM_240_1
ATGGTAAGTTTTCCGGCACAGGCTGAGTATACGGAGGAGGTAACATCAGGCATAACCGTAACCGGAGAAAACGTACCAGAGTACGGTTATCAGGTGGTTGACGGCGGGACAACTATTAATACCACGCTGAATAACGGGCGCCAGATTGTTGTGGGGACAGGGAGCCAAGCAATCGGGACGGTAATTAATTATGAAAATTATTTTGATGCTCCGATTAATAATGGCTGTAGTAGACCCAACTGTGTTCCGGGTCAGGAAGTAAGTGATGGTGGTGTAGCCACTGATACAATTGTTAATACTGGAATGCAGCAAATCATTGCCGGGGGGCGGGCTGACAATACCGTAGTAAATAACGAAGGTACCCAGAGTGTTAAAAATGGTGGTTATGCATCGGGTACCATAATTAATGATAACGGTCTGCAGTGGGTAGGGATGGGCGGCTCCGTCAGTAACGCTATTATTAATGGCGGTACTCAGGAGGTATACATGGCTAGTAAAGCGACCAACACTACAGTGAATGCAGGCGGTAAACAAGAAATAAAGACAGGAAGTACTGCTCAAGATACCATCTTAAATGGTGGTCAGCAAATTATCACCGATGAAGGCAGTGTGGCCAACGGAACCATTATATATAACGGTGGCCAGAGTATTGTGCAGAATTCAGCAACTGCAAATAAAACCACGATCAATACCGGCGGTGAACAGATAATCAGTTCGGACAGTACGGCTTCAGAAACGGTCATTAATGGTGGTAAACAGATTATTAATACAGGTGGTAACGCCTACAATACTGCGGTTAACTCTGGTGGAAACCAGACTGTTCAGAATGGTGCCTATTCCCATGACGTTAAGGTTAACAGAGGTGGAATACTTGAGCTCAATGGGGGGACTGCTGAAGATGTCACGATTGACAGCGGAGGTATTGTCAGTGCCCATGAAAACTCTGCCATGCAGGGTACCCTGACTAATGGTGGGCAAGCCATAATCCATGACAGTGTCGCAATTAACGGAGATGTCCTGAACAGAGGTACGCTTTCTTTTACCTCTTCTCAGCCGGTCTCAGCGGCGCTAATCAACGGCAATCTCAGTAACAGCGGAACACTGTTTATCGGGGATGCTTCGTCCCGTGCTGCAGGTAGCGTTCTTACCGTTCAGGGGGATTATCACGGAGATGGCGGATCCCTGCTCCTTAATACCGTACTTGGCACCGATAATTCCGCTACAGATAAATTCGTTATTGGCGGAAATGTGACAGGAACAACAGATGTTTCAGTCAATAATCTTGGTGGTAAAGGAGATCAAACCCTCAACGGTATTGAGATTGTAAAGGTTGCCGGCTCGTCAGCCGCTGGAGCTTTCTATAACAGTAAGGCTATTCGCGCTGGTCTGTATAATTATACCGTTATTCAGAAGGGCAATAATTATTACCTCACGAGTGATTACGTCGCTCCTGAGCCAGAGCCGACACCGGAGCCAACACCGGCTCCCGGTAAAGATATCAGTACTTCCGCCGGTGGATATATAGCTAATCTGGCGGCTGCGAATCAGGTTTTTATCACTCGTCTGGCCGATCGCCAGACCAGCATGGAATACCTGAATACACCGACGGATAACGCTGAGGGAACCAGTTTATGGCTGCGACAGGTGGGAGGTCATACCCGGTCCCACGCTGATGTACTCCGCACCCGGAGTAACCGCTACGTTGCCCAGATAGGGGGGGAAATACTGGCCGGAACTCTTGGTAACGCTGACCGCTGGGCTATGGGTTTAATGGCCGGATATGCAGACCAGAACAGCACTACTACGTCTGTACGCAGCCGCTATAACACCCGCACTACATCCAGTCTGCGCGGTTACAGCGTTGGTTTATACGGCACCTGGATGGAGGATGCTAAAGATAATTCCGGTCTTTACCTTGATGCATGGGTTCAGTACAGCTGGTTTCATAATTCAGTGAATGAGGCCGGTCAGGCTTCTGACAGTTACTCTTCAAAAGGTTTCAGCGCTTCCGCTGAAGGCGGATACGCTTATAAACTGTCCGAGGGTAAACGCACAGACTTTTATATCCAGCCCCAGATGCAGCTGGTCTGGTCCGGTATTTCTGCTGATGGTCACCACACGCGAACAGGAATTTATGTTCAGGATGAAGGAAATGCAAATATTCAGAGCCGCATAGGTATTAAAGCTTATCTGAAGGGACACAGCAGAACTGATGATAAGACTGGACGCGAATTTAAACCATTTGTTGAAGCCAACTGGATACATAACACGGCGCGTTATGGTGTACGCATGAGCGGAGATCAGCTCACTCAGGATGGTGCGAAGAATATTTCTGAACTAAAAACAGGAATAGAAGCAAATCTGGCTTCGTCAATAAGTCTGTGGGGGGGCATTGGTGTTCAAATCGGTGAAAAAGGCTACAGCGACACCCAGGGCCAGCTGGGGATCCGCTATCGATTCTGA
>SALM_240_2
ATGGTAAGTTTTCCGGCACAGGCTGAGTATACGGAGGAGGTAACATCAGGCATAACCGTAACCGGAGAAAACGTACCAGAGTACGGTTATCAGGTGGTTGACGGCGGGACGACTATTAATACCACGCTGAATAACGGGCGCCAGATTGTTGTAGGGACAGGGAGCCAGGCAATCGGAACGGTAATTAATTATGAAAATTATTTTGATGCTCCGAATGTCAACGGCTGTAGTAGACCCAACTGTGTTCCGGGTCAGGAAGTCAGTGATGGTGGTGTAGCCACTGATACAATTGTTAATACTGGAATGCAGCAAATCATTGCCGGGGGGCGGGCTGACAATACCGTAGTAAATAACGAAGGTACCCAGAGTGTTAAAAATGGTGGTTATGCATCGGGTACCATAATTAATGATAACGGTCTGCAGTGGGTAGGAATGGGCGGTTCCGTCAGTAACGCTATTATTAATGGCGGTACTCAGGAGGTATACCTGGAGAGTAAAGCGACTAACACCACAGTGAATGCAGGCGGTAAACAAGAAATAAAGACAGGAAGTACTGCTCAAGATACCATCTTAAATGGTGGTCAGCAAATTATCACTGATGAAGGCAGTGTGGCCAACGGAACCATTATATATAACGGTGGCCAGAGTATTGTGCAGAATTCAGCAACTGCAAATAAAACCACGATCAATACCGGCGGTGAACAGATAATCAGTTCGGACAGTACGGCTTCAGAAACGGTCATTAATGGTGGTAAACAGATTATTAATACAGGTGGTAACGCCTACAATACTGCGGTTAACTCTGGTGGAAACCAGACTGTTCAGAATGGTGCCTATTCCCATGACGTTAAGGTTAACAGAGGTGGAATACTTGAGCTCAATGGGGGGACTGCTGAAGATGTCACGATTGACAGCGGAGGTATTGTCAGTGCCCATGAAAACTCTGCCATGCAGGGTACCCTGACTAATGGTGGGCAAGCCATAATCCATGACAGTGTCGCAATTAACGGGGATGTCCTGAACAGAGGTACGCTTTCTTTTACCTCTTCTCAGCCGGTCTCAGCGGCGCTAATCAACGGCAATCTCAGTAACAGCGAAACACTGTTTATCGGGGATGCTTCGTCCCGTGCTGCAGGTAGCGTTCTTACCGTTCAGGGGGATTATCACGGAGATGGCGGATCCCTGCTCCTTAATACCGTACTTGGCACCGATAATTCCGCTACAGATAAATTCGTTATTGGCGGAAATGTGACAGGAACAACAGATGTTTCAGTCAATAATCTTGGTGGTAAAGGAGATCAAACCCTCAACGGTATTGAGATTGTAAAGGTTGCCGGCTCGTCAGCCGCTGGAGCTTTCTATAACAGTAAGGCTATTCGCGCTGGTCTGTATAATTATACCGTTATTCAGAAGGGCAATAATTATTACCTCACGAGTGATTACGTCGCTCCTGAGCCAGAGCCGACACCGGAGCCAACACCAGAGCCAACACCGGCTCCCGGTAAAGATATCAGTACTTCCGCCGGTGGATATATGGCTAATCTGGCGGCTGCGAATCAGGTTTTTATCACTCGTCTGGCCGATCGCCAGACCAGCATGGAATACCTGAATACACCGACGGATAACGCTGAGGGAACCAGTTTATGGCTGCGACAGGTGGGAGGTCATACCCGGTCCCACGCTGATGTACTCCGCACCCGGAGTAACCGCTACGTTGCCCAGATAGGGGGGGAAATACTGGCCGGAACTCTTGGTAACGCTGACCGCTGGGCTATGGGTTTAATGGCCGGATATGCAGACCAGAACAGCACGACTACGTCTGTACGCAGCCGCTATAACACCCGCACTACATCCAGTCTGCGCGGTTACAGCGTTGGTTTATACGGCACCTGGATGGAGGATGCTAAAGATAATTCCGGTCTTTACCTTGATGCATGGGTTCAGTACAGCTGGTTTCATAATTCAGTGAATGAGGCCGGTCAGGCTTCTGACAGTTACTCTTCAAAAGGTTTCAGCGCTTCCGCTGAAGGCGGATACGCTTATAAACTGTCCGAGGGTAAACGCACAGACTTTTATATCCAGCCCCAGATGCAGCTGGTCTGGTCCGGTATTTCTGCTGATGGTCACCACACGCGAACAGGAATTTATGTTCAGGATGAAGGAAATGCAAATATTCAGAGCCGCATAGGTATTAAAGCTTATCTGAAGGGACACAGCAGAACTGATGATAAGACTGGACGCGAATTTAAACCATTTGTTGAAGCCAACTGGATACATAACACGGCGCGTTATGGTGTACGCATGAGCGGAGATCAGCTCACTCAGGATGGTGCGAAGAATATTTCTGAACTAAAAACAGGAATAGAAGCAAATCTGGCTTCGTCAATAAGTCTGTGGGGGGGCATTGGTGTTCAAATCGGTGAAAAAGGCTACAGCGACACCCAGGGCCAGCTGGGGATCCGCTATCGATTCTGA
>SALM_241_1
ATGGATTTGGGAAATGTAAGTTTTGCTGAACCAAAGTGCTGGCCTGAAAACGATATTTATTTTCAGGCAGGAGTTTCTTTTTTACAGGAACGACTGAACGCCGATGGCAATCGGAGAGAGTATTCATTTCTGCATCTTAACGGATATACATTCAGACATTTTTTGTCAGATTTCCCACCAGATAAAGATGGCAGCATTGTGATAATTTCAAGCCCCAGATTTCTCCCTCTCGCGCACTTCTGGATGGCTAATCATCATAATGTTATTGCAGTTTTCGATTCTAAGACTAACATTGAAACTCTGGTTAAAATGCTCAAAAAGCGACCGTCCAAAAAAAGGTACAATACCGTTAACAAACATGCGCCAAAAATCACCGATAGAGATATAACCATACTTCGTCATTACCTTAACACAGGAAACATGGATTATATTCAGCGTCGGTATTCCCGGTCTTATTCCACTGTTCAGCAATGGAAAAAAATAATCGCCAGTAAACTCAATATCCGCAAGCTGGAATATCTTACTCTGCAAAACTGA
>SALM_241_2
ATGGATTTGGGAAATGTAAGTTTTGCTGAACCAAAGTGCTGGCCTGAAAACGATATTTATTTTCAGGCAGGAGTTTCTTTTTTACAGGAACGACTGAACGCCGATGGCAATCGGAGAGAGTATTCATTTCTGCATCTTAACGGATATACATTCAGACATTTTTTGTCAGATTTCCCACCAGATAAAGATGGCAGCATTGTGATAATTTCAAGCCCCAGATTTCTCCCTCTCGCGCACTTCTGGATGGCTAATCATCATAATGTTATTGCAGTTTTCGATTCTAAGACTAACATTGAAACTCTGGTTAAAATGCTCAAAAAGCGACCGTCCAAAAAAAGGTACAATACCGTTAACAAACATGCGCCAAAAATCACCGATAGAGATATAACCATACTTCGTCATTACCTTAACACAGGAAACATGGATTATATTCAGCGTCGGTATTCCCGGTCTTATTCCACTGTTCAGCAATGGAAAAAAATAATCGCCAGTAAACTCAGTATCCGCAAGCTGGAGCTGCTTTTTCTGCAAAGCTAA
>SALM_242_1
ATGGATAGTTTAAGGATTGAGATTTTTTCTGAGGAAGTTGAATATGAATTAAGCAACTTCGATTGTGGAGAAGAGCATCTGAATACTTTTCTTACTAACCATCTGAAACGTCAGCACAAAAGTAAAATTTTACGCGGTTATGTGCTCGTGACGAGAGAGGATAAACCGCGTGTTATGGGTTTCTACACGCTGTCTGGCAGTTGCTTTGAGAGAATACTTCTACTCAGCAAAACTCAACAAAAGCGCGTGCCCTATAAAAATGTGCCGAGCGTGACTTTGGGCCGTCTGGCAATTGATAAAAGCATTCATCACCAGGGATATGGAGAAACACTTGTTATCCATGCTATGAAAGTCGTGTATCAGGCTTCGCAAGCAGTGGGTATACACGGAATGTTCGTGGAAGCGCTGAACGACAACGCCCAAAAATTCTACCTTCGTCTGGGTTTTATACAGCTAAAGGAAGAAAACTGTAACTCGCTCTTCTACCCGACAAAATCTATTGAAGAATTGTTCGAAGTAGAAGACAAATAA
>SALM_242_2
ATGGACGGTTTAAGGATTGAGATTTTTTCAGAGGAAGTTGAATATGAATTAAGCAACTTCGATTGTGGAGAAGAGTATCTGAATACTTTTCTTACTGACCATCTGAAACGGCAGCATAACAGTAAGATCTTACGTGGTTATGTGCTCGTGACGAGAGAGGATAAACCGCGTGTGATGGGGTACTACACGCTGTCAGGAAGTTGCTTTGAGAAAATACTTCTACCCAGCAAAACACAACAAAAGCGTGTGCCCTACAAAAATGTGCCGAGCGTGACTTTGGGCCGTCTGGCAATTGATAAAAGCATTCATCACCAGGGATATGGAGAAACACTTGTTACCCATGCGATGAAAGTCGTGTATCAGGCCTCGCAGGCTGTGGGTATACACGGAATGTTCGTGGAAGCGCTGAACGACAACGCCAAAAAATTCTACCTTCGACTGGGTTTTATACAGCTAAAGGAAGAAAACTGTAACTCGCTCTTTTACCCGACAAAATCTATTGAAGAATTGTTCGAAGTAAATGATGAATAA
>SALM_243_1
ATGTCAGCACTGAAAAAGCAGCGCATTGACCTGAGATTAAATGAAGACGACAAACACATGATCGAAGAAGCTGCAGCAATGACTAACCAGTCAATTTCGCAGTTCATGGTCAGTACCGCCTCAGAACGCGCTGCAGAAGTTATTGACCAGCACCGTCGTCTGCTCCTCAATGAGGAGTCCTGGAACCTGGTTATGGATGCAATCACTAATCCGCCAGCACCGAATGACCGGCTGAAACGCGCCGCTAACCGTCTCCGGGAACTGGAGTAA
>SALM_243_2
ATGTCAACACTGAAGAAGCAGCGCATCGATCTGAGATTAAATGAATACGACAAACACATGATCGAAGAAGCTGCAGCAATGACTAACCAGTCAATTTCGCAGTTCATGGTCAGTACTGCCTCAGAACGTGCTGCAGAAGTTATTGATCAGCACCGTCGTCTGCTCCTCAATGAGGAGTCCTGGAACCTGGTTATGGAAGCAATCACTAATCCGCCAGCACCGAATGACCGGCTGAAACGAGCCGCTAAACGTCTTCAGGAACTGAAATAA
>SALM_244_1
ATGAAGAACAACTTATTCGTTTATGGTGGATGCATTTATTTCAGGAAAGGGTTGTCAGCTTTTCTTGATAAAGAATTTCAAATTATTTATTTTAATGATATTATAGATTTATATACAGTATTATCTGTTGAGCAGCCAAAACACATTAACGTTATACTAGTCCTTAACTTGTCTGTTCTTTCTGAATTTGTGAAATTTAATACATTATTGACTCTTTTGAAAGGTGATAAAAGAGTCAAAATTGGTATATTGATAAATAAATTAACTTCATATTTATCTTATTATTTTTTTATGAAACTTAACGGAAAAGTTCACTTTTTTGATGCTGAAAATGCTAAAACAGGAGGTCTATGCAAAGACGTTAAATGTTGGTTCCGGTCCGGAATCAGTTCTCATATCAGGCCTGTATATCGTTTTTATGATAAAAAGTATAAAATACCTTTAATGGGATGGATTTCTCTTGTAATCCCACTTTGTGGAGAATCCATTAATGACATTAAAAATGTTTTAGGTGTTAACAAAACTCTTATTTATCAGGCCCGTTATGTTGCGCTTTCCAAACTGAAAATGAGATCGTATAAACAATTTTGTCATTTATTTTTTCAAGGTTCCTTAAAAATTGAAATTTTGCCACCTTATTTTTAA
>SALM_245_1
ATGAAATCATTATTTATTATTAGCAGTAATACCTTTTTATGCGAAGGTTTAAAACACGCCCTTCTTGATAAAAAGAAGCCAATACAAATTATTGAGTGGAACTCTGAAAAAACCATTGCTGAAATAATAACAAATTACTCTGGAGCATATTTTCTCTTTGATATGGAAATCTATAATAGTCATTCATGGACATATTTGGCATCTTTACTTAAAATTAAAAACCATATATATATAACACCACGATTTTCGATTATTACTAATGATGAAATAAATACTGTACGTAGGAGTATAATTTTATCCATTCTGCCGATTGAACAAATTTTTGATTTTACACTTCCTGTTAAAACATTGATTCAATATATTTCGGAATGGCTGGAAGAAAAACAATCTCCCGGCCCTTTAAAAAAACAAGTACTACGTGAACATGAACTTTTAACTGTTTATAAAACCCTTTCAGGTAAAAAAATAAACGAACAAGCTGAAGAAGAAGGACATCCAGTAAAAACTATTTACTCCAGGAGAAAATCTGCGTTGAATAAGCTGGGATGCAAAAATATAAGGGAACTTATCGAATCTGTATAA
>SALM_246_1
ATGCTAATTAGCAATCATGGGAAAAATTTAATTCGAGAGTTTGAAGGGTTAAAACTAAATGCTTATCAAGACTCCGGTGGAATATGGACTATTGGTTACGGATATACAGGAATGATTAACGGAAAAAAAATTGATACAGATACTGTATTTACGAAAGAAATGGCTGAATTTTACCTCAATACTGAGGTTGAAAAAATCTCAAAACTCATAACTAATTTACTTAAAGTCAAGTTAAACCAATATCAATTTGATGCTATAGGATCTCTTGTTTATAATATAGGTTTAGGTAATTTTAGTAAATCAAGATTACTTCGTTATATTAACAATAGTGAATTTTCATTTGCAGCAGATGAATTTATCCGATGGAATAAATGTAAAGGAAGAATACTTCATGGACTAACTTTTAGACGAATGAAGGAAAAAGAACTCTTTATCCGTAAAGAGTGA
>SALM_247_1
ATGGGAACACAAACAACAGAGTTTATAATGTTTCTTCCATACGATTTCCTTATAAACATCATCCTTCTTGGAGGATGGGGGGGGATCGTTAATATTCTCTTAAAACGAGATGGACAAAGAAAAACCTTACAAAAAATGCTACGACAAATTACAGTTTCAGGTTTTGTAAGCATACTTATTTCCCTGATTTTCATTAAAGAAGGCTTTCAAAAAGAAAGCATACTGATAGGGGCTGGCGTGGGGGGGGTTTCAGGTAGAAAAATACTGGAAATTATTATTGATAAGATCAGTGGTATTTTGGTTGGAGGAAAATAA
>SALM_248_1
ATGATTTTTTTTAACAAAAATAGTGGGATTTTAATGAGGGACAAGCACATTGTTTATCTCACCCAAAAGGAAAGCGAACTGATGTCTGCTTTGATTTTATCCAAAGCAAGACGTTCATTTCTCTCGCGTCAGGAACTCGTTCAGTTTGTTTGGTCAGATAAAGAACAATGTATAGATAATGGTAATATTGTTCAACTTGTTTTTTTGTTACGAAAAAAATTATCCCAAATTACAAATCAAACTATGATCTTGAATTTATTTAAACGCGGTTACTATTTGAACGGCGATGAACCTGTATCGTTTACATTATATCCGTTATGTTTTTTAAAACATGTCGATTTTTCAAAATAG
>SALM_249_1
ATGAAGATTATAACAGGCTTTATATTCACTTGTTTTCGACAGAACGTTGGATTTTTATTCTTGAACCAAGGCTTTATTGCAGTAGAGATGAAAAAAACATTATTAGTTTTTGGCCAACTTTTTTCACAAAGAAGTATTTTTTGTGGGGTGTTACTAACTCTGGCTTCGATGGATGTTGTTGATGCAGCAGGCAGTATTGCGTCGCCTGTTGAGTCGGCAAAGGGACATCTGGCTGAAATGAGCACGCAAGTTTATACATTAAAACCCGGAGAAAATACAGACGTTATTGCCAAACGTCATGGTATAACAAGTTCTGAATTGAAAGCATTAAATCGGTTTCGTTTTTTTGCGCATGGTTTTGAGCATCTGCACGCCGGAGATGAATTAGAGATTCCGGTTACGCCATTTAAGCTTAATGATAAAACTTTACTAGGTAAAGAAGCTGTTGCTATTTCTGAAGATGAACGTAAGTGGAGCACCACTGCGTCAAAATTGGGAGCTTTTTCGCACAGTAAAGACAAGGAACATCATGCCGTCATGATGGCTAAAGGAATAGCAGAAAATAAGGTTAGCCAAGTAATTCATGAGTGGACAAGAAAATTAGGCAATGTCCAGTTTCAACTCGATATTGATGATAAATTTTCACTTAAAAATTCACAATTTGATTTGTTACATCCATATTATGAGACCCGTGAAGATCTGTTATTTAGCCAGGACAGCATACACCGAACCAGTGAACGGACTCAGATGAACGTTGGTTTTGGTTGGCGACATTTTACTGACTATAGCATGTTCGGTTCAAACCTTTTCCTTGATTATGATTTGTCTCGTGACCATACCCGGGCTGGTGTTGGGAGTGAATATTGGCTGAATTATTTAAAATTAGGAGTTAACGCTTATATAGGACTCACGGGCTGGAAAAATTCACCTGATGTAGAAGATTATGATGAGAGACCTGCTAATGGATGGGATTTGCGTGTGGATGGTTGGTTACCAGAATACCCTCAATTGGGAAGCAAATTCGTCTATGAGCAATACTACGGTCGGGAGGTGGGGTTATTTGGCAGGAATCAGCGTCAAAAGAATCCCCATGCATTTACTGTGGGGATGAATTGGACTCCGTTTCCGTTGTTGACTTTAAGCGCAGAGCAGCGTCAAGGAAAATCGGGGGAGAACGATACGCGCTTGGGGGTCAACGTTCGATGGCAGTTTGGGGTTCCTTTATCGCAGCAACTGAACGATGACACCGTTAGACATTTGCGTAGTGTGACTGGAAGTCGCTATGATTTTATTGAGCGTAATAACGATATTGTTCTGGAGTATCGTAAACAAGAGGTTATTACTCTGAGTCTTCCTGAGCAGGTCAGGGGGCAACCGGGACAACTGGTGAGAATAGCTGCTGGGATTAAGTCAAAGTATGTTGTAAAGGATGTTATCTGGGATGAATCAGCATTATCTGCGAGGGGGGGGAAGTTAACCGGACAGGGAGCAGAATGGTTACTGATGATGCCGGAGTGGACTGAGGGAGCTTCAGGGATACAGATAAGCGCTGTTGCGCATGATGTAAAAGGAAATGAATCCAAGAGGGCTGTGGTTAATATCGTAGTAGATAAACCTGAGGTGATTGTTTCCCCGAAACTTTCGATATTGTCGACCAATCCATCCACGTTGTCTGCAGACGGCGTATCCACATCCCGCCTGACCCTTGAGCTGAAGGATATGGCAGGCCAGCCGGTTACCGGGAAAACCGTGACCACGGCTGCCCTGACCGGTGCCGGGGCTCCGGGGAGCCGCGTCAGTGACTGGGTGGAGCAAAATAACGGGATCTATACCGCCACCTTTACGGCCGGTACGTACAGTGGGCCGGCCGGGATTTCGCCCCTTGTTGACGGGAATCCGGTGATAAGCGCCCCGGTGAATGTGATGCTCTCGCCATCCATTTCTCCTGATAAAACCACTTTCCGGGCAGACCCACTTGCGCTTGATGCAGACGGCGTATCCACATCCCGCCTGACCCTTGAGCTGAAGGATATGGCAGGCCAGCCGGTTACCGGGAAAACCGTGACCACGGCTGCCCTGACCGGTGCCGGGGCTCCGGGGAGCCGCGTCAGTGACTGGGTGGAGCAAAATAACGGGATCTATACCGCCACCTTTACGGCCGGTACGTACAGTGGGCCGGCCGGGATTTCGCCCCTTGTTGACGGGAATCCGGTGATAAGCGCCCCGGTGAATGTGATGCTCTCGCCATCCATTTCTCCTGATAAAACCACTTTCCGGGCAGACCCACTTGCGCTTGATGCAGACGGCGTATCCACATCCCGCCTGACCCTTGAGCTGAAGGATATGGCAGGCCAGCCGGTTACCGGGAAAACCGTGACCACGGCTGCCCTGACCGGTGCCGGGGCTCCGGGGAGCCGCGTCAGTGACTGGGTGGAGCAAAATAACGGGATCTATACCGCCACCTTTACGGCCGGTACGTACAGTGGGCCGGCCGGGATTTCGCCCCTTGTTGACGGGAATCCGGTGATAAGCGCCCCGGTGAATGTGATGCTCTCGCCATCCATTTCTCCTGATAAAACCACTTTCCGGGCAGACCCACTTGCGCTTGATGCAGACGGCGTATCCACATCCCGCCTGACCCTTGAGCTGAAGGATATGGCAGGCCAGCCGGTTACCGGGAAAACCGTGACCACGGCTGCCCTGACCGGTGCCGGGGCTCCGGGGAGCCGCGTCAGTGACTGGGTGGAGCAAAATAACGGGATCTATACCGCCACCTTTACGGCCGGTACGTACAGTGGGCCGGCCGGGATTTCGCCCCTTGTTGACGGGAATCCGGTGATAAGCGCCCCGGTGAATGTGATGCTCTCGCCATCCATTTCTCCTGATAAAACCACTTTCCGGGCAGACCCACTTGCGCTTGATGCAGACGGCGTATCCACATCCCGCCTGACCCTTGAGCTGAAGGATATGGCAGGCCAGCCGGTTACCGGGAAAACCGTGACCACGGCTGCCCTGACCGGTGCCGGGGCTCCGGGGAGCCGCGTCAGTGACTGGGTGGAGCAAAATAACGGGATCTATACCGCCACCTTTACGGCCGGTACGACTGTTGGCGAGGCACGGGTTTCTACAAATATCAGTGGTGTTCAATATTCTCCTGAGATAACGATCGCATTAATTCATCGTCCCATGGGAACTTTTAAACTTACTTTGGGTGGGCTGAGTTCTTCTGTTTTGCTCAAGAATGAGGTGGAGGAATTAACATGGCTAGGTTCTGGGATGAAGGGATTTTATTTCGACGTAGCATTTACTCCGGAGGGATTAAATGCAGGAACGAAGTATACTTTAAGCTCCGATGTATCTTGGTTAAAGATTAACTCAGCCGGCAGAGCCACTTTTGGTGATAAACCAATTGGTTCGATGCAATTTACGATTATAGCGACACCCTCAAAAATAGATGATCGTCATAAAACTGTAAAAATTAAATTCAAGCTGAAACGATGGTTTTATGCTGAGAAAGGAACTACAGGCGTTGTGGGTGATTATGAACAGTATTGCCAGGACACTTTTAGCTTGAAGCCTGCAGGCTTTGGAGATTTGTTGTCAAACCATCAGTACCCTGACAGGGTTCAGGAAGATGATATTTATGTGAAATGGGGCGATATAAGTAAATATGGTTATCCTGTGGAGCATCGTTACTTAACCAATTCTTATCAAGGAATGAATGCTTGGCGTGCAGTCAATTTGTCTAATGGTCAATACCTTAATGTTAATGCCAATATGCACGAATATTTCATATGTATGGAGAAATACTAA
>SALM_250_1
ATGTTTAATAATGTGAAAATTCCTCAAAAACCAGCCGCTGCATCGGCAACAATTTTTCCTGCTGATGGTTCAATGTTCGTAGCCCGTCAAAGAATGAAAGTTACCGTTGTGTATACACCTGCAGCCTCTATTCCTGCTGACAGTATCTTACACATGACGCTTACATCTTCTGGTTCTATTTCTGTTAGTAGATCGACACCTGTCATCACCGATGATCGCTCCTCCGCAACATGTGAATTTGATTTATATAACCAGAAATCTGATTTACCTGCCGGAGAGCTATTGTTCAGTGTGAAATGCTATTCAACGGCAAAGGATGCACCAACAATTCCTGTTGAGGAAGTTAATAGTACAATTAAGTATACACTAACATCTCCTCCTTTGGACCACATTGAAAATATGTTACCGTTAGTAGTAAAACCCTATGAAGTTTTGGATAAAAATCCTGCAGCAGATGGTACAACACCAGACGTTAAAAATTTAGGTGTTGTAATAAAACTTACAGGTTTGAAAACCGATGGTTCGCTCATGGATGAACATGGGATATATTGTTTATCTTTCGATGATTACGATAGTGCTAACGCCTTACGTCTATTCATTTACAATCCTACCGATAAAACTCTTGGTGATGAGATCTTCCCTGTTTCGAGTGCATTTCAACGTTATTTTAGAATTCCACTTGGGACAGATGGTTCTGCATATGTGAAAATTTTTCAGCGGGCTAATTCTATAAAAAATGTTCTTCGTGTTCGCCCGTATGTAACTACATTATATGGAACAAGTTACAGTAACGAAGAGGCAATTTTAGTCAACAATATTGATATATTACCTGAAAACCTAGGGGCTCCATTGGTTGAAGAGCTAGAAGGCTTTACCGTTACAACGGAAGAACTAAAAACAGGTATACATTTAAAACTTAATAACTGGGATGATCGGTCTGATGACGGATATGTAATTCCTTTTATTAAGGATAAAGATAACAATGTGATATTGTCTCAAAATTATAAAACGACTATTGATGTTGTTAATCATTTTAAAATTATGATCCCATATACGTATTTTACATCAAATAATATTTATACGTTAGGATGTATTGTTTCAGATGAAATGCAGTCGTCAGTAACAAGTTGTATTGTTTTTAAGTTTATAGATAATGGTGGTGGAATTTTACCTCCTGATATTGAACGTGACTTACCTGCGCCATCTGTTAGGTGGACTCTAGCAGATGGTCGAACTTATACAGTGGGTAAAAATGAACAAGAACCAACAATCTTTAAAAAAATGCTTACAGATGGAGAACTGGAGATGACTTTTGATATCTCTGGTATTGATGTTGCTGTTGGTGATCCATTGGTATTAACAGGTGTCATTAATGGGTTTGATGATAAATTACTTCCAAAAACATTTAAAATAAATCAGGGCGGTTTTTTTCTGAAAGCAGAGGATATTGCTAATAAACGTGTATCCATAGCGTTAGATAAAACCCTGTTTAAAGATTTTGACTCAGATCAATATGGAAATCCTGGAACAGTATGGATTGCAGGAACTTTCACCAATACTATTCTGGCACAAAGCCATAATAGTAATGTATGGTATGCCGATATAGATACGGTTGCGCCGGGTGAATGA
>SALM_251_1
GTGAGTAAACTCTCAACCAGAGTTGATTACATTAACTCTTCTTCGGCGATTATATTAGATAGAGATTATCCAATTATGAACAAAATACTAAAAAGCCCCATTATTCCTCAGGCTATTAATGGTACTCTTGATAAAGATACTCTTTCTCAAGATATTATCGTTAAGATCCCATCTTGGGATGATAAATCCATTGGTGATGTGATCCATGTATTCTGGGGAACTTTGCACGAAATCTATGTGGTTCAGTCTGTCAATGACAGTGTCATCATGGTTTCTTTTTCCCGTAATGCAATTTCGGTCGGTAATTACAGTGTCTATTACACTATCACTGATACCGTCGGTAATACCGGGACATCAACTACGGTATCCATCATGGTGACCGGAGGTGGCAGTGGCTCATTGGCCACGCTTCCTGCTCCCCATATTCCACAGGCAACTGATGGAGTGATTGATTTATCTTCACAGGCAAACGATATTGATGTTAAGTGTTATCCCGACAAAGCCGGGCAGCCTGGTGATATCCTCAGAGTTCATTTCGGAAAGCTCCTTGCGGAGATAACGCTGACATATCCTGTGGCGATGACCCCTTCTGTATTTTTGCCCAGATCTAGTATCACGCATGGTAATTATGTTGTTTACTATGAAATTTTGCGGGCAGGAAATCAAGTTGCCATATCAGCGTCTGTTGATGTGGATGCAGTACTCGATATTTTTCTCCCTGCACCTGTTTTTCCGACGGCAGTTAACGGTGTTGTCAACCTTAAGGATGAAGGATTATTTGTTGAGATGGATATTCCGCGCTATGATTCAGCTGAACGTGGCGACGAGATTTACAGTTATATCGGTATAACAAAAGGACCTGTTACCATTATTGAATATCCAGACAATGGTAGTTTTCCGGTGAAGTTTAAAAAGGAAAGTCTCGAAGCTGGGACATTTAAAGCTCATTATGAAGTCAGAAAAATGGATGATTACCAGATCGCATCGCCTTCAATCAGCGTTATCTTATCTGACTCCATTACTCCACCTGCTACTACAGACGACGTATGGGAAAATATTAAAGCAGGGATTCCGTTTACCATTTATAATAAAGTCCCAGCTTATACTTTAAGTGAAGAGGGGCGAGGTAGTTATTACGTTTTATGGCAACCTAAAGACGTTCCTCTAACCATATGGAAACCAGTGGTTATTAATATTAACCTAAGAACATTCAAAGTAATTAGTCGAGATGGTTACTATTGGAGTATGCATACTAATTATCTCCATACAGCAGAAGGTGGGGGAACCTTGTTTTCTATAGAGCGTTCTGATACCAATAATTCAGCACGACGAATTGTAGATACTTATGGAAAGTATCTAAGGAAATGTGAGAACAGTAACAATGATGACCATAGAATAACTCACAGTTCTAATTTAGCTCAAGGAAGTAATATTTTTGATTTCTATTTTAACTTTTTATCCTAA
>SALM_252_1
ATGATGAATCTGAGTACGGCATCACGCAGCCGGAAGTGTATCCACCTGACCTACAAACCGTGGACGGATGAAGAGCGCCGGTTTGTGGCGGAAAACTACCGGAAGTACCGGTCTGCGGAACTGGCCCGCCGGATGGGAAGAACGCAATCCTCCGTGCGACAACAGGCCCATAAAATGGGTGTCACCAGACACTTCTGGCGTCCCGAAGAACTTCATTTTCTGGCGGCCAGTGCGGGTACGATGACCGTATCCCGGATTGCGGCAGTACTGGGCAGAACTCCCCGTTCAGTTGCCAGCGTTGCCTGGCTGAACGGCATCAGTCTGTACAAATGCGGTGATAACCATCCGGGAACCCGAATCAGTGATGCGGATGTGCTACTGATGCGGGAGCTGGCTGACGCGGGTCTGTCTTATGCGGAAATCGGGCGCAAGTTCGATGTCTGCCTGAGCGAGGCGTATCGCCTGTGTAACTACCGGAAAATCGCTGCGGATGCGGTGGTCCATAACCTGCTGCCACGGGAGGCCTGA
>SALM_252_2
ATGATGAATCTGAGTACGGCATCACGCAGCCGGAAGTGTATCCACCAGACCTACAAACCGTGGACGGATGAAGAGCGCCGGTTTGTGGCGGAAAACTACCGGAAGTACCGGTCTGCGGAACTGGCCCGCCGGATGGGAAGAACGCAATCCTCCGTGCGACAACAGGCCCATAAAATGGGTGTCACCAGACACTTCTGGCGTCCCGAAGAACTTCATTTTCTGGCGGCCAGTGCGGGTACGATGACCGTATCCCGGATTGCGGCAGTACTGGGCAAAACGCCCCGTTCAGTTGCCAGCGTTGCCTGGCTGAACGGCATCAGTCTGTACAAATGCGGTGATAACCATCCGGGAACCCGAATCAGTGATGCGGATGTGCTGCTGATGCGGGAGCTGGCTGACGCGGGTCTTTCTTATGCGGAAATCGGGCGCAAGTTCGATGTCTGCCTGAGCGAGGCGTATCGCCTGTGTAACTACCGGAAAATCGCTGCGGATGCGGTGGTCCATAACCTGCTGCCACGGGAGGCCTGA
>SALM_253_1
ATGGCTTATCTCCACCATTTTTGCGATTTACATTGTCCGTACTGCAACCGGACAACTGACTTTCAGTTACTGCACGCATCCCCGTTACGGGAAAAACATAAAAATGCTGATAACCGGATCACCTGGCACGACAGTAACAGACAGTTCAGGGGACTGTTTGTCTGCGCGTCCTGCCATAATCCACTGACAATCGATATTTCCCTTAAAAACAACGCCGATTCCGGTAATCCCTTTTATGAGGTCCATCGTTTCCTGAACCGCCTGTCGCTTGATTTTGTCCGGCAGTCAGCCAGAACGACCCAGCAAAACTATGCGTCCATGACGATTAGCTGTGACTCCATGGGACATGACCTTGCCCCTTATTTTCGTATTGATGCCATGTACCCGGATGCCGGCATGGAAATGCCGGAAGCTTTGCCTGACCTGATATCCCGGCATTATCGGGAAAACATCCTTGGCGCATCCTCCCCGACAATGATTGTCACCGGATGCCGGAAGACGCTGGAAGCCGTGTGCCGGGAACAACTGGGCTGCAAAGACAAGCTGTCCGTTTTAATCGAAAAGCTGACGGCTAAGGGTGTTATTCCTGAATCATTAAAATCATGGGCGCACACCATCCGGATTTTTGGTAACAGTGCCACCCATGACACTGATGATTTTTTTACGGATGAAGAAGCCACTGAGATCAGAAATATCACCAGAATGCTCCTTGAATTTATCTACAGCTATCCGGCCAGAATTGAGCGGTTACGTAACAAACTGCATAACAGGTAA
>SALM_253_2
ATGGCTTATCTCCACCATTTTTGCGATTTACATTGTCCGTACTGCAACCGGACAACTGACTTTCAGTTACTGCACGCATCCCCGTTACGGGAAAAACATAAAAATGCTGATAACCGGATCACCTGGCACGACAGTAACAGACAGTTCAGGGGACTGTTTGTCTGCGCGTCCTGCCATAATCCACTGACAATCGATATTTCCCTTAAAAACAACGCCGATTCCGGTAATCCCTTTTATGAGGTCCATCGTTTCCTGAACCGCCTGTCGCTTGATTTTGTCCGGCAGTCAGCCAGAACGACCCAGCAAAACTATGCGTCCATGACGATTAGCTGTGACTCCATGGGACATGACCTTGCCCCTTATTTTCGTATTGATGCCATGTACCCGGATGCCGGCATGGAAATACCGGAAGCTTTGCCTGACCTGATATCCCGGCATTATCGGGAAAACATCCTTGGCGCATCCTCCCCGACAATGATTGTCACCGGATGCCGGAAGACGCTGGAAGCCGTGTGCCGGGAACAACTGGGCTGCAAAGACAAGCTGTCCGTTTTAATCGAAAAGCTGACGGCTAAGGGTGTTATTCCTGAATCATTAAAATCATGGGCGCACACCATCCGGATTTTTGGTAACAGTGCCACCCATGACACTGATGATTTTTTTACGGATGAAGAAGCCACTGAGATCAGAAATATCACCAGAATGCTCCTTGAATTTATCTACAGCTATCCGGCCAGAATTGAGCGGTTACGTAACAAACTGCATAACAGGTAA
>SALM_254_1
ATGCCGGATCATGACGGATTTGATCTCGCCTGGGCGATGGGGCTGCCACCGGCGGAAGCTGTGGCTTATTTTGAATCGAAGGGCTATGCCATCGGACTGCACTGGCATGACGTGGAAGCTGCCGCCCAGGCGAAAGCCTTCACCGTGGCGGGCGTGCTGAAACTGGACGTTCTGGCCGATATCCGTCGCGGAATGCAGGACATACTGAACAGCGGCGGCACCCTGCGGGATTTTGAACGGCAGTTAACGCCCGTGCTGGAGCGTAAGGGCTGGCTGGGGAAAGGTCTGGTCGTGGATGAAGAGACCGGCGAGCTGCACGGCAAACGCCTGATGCCCCGCCGGCTGGAAACCATCTTCCGGACCAACATGCAGTCGGCGTATATGGCCGGGCGCTGGCGTCAGCAGATGGCGACGGTCGGCACGCATCCGTACCTGCAATATGTGGCGGTGATGGACAGGCGAACCCGCCCGTCCCATGCCGTCCTCGACGGGCGTATTTTTCGCTACGATGACCCCGGCTGGAGCACGTTCTGTCCCCCGAACGGGTATAACTGTCGCTGCCGGGTGCGCGCCCTGACGCCGGAACAGGCTGAAGCTGAAACGCCAGGCCCCGAATCCACCGACGGACGGCTGGAGACGGTCGACCAGGAATACGGTATTCCCGGCCAGACCCGCAAGGCCACCGGCTTTCGTGACCCGAAGACCGGTCAGCTTTTTGTGCCGGATCCGGGGTTTGGTATCAACCCCGGTCAGGTGGCATGGCAACCGGAGCTGGACAAATACGAAACCCGCCCCGCCCGCCAGTACATTACCGCCAGCCTGACCGGGCCAGATTTTGCCCGGGGTTATGCACAGGCGAAGGCCGGAAAGGCGCAGGCGGCCCAGTCTTATCCGGTCGCCATGCGGGACGGTGAACCCGGCCAGCGGCGTATGATTTCCCTGATGCAGACCGACATGGCGGCGCAGGTACGGCGGGACAGCCCGGTCACGCTGGCGGATTATCTGCTGGCGCAGCAGGCGATTGAATCCCCGACCCGCGTTATTGATGTGCCGCCCCTGCGCTGTTATGCCCTTGAATGGCAGGATGGCTGGGTCGTATCTGTCGTCCGGGATCACATGCTGACCGACGTCCGGCGCGGCCCGGTACTGGACGACCTGCTCCCGGAGGCGTGA
>SALM_254_2
ATGCCGGATCATGACGGATTTGATCTCGCCTGGGCGATGGGGCTGCCACCGGCGGAAGCTGTGGCTTATTTTGAATCGAAGGGCTACGCCATCGGACTGCACTGGTACGACGTGGAAGCTGCCGCCCAGGCGAAAGCCTTCACCGTGGCGGGCGTGCTGAAACTGGACGTTCTGGCCGATATCCGTCGCGGAATGCAGGACATACTGAACAGCGGCGGCACCCTGCAGGATTTTGAACGGCAGTTAACGCCCGTGCTGGAGCGTAAGGGCTGGCTGGGGAAAGGTCTGGTCGTGGATGAAGAGACCGGCGAGCTGCACGGCAAACGCCTGATGCCCCGCCGGCTGGAAACCATCTTCCGGACCAACATGCAGTCGGCGTATATGGCCGGGCGCTGGCGTCAGCAGATGGCGACGGTCGGCACGCATCCGTACCTGCAATATGTGGCGGTGATGGACAGGCGGACCCGCCCGTCCCACGCCGCCCTCGACGGGCGTATTTTTCGCTACGATGACCCCGGCTGGAGCACGTTCTGTCCCCCGAACGGGTATAACTGCCGCTGCCGGGTGCGCGCCCTGACGCCGGAACAGGCTGAAGCTGAAACGCCAGGTCCCGAATCCACCGACGGACGGCTGGAGACGGTCGACCAGGAATACGGTATTCCCGGTCTTACCCGCAAAGCCACCGGCTTTCGTGACCCGAAAACCGGCCAGTTGTTTGTGCCGGATCCGGGATTTGGTATCAACCCCGGTCAGGTGGCGTGGCAGCCTGAACTGGACAAGTACGAGACCCGTCCCGCCCGCCAGTACATTACTGCCAGCCTGACCGGGCCAGATTTTGCCCGGGGTTATGCACAGGCGAAGGCCGGAAAGGCGCAGGCGGCCCAGTCTTATCCGGTCGCCATACGGGACGGTGAACCCGGCCAGCGGCGTATGATTTCCCTGATGCAGACCGACATGGCGGCGCAGGTACGGCGGGACAGCCCGGTCACGCTGGCGGATTATCTGCTGGCGCAGCAGGCGATTGAATCCCCGACCCGCGTTATTGATGTGCCGCCCCTGCGCTGTTATGCCCTTGAATGGCAGGATGGCTGGGTCGTATCTGTCGTCCGGGATCACATGCTGACCGACGTCCGGCGCGGCCCGGCACTGGACGACCTGCTCCCGGAGGCGTGA
>SALM_255_1
ATGATTATAAAACCTGTTTTGCGTATTGCGTTTTGTCAATTTGCAATAAGCATCTTATTGTTATTATCTGTTCATGATGTTTTTGCAAAGGAATATATATCGGGTGATCTTATTCCCGATAGCCTATATATTCTACCTTCACCACCAGATAAAAACTCTTCAGCGTTTCTAAATGATAAGTCACTGTATATTTCTCCAAAAAAAGGAATGAAGACTCCGCAATGGCGTGACGCACAGCAAACGGTCGACTTAAATGACATTAACGCTCTGTTCGCCAACGCTACGGGGCTTGATTTGGATAAAAAGCACATGCCGGAAACCTACAGTCTCCTGGAGTCTTTGGTGCCATTAGTGGCTGATAAAGGTACTCGCAAAGCTAAAGAGTTCTACCATCGTCAGCGTCCATTCGTTTATTTCCACCAACAAACGTGTTCGCCTGCGCAAGAAAATGACCTGCGCAATAACGGCTCTTATCCTTCTGGACACGCTGCTACAGGGTGGGCGCTGGCTCTGGTACTGGCGGATATCATGCCAGAAAAAAGAAACGAAATATTGAAACGTGGATACGAAATCGGCCAATTGCGTGTTGTTTGTGGTGTACACTGGCAAAGCGATGTCGATGCTGGGCGGTTAGTAGGCGCGGCAATTTATTCTGCTTTAAACCAGTCAGAATCATTTAAACGGGATCTGAATAAGGCTCGTGACGAAATACATCAGTTGATCGCGGGGAGAAAATGGTACAACAACGTATATGCGCCAACATTTATTGACTATATCGATGGAAAATGGGTTTTGGTTGATTGCTGGAATAGTCGTATTCTCTGGAGCAATGAGCTAGTACCAGATTTAGCACGCTGGCAGGTGCTCGAAGATCGCTTTTCATCCCATTCGGTTGCTTATGACGGCCATAAATATTGGGCCACGGAAGATACCGAGCATGGAAGAATAGTGTTTTACACTTTCTCAAATGGTAAATTTCATCAAGTCGCTGATTTAAACAACCTTGGAACAAGAACACACCGTCTTCGCTACGACCAGCACAGTAATTCTTTTATGCTCATTTCCGCCACATCAGGCGATTTTTGGCGTATACAAATTACCAACAATAAGCCTAAAATTATCCAACATGTTGATCTAAAAAAATATCTTAAACCACAAGGTAAAGATTTTGAAATTAGAACATTCACTCGACATAACGGTATGTTATATTTTGTATCTTCTTTAGCAACACCAGAAATACTGATCGTTAAAGATGATAAGAATCTTACGATGGTTAAAAAAATACCTGTGCCAGCCGATTTATCAAATATGCAAGAAATTTATTTCTTTCCTGACGGGAAGGTTTTTATCTCTGGTGATTATAAAAAGGCTGTATTATTGAATTCTATTGAGGATATTAGTAGTGCCAGCAATCAATACGATAAATTTAGTTTTTCTGGATCGCCATATTGGATCTCTCAACAGGCTAATCACTATTTGATCTCTGAGTTGGGATATAAAAATGGTGATAGCAATAACCTTGGGCTCAACGGTGTATCTGAGTGGAGCTACAGCAATGGTAAATTAAAAAAAATAAAAGAAGTCATTCGTTTTACTTCACCTACTGATAGTAATGTGCAGAAAAAATCCGAAATTAAGTTTCAGATATAA
>SALM_255_2
ATGATTATAAAACCTGTTTTGCGTATTGCGTTTTGTCAATTTGCAATAAGCATCTTATTGTTATTATCTGTTCATGATGTTTTTGCAAAGGAATATATATCGGGTGATCTTATTCCCGATAGCCTATATATTCTACCTTCACCACCAGATAAAAACTCTTCAGCGTTTCTAAATGATAAGTCACTGTATATTTCTCCAAAAAAAGGAATGAAGACTCCGCAATGGCGTGACGCACAGCAAACGGTCGACTTAAATGACATTAACGCTCTGTTCGCCAACGCTACGGGGCTTGATTTGGATAAAAAGCACATGCCGGAAACCTACAGTCTCCTGGAGTCTTTGGTGCCATTAGTGGCTGATAAAGGTACTCGCAAAGCTAAAGAGTTCTACCATCGTCAGCGTCCATTCGTTTATTTCCACCAACAAACGTGTTCGCCTGCGCAAGAAAATGACCTGCGCAATAACGGCTCTTATCCTTCTGGACACGCTGCTACAGGGTGGGCGCTGGCTCTGGTACTGGCGGATATCATGCCAGAAAAAAGAAACGAAATATTGAAACGTGGATACGAAATCGGCCAATTGCGTGTTGTTTGTGGTGTACACTGGCAAAGCGATGTCGATGCTGGGCGGTTAGTAGGCGCGGCAATTTATTCTGCTTTAAACCAGTCAGAATCATTTAAACGGGATCTGAATAAGGCTCGTGACGAAATACATCAGTTGATCGCGGGGAGAAAATGGTACAACAACGTATATGCGCCAACATTTATTGACTATATCGACGGAAAATGGGTTTTGGTTGATTGCTGGAATAGTCGTATTCTCTGGAACAATGAGCTAGTACCAGATTTAGCACGCTGGCAGGTGCTCGAAGATCGCTTTTCATCCCATTCGGTTGCTTATGACGGCCATAAATATTGGGCCACGGAAGATACCGAGCATGGAAGAATAGTGTTTTACACTTTCTCAAATGGTAAATTTCATCAAGTCGCTGATTTAAACAACCTTGGAACAAGAACACACCGTCTTCGCTACGACCAGCACAGTAATTCTTTTATGCTCATTTCCGCCACATCAGGCGATTTTTGGCGTATACAAATTACCAACAATAAGCCTAAAATTATCCAACATGTTGATCTAAAAAAATATCTTAAACCACAAGGTAAAGATTTTGAAATTAGAACATTCACTCGACATAACGGTATGTTATATTTTGTATCTTCTTTAGCAACACCAGAAATACTGATCGTTAAAGATGATAAGAATCTTACGATGGTTAAAAAAATACCTGTGCCAGCCGATTTATCAAATATGCAAGAAATTTATTTCTTTCCTGACGGGAAGGTTTTTATCTCTGGTGATTATAAAAAGGCTGTATTATTGAATTCTATTGAGGATATTAGTAGTGCCAGCAATCAATACGATAAATTTAGTTTTTCTGGATCGCCATATTGGATCTCTCAACAGGCTAATCACTATTTGATCTCTGAGTTGGGATATAAAAATGGTGATAGCAATAACCTTGGGCTCAACGGTGTATCTGAGTGGAGCTACAGCAATGGTAAATTAAAAAAAATAAAAGAAGTCATTCGTTTTACTTCACCTACTGATAGTAATGTGCAGAAAAAATCCGAAATTAAGTTTCAGATATAA
>SALM_256_1
ATGATAATCTGCCCTTGTTTTAATAAAAAGGGCATAGTCATGAAGATTATTATTTGTTTAGTTTTTGTTTTTCTGTCATTTAACTCTTACGCGGGTCAATGGAAGGCTAAATACTTCAGTGACGGAATGAGAGGTACAGTAATAAAAGAGCTGGTGACTGAGTCAACTAATAATGTGTATTTCGATGCTCCATATGATGGTGGCTCAAAAATGGAGCTTATACTAAGGTCTAAATGGACAAAACTACAAAAGGGTCAGGATATTAACACTCTTAAACCAGCTGATGTCCTGTTAACAATCAAACCCGGTCAGTTTAACTGTATTCTCTATGAGGAATGCAGTATTTCTGTAAAGTTTGATGATGGTAAAATATTACGCTATAAAGCAAGAACATCATCAGATGGTAGCAGTGATGTTATTTTTATTAGAAATGGCGCATCATTTATTAAGAATGTTGGAGCACATAAAAAATTAATTATTGAGAGTGGATTTTATCAGGGTGGAAACAGACAATTCTATTTTGATATCGAAGGGTATAAAGAAAAACTAAATCAAAATATGTAA
>SALM_257_1
ATGCCATTAAGTTTTCCAAATGTACGTTTACATACCTTTGATGGGTACATAGAAACATATCCTTTGGATATGCTCGACAGTATACGTAATGCAGCCAGACCTCCTGATGGCGGGACTGGGCCGACTGAAATTCAGGTGCAACTATGTGATGCGCTATACCAGGTATGTCATCGGCCCGATAAAGGCTTATTTGACGTGGTTCCGTTGTATGAACCGGGGTTGCATCCTCTTACTTATCAAGCAAGGGAGGGCAATGCAAAAAAGCTGGCAAACGAATTAAAAATTTCATGGAAGATTGATTTATGTAATTTTCAGGTTGAATCAGGAAGTTTTGCATGTTCTGAAAAATATTTAATATGTCCGATAACGATGGCTATTCCAAAAAACGGTATTTTTGTTAAAGCATCATCACGGTCAGATGTTTGTCACTTATTTGATAAAGAGGCATTCTTCGACGTACTGTCCCTGGAGTTAAAACACCCTTTGAGTCAGGAGCCTATCCGTGGTGATATGATAGTTAGAAAGAGCGAATGTTTTTTTAATACCGAACGTGATTGTTTTACCTTAAGATAG
>SALM_257_2
ATGCCATTAAGTTTTCCAAATGTATATTTAAATACCCATATGAGAATAGAGACATTACCCTCGGATATTCTCGACAGTATACGTAATGCAGCCAGACCTCCTGATGGCGCGACTGGGCCGACTGAAATACAGGTGCAACTACGTGATGCATTATACCTGGTACGTCATAGCCCCGACGAAGGAGCATTTGAGGTGGTTCCATGGCGTGAGCCGGGGCAGGTTTATAGTGATATTCGCAGGAGTTATCCAGAAAGGTTTAGCAATGCAGAAAGGCTGGCACGCCAATTAAATCGTACATGGAATATGCCTGCACCGCCTGCATCTTTAACTTTTTCTGAATCCCAGAACGCCAGATACCATTTTAATACTCAACCTGCCAACATAAGAGATTTATTACCTGTTAGGATTAATTTCTGTAGTTTTCAGGTTGAAGCAGGAAGTTTTGCATGTTCTGAAGAACATTTAACTTGTCCGATAACGCTGGATATTCCAACAAACGGTGTTTTTGTTAAAGTATCATCACAGTCAGATATTTGTTGCTTATTTGACAAAGAGGCATTCCTCAACCTGGTGTGTCAGGGATTAGAGCATCCTTTGAGTCGGGAGCCTATCTGTATGGGTATGATAGTTAGAAAAAGTGAATGTTTTTTTAATACCGAGCGTGATAAATTTACCTTAAAGTAG
>SALM_258_1
GTGGCCGGGTCTGCAGGTCTGGCCGGTGCCGGGGGAAAAGGAGGAAATGGGGGGGATGTACCGATTGGATCACCAACGACACGGGGTAAACGAGGTGAGGATGGTTCTTTTGGTGAAAATGGTATTAATGGCCGAGTCGGTAATGGAGGTGCCGGGGGGACGGCGATAAATATATCCGCAGATGGGGTGATACTACTTAATCAGGGGAAAGTTTTGGGCGGGACGCCGGGTTCAATAAATGCGCAACCTGGCGAAGCAATAGTGGTAAGTGGTAAAAACAGTCACATTATAAATGATATAGGGGGTGAAATACGGTCATCAGGTCTAAACAGTAAGGCAGTGGAGTATGAGGCCGGAGCTGATAATGGCATTTTTGAAATGAGAACTAACAGCATTGTAGATGGCGTCGTTGATGCAACCAAAATTAGCAATGGTAAACTAGTATTAGGTGGTAACACGGCTAAAGAAAATTCAACTTTCATTGCCTCAAAAATTGGAAATGGAAGACAGTTCCAGGGATTTTCAAATTATGAAGTAAATACTTCAGAGGAGAATACCTGGAATTTAATTGGAGAAACAACGGCCCTTACCCCATGGACTGTAACTGAAGGAACACTGGCAATAGTGAGTGATAACTCTCTGGGAGCCGCAGATGGAGCATTAACCCTCAATGGTGGTGTATTACAGCCATTACTCAACATAAATAGTACCAGAAGGTTCAATCTGACCGATAAATCTCTAAATGGTGGAATATTAACGGATAGAGATTTAACACTGACAAATGTTATATCAGGAGTGGGCGGATTGAAAAAAACGGGAAACGCCGCACTGATACTTGGTGGACAGAATGATTACACAGGTCGTACTATTATTTCCTCAGGAAACCTTTTTTTGACGGGAGAAGGCGGGATTGAGCATAGTGAAAGTATTGAGTTAAGCAAAGGTACTTCTCTGAATATCAGCTTCACGACCAACGGCACTATGGTAAACAACCTTACGGGTGACGAAGGAAGCCATGTTGTTCTCGGTGATCGTCTCCTGACAGTGAACAGCCTGGCCGACTCTGTTTTTTCCGGCGAATTCGGCGCTGAAGATGAAACGGGGGGACTGTTAAAGACAGGAGGGGCTTCATTCACACTGGCAGGCCAGAACAATTACACGGGCGACACAACCGTTTCTGCCGGTAAGTTGTCCCTGTCTGGTGACAGTAATATTGAGAAAAGCGGAAATGTCAGACTTAACAGGGATGCAACGTTAGACATCAGTGCGACGACCAACGGCACTATGGTAAACAACCTTACGGGTGACGAAGGAAGCCATGTTGTTCTTGGTGATCGGCTCCTGACAGTGAACAGCCTGGCCGACTCTGTTTTTTCCGGCGAATTCGGCGCTGAAGGTGAAACGGGGGGACTGTTAAAGACAGGAGGGGCTTCATTCACACTGGCAGGCCAGAACAATTACACGGGCGACACAACCGTTTCTGCCGGTAAGTTGTCCCTGTCTGGTGACAGTAATATTGAGAAAAGCGGAAATGTCAGACTTAACAGGGATGCAACGTTAGACATCAGTGCGACGACCAACGGCACTATGGTAAACAACCTTACGGGTGACGAAGGAAGCCATGTTGTTCTTGGTGATCGGCTCCTGACAGTGAACAGCCTGGCCGACTCTGTTTTTTCCGGCGAATTCGGCGCTGAAGGTGAAACGGGGGGACTGTTAAAGACAGGAAGCGCTTCATTCACACTGGCAGGCCAGAACAATTACACGGGCGACACAACCGTTTCTGCCGGTAAGTTGTCCCTGTCTGGTGACAGTAATATTGAGAAAAGCGGAAATGTCAGACTTAACAGGGATGCAACGTTAGACATCAGTGCGACGACCAACGGCACTATGGTAAACAACCTTACGGGTGACGACGGAAGCCATGTTGTTCTCGGTGACCGGCTCCTGACAGTGAACAGCCTGGCCGACTCTGTTTTTTCTGGTGAAATTAGTGGTAACGGTTCTTTAATAAAGAAAGGACAAGGCGATATAACTTTGGATGGTATTAATTCATACCAAGGAATCACCCGGATTGATCAGGGGAATCTGCGGATTAATTCAGACCGAAGTCTCGGGGAGGGTAATAAAAACAATTCTGGCTTAATAATGAATGGAGGAGGGCTAAAAATATTTGGTTCATTTGCATCAGACAGGGATGTATATTTTAATGCTGATAGCGAAATCTCTGTCGATAAAGAAATGAGTTCTTCTTGGAATAAAATTCACACTGGGAATTACAAATTTACTAAGAGTGGGATGGGCGAGTTGATTATTAGGAATGGTGGTGATGCAAGTGAGATAAATTTAATAGATGGCGCATTAACTCTTGTTAATTTGAATATGAACCAGGAAAAACAAGACGCCTTGTTAAATGTTAATGATGGCGTATTAAACATAATTGGAGGGGGCGTTTCTGCAAAAAATGATTTAATCCATATCACTGGGAATAGTACGATAAACCTGGAGAATGTAAATATTAAATCCTCAGGCAATGGTATGAGATTATCTGACAACGTTCAATCAACTTTGTCGTTAAGAAATCAGTACATCGATATGCCAATTCTTGTTGAGGGTAAGAATAGCATTCTTAATATCAATGCAGGAGACAATACGACGTTAGCCAGTAACATGCATAAATCTGATGAATCTACTATTAACTTAAACCTGATGAATAACTCTAGTAATTGGGTGATATCCCAGCGAACAGATGTTGACAATGTTAAAAATAGCGGGAATATTATTTTTTCACCACTTAATAAAAGTGAATTTAATAACTTAAATATTAAAAATGATTATGATGGAGGAAATGGTACTATAACTTTAAATACTGTTCTGAATAAGGGCGGAGATAAAGAACAGCAGCTAAGTGATAAAGTCCTTATTAAGGGAAATGTCACTGGTGAAACTGTACTCAAAGTAGTTCCGCAAGGTAACGGAGATAATACAGCATCTGCTCCTGGTAATATTTTTAGCAGTAGGGATGGGATTTCTTTAGTTCAGGTTGGGGGCGATGCAGCAGATAATGCATTTAAATTAGATCGCGAGTATATATCCACCGGGACTAAAAGTCCTTATCAGTACAGGCTTTTTACATATAGAGGCGATCAGGTTGATCAACAAAGTAATTTTCTGGGAGATAAACCTGTAAATGTAGATTTTAGACTACAAACCGCATATCTGGATAGCTCTGGAAATGTGGTGCCAGGGGTTGATCCTAATTATAATAATTCAAACAATGAAAACGGTAATGGCACAGAAAATGGTAATGGTACAGATAATGGTAATGGCACAGGGAATGGTAATGGCACAGAGAATGGTAATACGGGGGAAAAGAAATCACGCCCGCTCATAGTCAGGCAAGCAAGCTCATATTTGAGTTTACCAGCAGCACTTAGCAGTTACAGTAACTTTGTTCTGGATAATATAGATCGCCGGCTGGGAGATATTTATTCTAAAAAGAATACTAAGCAGAGCAAAGATTTTAACTTCTATTACAGATTCATTACGAGTTCAGATAGTTACAAAAGTAATCTGGATTTAGATAACTATGGATATGATTTTAAGCAAGAAAATAATGCCATGTCTATAGGTGCAAACTGGACGGCTTTTGATTATGGTAATAATAAGGTATTTTTAGGAACGAATTATACATTCGGAGACAGTAGAACTAACGTTACAAATTCCAGTCAAGAATCCAGTTATATGGTTGTAAATGCCAATACTTTTTCGTTGACTGGTACACTAGTGAATGTAAATGATTATTATATTGACGGAGTGTTATCATATGGACTTTATAACGGACACGTATACAATAATCGAGAAAAAATTTCGCGGGTGAAAGCTGATAGCTTTGATTTATCTATAGAGTTTGGTAAAAGGTTTTCTCTTGTTAACTCATTAGAAATTGAGCCACAAGTTCAACTTATATCCAAAAACTTATATATAAATAAGGTTGTTGATGATAATGAACTCCATGTAGCCATCAATAACCAACATCCAATTATAGGACGGGCAGGATTTAAATTGTCTTATCTTGTGCCTGGTACAGAAAGCTGGAAGCCGTATTTCAGGGCTGATGTTATTAATGATTTCAGTAATTCGAAAAATGTGAAAATTGAAGATGTCAGTTTTAAAACAGGCAAAAACGGTGGGAGAATTAATACGGTAATCGGAGCCAGTGGAATGTTAAGTCCAGATCTTTCCCTATATGGTGAGCTCTCTTCTTATCAAAGAATTAATGGTTTTGGCTTTGATGGACAAGATTTTAATATTGGAATTCGCTACAGTTTTTAA
>SALM_258_2
GTGGCCGGGTCTGCAGGTCTGGCCGGTGCCGGTGGTAAAGGAGGGAATGGGGGGGACGTTCCGGTTGGATCAACAACGTCAAGGGGAAAACGAGGTGAGGATGGTTCTTTTGGTGTAAATGGTATTAATGGCCGAGTCGGTAATGGTGGGGCCGGGGGGACGGCGATAAATATATCCGCAGATGGTGTGACGCTACTTAATCAGGGGAAAGTCCTGGGCGGAACCCCGGGGTCAATAAATGCACAACCCGGTGAAGCAATAGTGGTAAGTGGTAAAAACAGTCACATTATAAATGATATAGGAGGGGAAATACGGTCATCAGGTCTAAACAGTAAGGCTGTGGAATATGAGGCCGGAGCTGATAATGGCATTTTTGAAATGAGAACAAACAGCATAGTGGATGGCGTCGTTGATGCAACCAAAATTAGCAATGGTAAATTACTATTAGGTGGTAACACGGCTAAAGAAAATTCAACATTCATTGCCTCAAAAATTGGAAATGGAAGACAGTATCAAGGTTTTTCGAATTACGAAGTAAATACTTCAGAGGGGAGTACATGGAATTTAATTGGAGAAACAACTGCCCTTACACCATGGACTGTAACTGGAGGAACGCTTGCAATAGTGAGTGATCACTCTCTGGGGGCTACAGATGGAGCATTAACTCTCAATGGTGGTGTGTTACAGACAGTACTCAACGTAAATAGTGACAGAAGGTTCAATCTGACTGCTGAATCTCTAAATGGTGGAATACTAACGGATGGAGATTTAACATTAACAAATGTTATATCAGGAGTGGGCGGATTGAAAAAAACGGGAAACGCCACACTGATACTTGGAGGACAGAATGATTACACAGGCCGTACTATTATTTCCTCAGGAAACCTTTTTTTGACGGGAGAAGGTGGGATTGAGCATAGTGAAAGCGTTGAGTTAAGCAAAGGTACTTCTCTGAATATCAGTTCCACGACCGGCGGCACCATGGTAAACAATCTTACGGGTGACGAAGGAAGCCACGTTGTTCTCGGTGACCGGCTCCTGACAGTGAACAGCCTGGCCGACTCTGTTTTTTCCGGTGAATTCGGCGCTGAAGGTGAAACAGGAGGCCTGCTAAAGACAGGGGCGGCCTCATTCACACTGGCAGGCCAGAACAATTACACGGGCGACACAACTGTTTCTGCCGGTAAATTGTCCCTGTCTGGTGACAGTAACATTGAGAAAAGCGGAAATGTCAGACTTAACAGGGATGCAGCGTTAGACATCAGTGCGACGACCAACGGCACCATGGCAAACAATCTTACAGGTGACGAAGGAAGCCATGTTGTTCTCGGTGACCGGCTCCTGACAGTGAACAGCCTGGCCGACTCTGTTTTTTCCGGTGAATTCGGCGCTGAAGGTGAAACAGGAGGCCTGCTAAAGACAGGGGCGGCCTCATTCACACTGGCAGGCCAGAACAATTACACGGGCGACACAACTGTTTCTGCCGGTAAATTGTCCCTGTCTGGTGACAGTAACATTGAGAAAAGCGGAAATGTCAGACTTAACAGGGATGCAACGTTAGACATCAGTGCGACGACCAACGGCACCATGGTAAACAATCTTACGGGTGACGAAGGAAGCCATGTTGTTCTCGGTGACCGGTTCCTGACAGTGAACAGCCTGGCCGACTCTGTTTTTTCCGGTGAATTCGGCGCTGAAGGTGAAACAGGAGGCCTGCTAAAGACAGGGGCGGCCTCATTCACACTGGCAGGCCAGAACAATTACACGGGCGACACAACTGTTTCTGCCGGTAAATTGTCCCTGTCTGGTGACAGTAACATTGAGAAAAGCGGAAATGTCAGACTTAACAGGGATGCAACGTTAGACATCAGTGCGACGACCAACGGCACCATGGTAAACAATCTTACGGGTGACGAAGGAAGCCATGTTGTTCTCGGTGACCGGCTCCTGACAGTGAACAGCCTGGCCGATTCTGTTTTTTCCGGTGAAATTAGTGGTAACGGTTCTTTAATAAAGAAAGGACAAGGTGATATGACTTTGGATGGTATTAATTCATACCAGGGAATCACTCGGATTGATCAGGGGAATCTGCGGATTAATTCAGACCAAAGTCTCGGGGGGGGGAATAAAAACAATTCTCACTTAATAATGAATGGAGGAGGACTAAAAATATTTGGTTCATTTGCATCAGACAGGGATGTATATTTTAATGCTGATGGTGAAATCTCTGTCGATAAGGACATGAGTTCTTCTTGGAATAAAATTCACACCGGGGATTACAAATTTACCAAGAGTGGAGAGGGGGAGTTGATTGTTAGGAATGGCGGTGATGCAAGTGAGATAAGTTTAATGAATGGCGCATTAACACTTATCAATTTGAATATGAACTCGGAAAAGCAAGATGCCTTGTTGAATGTTAATAATGGCGTGTTAAACATGATTGGAGGGGACGTTTCGGCAAAAAATGATTTAATCCATATCACTGGGGATAGTACGATAAATCTGGAGAATGTAAGTATTAAATCCTCAGGCAATGGTATGAGATTGTCTGACAATGTTCAATCAACTTTGTCGTTAAGAAATCAGTACACCGATATGCCAATTCTTGTTGAGGGTAAGAATAGTATTCTTAATATCAATGCAGGTGACAATACGACGTTAGCCAGTAACATGCATAAATCTGACGAATCTACTATTAACTTAAACCTGATGAATAACTCCAGTAATTGGGTGATATCTCAACGTACAGATGTTGACAACGTTAGAAATAGCGGGAACATTATTTTTTCACCACTTAATAAAAGTGAATTTAATAACTTAAATATTAAAGGTGATTATAATGGAGGAAATGGTACTATAACTTTAAATACTGTTCTGAATAAGGGCGGAGATAAAGATCAGCAGCTCAGTGATAAAGTTCTTATTAAGGGTAATGTCACTGGTGAAACTGTACTAAAAGTAGTTCCGCAAGGTAACGGAGATAATACAGCATCTGCTCCTGGTAATATTTTTAGCAGCAGGGATGGTATTTCTTTAGTTCAGGTTGGGGGCGATGCAGCAGATAATGCATTTAAGTTAGATCGTGAGTATATATCCACCGGGACTAAAAGCCCTTATCAGTACAGGCTTTTTACATATAGAGGCGGTCAGGTCGATCAACAAAGTAATTTTCTGGGGGATAAGCCTGTAAATGTAGATTTTAGACTACAAACCGCATATCTGGATAGCTCTGGAAATGTGGTGCCAGGAGTTGATCCTGATTATAATAATTCAAACAATGAAAACGGTAATGATACAGGGAATGGAAATGATACAGGGAATGGAAATGATACAGGGAATGGAAATGGTACAGGGAATGGAAATACGGGGGAGCGGAAATCACGCCCGCTCATAGTCAGGCAAGCAAGCTCATATTTAAGTTTACCAGCAGCACTTAGCAATTACAGTAACTTTGTTCTGGATAATATAGATCGCCGACTGGGGGATATTTATTCTAAAAATAATACTAAGCAGATCAAAGATTTTGACTTCTATTATAGATTTATTACGAGTTCAGATAGTTACAAAAGTGATCTGGATTTAGATAACTATGGATATGATTTTAAGCAAAAAAATAATGCCATGTCTATAGGTACAAACTGGACGGCTTTTGATTATGGTAATAATAAGGTATTTTTAGGAGCGAATTATACATTCGGAGACAGTAGAACTAACGTTACAAACTCCAGTCAAGAATCCAGTTATATGGTTGTCAATGCCAATACTTTTTCGTTGACTGGTACGCTAATTAATGTAAATGATTATTATATTGACGGAGTGTTATCATATGGGCTATATAATGGACATATCTACAATAATCGAGAAAAAATTTCTCGGGTTAAAGCTGATAGTTTTGATTTATCTATAGAGTTTGGTAAGAGGTTTGATCTTGTTAACTCATTAGAAATTGAGCCACAAGTTCAGCTTATATCCAGAAACTTATATATAAATAAGGTTGTTGATGATAATGATCTTAGTGTGGCCATCAATAACCAACATCCAATTATAGGACGAGCAGGATTTAAATTGTCTTATCTTGTGCCTGGTACAGAAAGCTGGAAGCCGTATTTCAGAGCGGATGTTATTAATGATTTCAGTAATTCGAAAAATGTGAAAATTGAAGGGGTCAGTTTTAAAACAGGGAAAAATGGTGGGAAATTTAATACTGTAATCGGAGCCAGTGGAATGTTAAGTCCAGATCTTTCGTTGTATGGTGAACTCTCGTCTTATCAAAGAATTAATGGTTTTGGATTTGATGGACAAGATTTTAATATTGGAATTCGTTACAGTTTCTAA
>SALM_259_1
ATGGTGAGTCGGGAAAAACAAATATGTCAACATCAACTGGTCAGGCAGGAGTTAGTGGCCAAAGAGGCTCCGCAGGGGGAAGAGGTAGTGGGTCAACAGGGGATACTTATGGACACCCGGGAGGCGATCCATCGTCAGGACAACAGGGTTATTCTGACGGTACTGGGGGGAATGGCGGTAATGGTGGTAGTGGAGGCGAAGGTGGAGGAGCTAACACACCCTTTACAGGGAGACCTGCCGGAAATGGAGGAAGAGGTGGAGATGGAGGAAATGGAGGAGATTCGACTGCCTCAGCGCTGGGCGCACCTGGGGGTAACGGCGGAAATGGTGGTGAAGGTGGGCCAGGCGGTTGGTCAACCGTAG
>SALM_259_2
ATGGTGAGTCGGGAAAAACAGATATGTCAATATCAACAGGCCAGGCTGGTACTACTGGCCAAAGAGGTGCAGCAGGGGGGAGAGGGGCTGGGAGTACTGAAGATACTTATGGTCGTCCTGGAGGAGATCCATCGTCGGGACAACAGGGCTATTCTGACGGTACAGGGGGGAATGGCGGTAATGGAGGTGATGGAGGCGAAGGTGGAGGAGCTAATCTCATCTTGTCAGGGAGGCCTGCTGGAAAAGGAGGAAGAGGCGGGGCAGGAGGAAATGGAGGGGATGCGACTGCCTCAGCGCTGGGCGCTCCCGGGGGTAACGGCGGAAATGGTGGTGATGGTGGCCAAGGTGGTTGGTCAACGGTAG
>SALM_260_1
ATGGATGTCACAGGTAAGAAACGCCACGCCCAGGCCAATCATGAACGTAGTTCCATGCCTCAGGTTTACCGTTGGGGCTATCAACGCGGCTTTGCTCCCGGTAATCCACGCGTGAACATGGATAAATCTCCAAAACCTCAAAAAGATCGGTGTATCACAGACGAAGAGGACCTGGTCATTTATGAAAACGCCTCAGGTCCTGTTAACGCGGCAATGGAAATTGCTTACCTCTCTGCGCCGCGAGGGTTTCCGATATTCTGA
>SALM_261_1
ATGAAACCTGTAATAGCCAAATGTGCTCCTGTAACCGTTGAAACGGTACGTGAGAGGGTTGCGCGTCTGGAATATTTGAACTCCAGAGGTGTAGGAACCGCCGTAACTCAGCAGCAATTTGAACTGGCCTGTTTGCGTGTGCTTCTGGCATCGCACGAAGCGGAGGGAAATGTTGAGCCGGTAGCATTCATCAATGGAGCGTGGACACTGGTCTACTACCGACCACCTAAAGAACTTGGACTGAAAATTGGTAACAAACTCTACACCGCCCCGCCAGCGCCGGTAGTGCCAGACCGCTCCATGTTTGAAAGATGGTGGGAATCACAGAATGGATCGCCCCTTGACAGTTGGGATTCGCTCCGAACAACTGACGGCTATTGTGATGATTGGATTGATGGTCAGTTCGAAGCATGGAACGCCTGCCGCGCCGCCATGCTTCAGGGTGCCGAACCTGTAAGTAATCGTGATGAGTTGCCAGATGGCTGGGTGGCTTGCAGTGAGCGTATGCCAGACATCGGCACAGCGATATTCTATTTCTGCCAAAATGATGGCCTGAGAGATTGCGGGATTGTTAGTTCATCAAATTTCAGTGACAAAGGCGACGCAGAACTCTACGTTCATGCTGAAGGCTATGACCTGCGTTTCGGCGTAGATATAACCCACTGGATGCCGCTGCCAGCAGCACCCCAGCAGGAGGCATGA
>SALM_262_1
ATGAATGAGTGGAATAAAACAACGCTCGCTGAGATTACTGATATTAGAGTTAGTAATGTAGATAAAAAAAGCTATTATGGTGAAAAATACGTGAAGCTTTGTAATTATATGGATGTTTATTCCAATGATTATATCACTCGTGATATTAGCTTTATGGAGGCGACAGCTAATATTACGGAGATTGCAAAATTTACAGTATCGAAAGGCGATGTTTTGATTACTAAAGACTCAGAAACACCTTTTGATATCGGTATTCCTGCAGTTGTTATAGAAGATATCGATGATTTAATTTGTGGATATCATTTAGCACAATTAAAGCCTGATGCAAAAAAAGTTAATTCCGTATTTTTGGCAAAACAATTAGCTATGCCACAGACTGCAGCTTATTTTTCGAGGGTTGCTGCTGGTTCTACTCGTTACGGCCTATCTAATAGTGCGATTGCTAAAACAGAAGTGTTTTTACCTTCTTTAGCTAAACAAGAAAGAATTTCGCGCATTTTAAATACCATTGATCGTGCAATATCTCTAAGCGAGATGTCAATTAAGAAATACCAAGAAATAAAATGCGGAATTATCCATGATTTATTTACAAAAGGGATCAGAAGTGATGGGAAATTACGAGAAGAATCGAGAATTGCACCTCATTTGTACAAGAATACTCCAATAGGTCTGTTACCAAAAGAATGGGATGTATTACAATTGAAGGAGTTATTTGGCCCGAATAATATTGTAAATGGTCCATTTGGTAGTGACCTTCTAACTTCTGAATTAAGAAGTGAAGGTGTTCCTGTAATATATTGTCAGGATATAAGACCTGGTGTTTACTTAAAAGTTTCTAAAGCTTATGTCTCTGCATTAAAAGCAGCTCAGCTTGCTTTTTGTTCTGTACGTAAGGGTGATATTATTTTGGCTAAAGTTGGTTCACCTCCTTGTGATAGTTGTGTTTATGACAGTGATGATAATGCGATAGTTACACAAGATGTAATTCGAATAAGGCCAACTAGTGGTCATAATTCTAATTTTTTCTCTGCATGGTTTTGTTCAGAGTTTGGACGAGCCGCTATTAGGAAAATATCTATTGAAGGTACACGTGAGCGGGTGTCTTTAGGCGATTTTAAATCGTTATTATTACCAGTTCCAGACAAAGATGAACAGGAACGAATCGGTAAAAAAATCGCTTGCATTGAACGTAATATTAGGGTTTCAAAGAATGATCTTGAGCAATTAAAATATAAGCGTATAGGATTAATGAACGATTTGCTTACTAACAAAGTCTCTGTAAACTTCCCAAATGCTGAGGCCCCCCATGTCTGA
>SALM_263_1
GTGGGAATTAATACTTGTGGCTTTAATGTTAATGAAAAAAGCGGATTAAATACAAAACAAGGTTTTAATGCTACCATAGAGGCTATGGGATTACTTCGTAAGTTAGGTATGGGAGGGAATGCAAACGAGCTCCGATTAGCTACATGGCGTCAGAACAAAACAGATATTCCAATTGAGGCATTTTTCTATTTAAAAGGTTATAATAATGGATTACTTAGCGCACAAAAAGATCAGAAAGAGTTTTACCAGCAAACCGGTAACAAAGTGCCTATCATTTCTATAGTTCTTCCTGCTGATTATAATGCATATCAAGCACAATTTTTATACCAGGCATGGGATCAACTAATTAAATAG
>SALM_264_1
ATGATGGATATAATGGCGCTGCTGAGCAGCACGCCGCCGGCCGTCGCTATCGAGGAGCCGGTCTGGGAACAACTGGTAAAATACCCCCAGGCTCCGGACTGTGAAAACGAACGGCTGCAGCGGTTGATATACCACGGTTTTCAGGCACTCAGTCAGGCACCTTCGGGGCAGGGAATAGTGGAGTTTGGCTATTTCTGTCTCCCGCCTGATGGTGACCTCCATGCCCCATTGTGGCAGAACGTATGTATTAAACGTGAATATTCAGACGGTCAGGTGACACTCACTTTCGATCGTTAA
>SALM_264_2
ATGATGGATATGTCGGCGCTGCTCAGCAGCACGCCGCCGGCCGTCGCCATCGAGGAGCCGGTGTGGGCACAGATGGTCAGTTACCCATTGGCCCCCGCCTGTGAAAACGAGCGGCTGCAGCGGCTGATTTACCACGGTTTTGAGGCCCTCAGTCAGGCGCCTTCAGGCCAGGTTATGGTGGAGTTTGGGTATTTCTGCCTGCCACCTGATGGTAACCAGAACGCGCCCCTGTGGCAGAACGTCTGTATTAAACGTGAACATTCAAACGGTCAGGTGACACTCACTTTCGATCGTTAA
>SALM_265_1
ATGATGAAAGAGAAAAAAACACTGCTCAACAATAATGAGAATGGAACTGGCTTACCATCCAAGCCCTCAATTATGAGTGAAAATAAACTCCAGAACACAGTGTTTTCCGCTATTGGCAGTGCATCCCCAGCTCACAAGCTGGTACAGGGCTCCAGCGCTGCCGCTTTCCTGAAAAACCATGAATCACTTCTTGCCGGTACCGCTGTCAGCAGCGCATTCGCAACTCAGAAGCTGGCACAGGGCTCCAGCGCTGCCGCTTTCCTGAAAAACCATGAATCACTTCTTGCCGGTACCGCTGTCAGCAGCGCATTCGCAACTCAGAAGCTGGCACAGGGCTCCAGCGCTGCCGCTTTCCTGAAAAACCATGAATCACTTCTTGCCGGTACCGCTGTCAGCAGCGCATTCGCAACTCAGAAGCTGGCACAGGGCTCCAGCGTTGCCGCTTTCCTGAAAAGCCATGAATCACTTTTTGCCAGTACCGCTGTCAGCAGCGCATTCGCAGCTCAGAAGCTGGTGCAGGACTCGGGCATTACCGCTCTTTTCAAAAAGCAGGGGGGGATATTCAACGAAAATTATTTCGCTACAAGCATTGCTAAACAATTAGAAAAATTAGATGCAACCGAAATTCAAACATTACAGGAAGCGGCCATTCTATTTTCACGCTCACCTCAAGGTGCAGCAATTATTGCAACAAATATCCATGCAGTAGAAGTAAAAGAGCCTGACGCATTAACAAAATTAAAAAATTATATCGAAAAAAGCCCTATAACTTCAAACTTTAGAAAATTACCATTATTAGTACAACTCATCATCATTTATCTTGTAACCACCATGTATTCAGTCGTTGTGGATAAAAACAAAGAATTAGCAATGAATTTAATGGAACAAGCGCAACAATATGTTAGTAAATCTATATCACCAAGAACTCATTTTAAAGAATTAACAAAACAGTTACCCCGCGAAGTTGACATTAGCACATTAAAACACATAAGAATAATTACTGGAGAAAATGTCCGATTACGGAACACACCATCAATGCAAGGCGATGTATTGGTTAAGTTGGAAAAATATACTCCCGTGATCGTTATCGATAAAAGTGACAGGAAATGGTTATATGTACAACTGTCATTCGGAGAACAAAAGATCTATGGTTGGGTCAATCGTTCCTATACAAAAGCAATAAATCATTAA
>SALM_265_2
ATGATGAAAGAGAAAAAAACACTGCTCAACAATAATGAGAATGGAACTGGCTTACCATCCAAGCCCTCAATTATGAGTGAAAATAAACTCCAGAACACAGTGTTTTCCGCTATTGGCAGTGCATCCCCAGCTCACAAGCTGGTACAGGGCTCCAGCGCTGCCGCTTTCCTGAAAAACCATGAATCACTTCTTGCCGGTACCGCTGTCAGCAGCGCATTCGCAACTCAGAAGCCGGCACAGGGCTCCAGCGCTGCTGCTTTCCTGAAAAACCATGAATCACTTCTTGCCGGTACCGCTGTCAGCAGCGCATTCGCAACTCAGAAGCTGGCACAGGGCTCCAGCGCTGCCGCTTTCCTGAAAAACCATGAATCACTTCTTGCCGGTACCGCTGTCAGCAGCGCATTCGCAACTCAGAAGCTGGCACAGGGCTCCAGCGCTGCCGCTTTCCTGAAAAACCATGAATCACTTCTTGCCGGTACCGCTGTCAGCAGCGCATTCGCAACTCAGAAGCTGGCACAGGGCTCCAGCGTTGCCGCTTTCCTGAAAAGCCATGAATCACTTTTTGCCAGTACCGCTGTCAGCAGCGCATTCGCAGCTCAGAAGCTGGTGCAGGACTCGGGCATTACCGCTCTTTTCAAAAAGCAGGGGGGGATATTCAACGAAAATTATTTCGCTACAAGCATTGCTAAACAATTAGAAAAATTAGATGCAACCGAAATTCAAACATTACAGGAAGCGGCCATTCTATTTTCACGCTCACCTCAAGGTGCAGCAATTATTGCAACAAATATCCATGCAGTAGAAGTAAAAGAGCCTGACGCATTAACAAAATTAAAAAATTATATCGAAAAAAGCCCTATAACTTCAAACTTTAGAAAATTACCATTATTAGTACAACTCATCATCATTTATCTTGTAACCACCATGTATTCAGTCGTTGTGGATAAAAACAAAGAATTAGCAATGAATTTAATGGAACAAGCGCAACAATATGTTAGTAAATCTATATCACCAAGAACTCATTTTAAAGAATTAACAAAACAGTTACCCCGCGAAGTTGACATTAGCACATTAAAACACATAAGAATAATTACTGGAGAAAATGTCCGATTACGGAACACACCATCAATGCAAGGCGATGTATTGGTTAAGTTGGAAAAATATACTCCCGTGATCGTTATCGATAAAAGTGACAGGAAATGGTTATATGTACAACTGTCATTCGGAGAACAAAAGATCTATGGTTGGGTCAATCGTTCCTATACAAAAGCAATAAATCATTAA
>SALM_266_1
ATGAAATATGACTACTGCAGTTTATCGGCATTTCAATTTGAAAGCCTAGTTGTTTACCTGTGCTATGATCTTTTAGGTATAGGAACTCAATCCTTTGCTGATGGGCGGGATGGGGGACGTGACTCAAGATTCGATGGTGTAGCTGAAGCATACCCTAGTAGAGCCAGACCATGGGATGGTTTAACTATAATACAGGCTAAGCATACTATAAATCATAACAGAAAATTTTCTGATGCTGATTTCTTTGGTAATACTACCTCAGTTTTGAATGAAGAATTACCAAAAATACAAAAATTAATTGATGAAGATAAAATTAATAATTATTTGTTATTTGCCAATAGACGACTACCTGCGGAGGCAAATAAAAATATTCTAGATTTTATAAGTGCCCAAACCGGGCTAGATAAATTTAACATAGGATTGATTGGGATAGAAACTATGGAGAAATACTTTAAGGTATTTCCACATGTGCCTGAAATGGCAGGTCTTAACCCATTCGACGTGCTTATTAATATCGATCCAGAACAACTAGCGGAAGTTATTATAGGTATAAACGAATCCCTAGGTGAATTAACAGACAAGGCCATTTCATCACATATTTTTAGAGTGGATTTTCTAGAGAAAAACAAAATAAATAATTTAAGCAACAGTTATGCTAATCTTATTAAGAAAAAAATCGCTGAGATTACTGAAATTTCAGATTTTTTATCTCATCCTGATAATAGCACATATCAGAAAAAATATATTGAAAGCGCAGATGAGCTTGCAGCTAAAATATGTGTTTATAAAAAGGATTATCATGATTTTGATCGAATCCTTGAGGTGATGATTGAACTACTGATTGCAAGAGATTCAGATCTGCACAAAAATAAAAAATTAACAAGAATAATGGTTTACTATATGTACTATAATTGTGATATAGGAGATAGCTGTGAGCTTGCTTCCTAA
>SALM_266_2
ATGAAATATGACTACTGCAGTTTATCGGCATTTCAATTTGAAAGCCTAGTTGTTTACCTGTGCTATGATCTTTTAGGTATAGGAACTCAATCCTTTGCTGATGGGCGGGATGGGGGACGTGACTCAAGATTCGATGGTGTAGCTGAAGAATACCCTAGTAGAGCCAGGCCATGGGATGGTTTAACTATAATACAGGCTAAGCATACTATAAATCATAACAGAAAATTTTCTGATGCTGATTTCTTTGGTAATACTACCTCAGTTTTGAATGAAGAATTACCAAAAATACAAAAATTAATTGATGAAGATAAAATTAATAATTATTTGTTATTTGCCAATAGACGACTACCTGCGGAGGCAAATAAAAATATTCTAGATTTTATAAGTGCCCAAACCGGGCTAGATAAATTTAACATAGGATTGATTGGGATAGAAACTATGGAGAAATACTTTAAGGTATTTCCACATGTGCCTGAAATGGCAGGTCTTAACCCATTCGACGTGCTTATTAATATCGATCCAGAACAACTAGCGGAAGTTATTATAGGTATAAACGAATCCCTAGGTGAATTAACAGACAAGGCCATTTCATCACATATTTTTAGAGTGGATTTTCTAGAGAAAAACAAAATAAATAATTTAAGCAACAGTTATGCTAATCTTATTAAGAAAAAAATCGCTGAGATTACTGAAATTTCAGATTTTTTATCTCATCCTGATAATAGCACATATCAGAAAAAATATATTGAAAGCGCAGATGAGCTTGCAGCTAAAATATGTGTTTATAAAAAGGATTATCATGATTTTGATCGAATCCTTGAGGTGATGATTGAACTACTGATTGCAAGAGATTCAGATCTGCACAAAAATAAAAAATTAACAAGAATAATGGTTTACTATATGTACTATAATTGTGATATAGGAGATAGCTGTGAGCTTGCTTCCTAA
>SALM_267_1
GTGAGCTTGCTTCCTAATAAGAATTCACATCCAGATTTGACCGTCTTGGCGGTAGCTGCATTCTTAATGAAAAAGCTACGCAAAGCTAAATTTGGTAAATATGCTGAGCTTTATGATGCACTTGAGAAATATGATGAGCGAGCTATTTCCTTATTCAACCCCGCACTAGGTTTGTTATATTTATTGGGTCTAATCGAATATCATTCGAAAAATGACTTAATTGAGTGGATTAAAAAATGA
>SALM_268_1
ATGAAACTATCAAAGATTTACTCTAATAAAAAAGATGTTTTTAGCCCTATAAAGTTTCATGATGGGCTTAATGTAGTTATTGGTGAAATAAGGCACTCTGAGAATAGAGGTAAGGATACGCATAATTTAGGCAAAAGTAAATTATGTGATCTAATAGATTTTTGTTTGCTTAAGAAGAAAAATAAAAATCATTTTTTATTTAAAAATTTAAATATTTTTGAGAGTTTTGTTTTTTATCTGGAAGTCGCTCTTAACTCAGGGGGTTATGTAACGATTCGTCGCTCAGTTTCCTCACCTACAAAAATAAGTATTATAAAACATGAGCAGAAGCATCAAGATTTTACTGATTTAGCAGTTAGTGAATGGGACTATCCAGAGCTACCCTTTGAGAGGTCGAAAGAGTGCTTGGATGCACTTTTTGATTTAAGTGTAATTAAGCGTTGGGATTATCGGACTGCCTTAGGTTATTCTCTGCGTGGGCAAGATGATTATACAGATGTATTTAGATTAAAAGATTTTATTGGAAAACACATTTTTTGGAAACCATATATAGGTCACCTGCTTGGGTTTGATAGTGTTAATTTAATTCGTAACTATGAGCTTAGTGACGAAATAGAAAAAAACAAGCAAAAGTTATCAGAGTTAATTGAAAAGGTAGGTAACTTTGTTGGTGATGAAGAAGAAGTATTAACTGATTTATTAATCATTAAACAAGCGGAGTTTGATGAATTTAATGAGAAAATTAATTCTTTCGATTTTGATAATTTTGATATAAAAATAGTATCAGATTTAGTTTCAAATGTCGAAAATGAAATATCAGAGTTAAATAAAGAAAGGTATTATCTTAATGCTACGATACAGCGCCTGAAAAAATCCCAAGCTAATATTGACATGAAGTTTAATATTAATGAGGTGGAGGACCTTTTCAAAGATGCAAAACTATGTTTTGGTGGAGAGATTAAAAAGAATTTTCATGATTTGGTTGTATTCTATCAAAGAATAACGGCGGAAAGATTATCACTCGCTGAGGAGCAGATTCAAACAAACTTGGCAGAACTTGAGGCCGTTAATAAACGTTTGCAGGAGTTAAATAAAGAGCGCTCTAAAAGTTTGTCATATATCAGTTGCGTAAGTGCTTTTGATAAATATAGAGATTTAAATAAGTATCTTATTGATTTAACTGTAGAGATCAATGCATTAAAGCAAAAGCTAGAAGTAAGCCGTGAAATTGGGGAGTTAAAAGAAGTAATAACAGATAAACAACAGGAAAAAAACGATATTGTTAAGTCTATTAAAATAAACCGAGATTACGTTGTTAAAACTCCTGGTAATATATATTCTAATATAAAAGAGATGTTTAAAGTTTTCGTCAAAAATGTTCTCGATAAAAATGGCTTATTAACTACAGAACAAAATAAAGAAGGGCATTTAGAGTACTGGGCTGGCTTAGTTAATAATCAAGGACAACAAACCAGTGAAAGTGATGGGCATAGTTATCAAAAAATATTATGCATGGGGTATGATATATCAGTCGTTTCCTCTTATCTAGATAAGAATTTCATCCGGTTTATTTATCATGACGGCGGATTAGAAACATTAGATGATCGTAAGAAAAAGAATTTCTTAGAATTCATTAATTGGTATTCAAACTTAATGGGATTCCAGTATATTCTTACGTTAATTGATACCGACTTACCACCAGACTATAAATTTGCTGACGATGATATTGTTAAGGTCTTACATGATGATGGTAATGACGGATTATTGTTCAAAATGGCACCTTGGTAG
>SALM_268_2
ATGAAACTATCAAAGATTTACTCTAATAAAAAAGATGTTTTTAGCCCTATAAAGTTTCATGATGGGCTTAATGTAGTTATTGGTGAAATAAGGCGCTCTGAGAATAGAGGTAAAGATACGCATAATTTAGGCAAAAGTAAATTATGTGATCTAATAGATTTTTGTTTGCTTAAGAAGAAAAATAAAAATCATTTTTTATTTAAAAATTTAAATATTTTTGAGAGTTTTGTTTTTTATCTGGAAGTCGCTCTTAACTCAGGGGGTTATGTAACGATTCGTCGCTCAGTTTCCTCACCTACAAAAATAAGTATTATAAAACATGAGCAGAAGCATCAAGATTTTACTGATTTAGCAGTTAGTGAATGGGACTATCCAGAGCTACCCTTTGAGAGGTCGAAAGAGTGCTTGGATGCACTTTTTGATTTAAGTGTAATTAAGCGTTGGGATTATCGGACTGCCTTAGGTTATTCTCTGCGTGGGCAAGATGATTATACAGATGTATTTAGATTAAAAGATTTTATTGGAAAACACATTTTTTGGAAACCATATATAGGTCACCTGCTTGGGTTTGATAGTGTTAATTTAATTCGTAACTATGAGCTTAGTGACGAAATAGAAAAAAACAAGCAAATGTTATCAGAGTTAATTGAAAAGGTAGGTAACTTTGTTGGTGATGAAGAAGAAGTATTAACTGATTTATTAATCATTAAACAAGCGGAGTTTGATGAATTTAATGAGAAAATTAATTCTTTCGATTTTGATAATTTTGATATAAAGATAGTATCAGATTTAGTTTCAAATGTCGAAAATGAAATATCAGAGTTAAATAAAGAAAGGTATTATCTTAATGCTACGATACAGCGCCTGAAAAAATCCCAAGCTAATATTGATATGAAGTTTAATATTAATGAGGTGGAGGACCTTTTCAAAGATGCAAAACTATGTTTTGGTGGGGAGATTAAAAAGAATTTTCATGATTTGGTTGTATTCTATCAAAGAATAACGGCGGAAAGATTATCACTCGCTGAGGAGCAGATTCAAACAAACTTAGCAGAACTTGAGGACGTTAATAAACGTTTGCAGGAGTTAAATAAAGAGCGCTCTAAAAGTTTGTCATATATCAGTTGCGTAAGTGCTTTTGATAAATATAGAGATTTAAATAAGTATCTTATTGATTTAACTGTAGAGATCAATGCATTAAAGCAAAAGCTAGAAGTAAGCCGTGAAATTGGGGAGTTAAAAGAAGTAATAACAGATAAACAACAGGAAAAAAACGATATTGTTAAGTCTATTAAAATAAACCGAGATTACGTTGTTAAAACTCCTGGTAATATATATTCTAATATAAAAGAGATGTTTAAAGTTTTCGTCAAAAATGTTCTCGATAAAAATGGCTTATTAACTACGGAACAAAATAAAGAAGGGCATTTAGAGTACTGGGCTGGCTTAGTTAATAATCAAGGACAACAAACCAGTGAAAGTGATGGGCATAGTTATCAAAAAATATTATGCATGGGGTATGATATATCAGTCGTTTCCTCTTATCTAGATAAGAATTTCATCCGGTTTATTTATCATGACGGCGGATTAGAAACATTAGATGATCGTAAGAAAAAGAATTTCTTAGAATTCATTGATTGGTATTCAAACTTAATGGGATTCCAGTATATTCTTACGTTAATTGATACCGACTTACCACCAGACTATAAATTTGCTGACGATGATATTGTTAAGGTCTTACATGATGATGGTAATGACGGATTATTGTTTAAAATGGCACCTTGGTAG
>SALM_269_1
ATGACGTTAAGAAGCAAAGCTAAATCCTGCGGAATTTTCCTGGGAAAATGCATTTGTTTCCCATTCAAAGAACACCAAGCGACTTATAATATAATTATTGCAGTTGTTACTGCCCTAACGTTAGTTTGGGCAGCAATGACATACCACTTGTTGGATCAAAGAGAAAGAGCTAGGACAGAGCTTTATGAAATTAAGGAAAGAATAAAAAACTCCGAATCAACAACTGTAACCTTAAACACTGTATTCACTTCAGACACTGATAATGGATACTACATCTACCCAACAGTAACTATAAAAAATGTTGGTAAGGAAAAAGTTTCTTTATTCTTAGATGACGATGCATTAACAATAAAGAGAGTATATTTAAAAAATGATAAAATAATTGCTAAGGAATCCTATACGCCAAATTTCTATGAAACCATATCATCTGACCCATCAATTAAAAATACAAGATTTCGAATAATGGAAATTCCGGTTGATGGGGAAAGAAAAATTCCATATGCCGTAAAGGTAGATAGTAAGGGTGTGTATTATATAACATTTTCAGCTAAACCGTATGATAAAAAGTCTGAGCGAAAAATAAAAAACCATGAGTTAGTATGGTTTGCAGCAGAATACAAGGACATCAGATAG
>SALM_270_1
ATGGCCGAATGTATTATCTTAAATATGGATTTAAATGCAAATTGCTGGGTAGTAAGGCCTGGAAGAGATTATGAATTCTTTGGTCATTTTCTCCATGGAAAGGTTGCAGCAATAGGGCATTTTGACGACTTTATTACTAATGATGGTCCAATAAGTGAAGACGATTTTGAAAGTCTAATGCATGAATATTATGTTGATGCCGCAAAAAAAGGCTATTCTCAGCAGATCATTAGCGCTAACGTTAACCAAGTTAAAAAATTCCTCTTCAATATGAATGTTGGTGATTTGATTTTCACTATAGGTTCAGGAGTCGTTGTTGCTGGAATAATAACATCAGACGCTTATTGTTCTGATGAAGTTATCAACTATAATATCGATGACAAAATATCCAAGGATCTTGATTTTAAAATTAGACGTGATGTTACATGGGGCCGCTCTTATAACCGTGAAAACATACCTGATGCAGTAAAGCGCTCTTTTAAAGCCAACCAGACTGTTTTTTCTGCAGCTGAGCATCTGAGATCGATTTATCATTGGTTAAATACCGTATTTATCAGTGACGGAACCGTTTATTCAAGTTCTCGCATAAACCAAGAAGATGATATCCATCATTACTCAGTAACTAAATATGCAGAGGTTTTGAATAAATTAGAGGCTTTAGCAACATTAGTTGAAGATAAGTTCAATGAAAATACATTTGACTCGTCTATTAGTCTCGATGATATCAAAAAGCAGTTATCTCTTCTCGCCAGCAATGATTTATTAAATCTTACTACTCAGCAATCATTTATGTCCCCTGGTGATTACTGGACGGGGTTTACAGGTAAGACCAGGGTTTCCGTAATTGCTTTTACTATCGCTATATGTGAACTTCTCAGTGTAACCCCAACATTTGCAGATCAGCAAGATATTGAAATAGCAAATCAGATTGCAGTTCCAATTAAGCTAGCTGTACATGAAATAAAGAATGATAATGATATGGAAGTTGTTATCAAAAAACTTGAACTGGCAATGCCTATGCAGAATAAAAAAGTTATTGAGACTATTAAAAAAATTAGTGATAGTGAATTTCCAGAAGTTGAAGATTCGAATAAAGGTACAAGATAA
>SALM_270_2
ATGGCCGAATGTATTATCTTAAATATGGATTTAAATGCAAATTGCTGGGTAGTAAGGCCTGGAAGAGATTATGAATTCTTTGGTCATTTTCTCCATGGAAAGGTTGCAGCAATAGGGCATTTTGACGACTTTATTACTAATGATGGTCCAATAAGTGAAGACGATTTTGAAAGTCTAATGCATGAATATTATGTTGATGCCGCAAAAAAAGGCTATTCTCAGCAGATCATTAGCGCTAACGTTAACCAAGTTAAAAAATTCCTCTTCAATATGAATGTTGGTGATTTGATTTTCACTATAGGTTCAGGAGTCGTTGTTGCTGGAATAATAACATCAGACGCTTATTGTTCTGATGAAGTTATCAACTATAATATCGATGACAAAATATCCAAGGATCTTGATTTTAAAATTAGACGTGATGTTACATGGGGCCGCTCTTATAACCGTGAAAACATACCTGATGCAGTAAAGCGCTCTTTTAAAGCCAACCAGACTGTTTTTTCTGCAGCTGAGCATCTGAGATCGATTTATCATTGGTTAAATACCGTATTTATCAGTGACGGAACCGTTTATTCAAGTTCTCGCATAAACCAAGAAGATGATATCCATCATTACTCAGTAACTAAATATGCAGAGGTTTTGAATAAATTAGAGGCTTTAGCAACATTAGTTGAAGATAAGTTCAATGAAAATACATTTGACTCTTCTATTAGTCTCGATGATATCAAAAAGCAGTTATCTCTTCTCGCCAGCAATGATTTATTAAATCTTACTACTCAGCAATCATTTATGTCCCCTGGTGATTACTGGACGGGGTTTACAGGTAAGACCAGGGTTTCCGTAATTGCTTTTACTATCGCTATATGTGAACTTCTCAGTGTAACCCCAACATTTGCAGATCAGCAAGATATTGAAATAGCAAATCAGATTGCAGTTCCAATTAAGCTAGCTGTACATGAAATAAAGAATGATAATGATATGGAAGTTGTTATCAAAAAACTTGAACTGGCAATGCCTATGCAGAATAAAAAAGTTATTGAGACTATTAAAAAAATTAGTGATAGTGAATTTCCAGAAGTTGAAGATTCGAATAAAGGTACAAGATAA
>SALM_271_1
[truncated: 34,627,927 more chars]
